# Supplementary material for: Development of a Novel Immune Infiltration-Related ceRNA Network and Prognostic Model for Sarcoma
Source: Front Cell Dev Biol. 2021 Jul 1;9:652300. doi: 10.3389/fcell.2021.652300 (PMC8281254; doi:10.3389/fcell.2021.652300)
Supplement: Supplementary file 8 [file Table_2.XLSX]

## Sheet: DEG_RNA-seq
genes	logFC	logCPM	PValue	FDR	regulate
WAS	-2.75242	4.46553	1.52207e-105	4.89177e-101	Down
MYO1F	-2.44943	5.12399	6.27263e-102	1.00798e-97	Down
ARHGAP30	-2.60144	4.99146	5.54039e-101	5.93542e-97	Down
VAV1	-2.92748	4.19908	9.25929e-95	7.43961e-91	Down
BIN2	-2.54165	3.34027	2.32745e-93	1.49604e-89	Down
SASH3	-2.835	4.38125	4.8918e-93	2.62029e-89	Down
ITGB2	-2.72232	7.21493	4.22534e-92	1.93998e-88	Down
SPI1	-2.66786	5.6444	5.44078e-92	1.95216e-88	Down
PCED1B-AS1	-3.20434	3.16787	5.46671e-92	1.95216e-88	Down
SNX20	-3.07493	3.12547	7.23208e-92	2.32432e-88	Down
CD37	-2.5624	4.67988	1.74142e-90	4.85371e-87	Down
LCP2	-2.31177	4.9761	1.81227e-90	4.85371e-87	Down
CD53	-2.64723	5.67986	3.4491e-90	8.52698e-87	Down
LAIR1	-2.6903	5.61809	2.08185e-89	4.77917e-86	Down
CYTH4	-2.64589	5.34463	1.2417e-88	2.66046e-85	Down
LST1	-2.87494	4.10637	1.47408e-88	2.96097e-85	Down
C1orf162	-2.70882	4.61577	3.3244e-88	6.28487e-85	Down
DENND1C	-2.62308	3.07199	4.22142e-88	7.53735e-85	Down
TMC8	-2.61606	3.99177	4.965e-88	8.39843e-85	Down
SELPLG	-2.69725	5.25488	1.46732e-87	2.3579e-84	Down
NCF4	-2.82156	4.66589	7.81831e-87	1.19654e-83	Down
HCK	-2.71504	5.04838	9.301e-87	1.35875e-83	Down
MS4A6A	-2.74173	6.54917	1.00857e-86	1.40932e-83	Down
HLA-DMA	-2.49066	6.53733	1.36372e-86	1.82619e-83	Down
CORO1A	-2.60454	6.12923	1.59764e-86	2.05386e-83	Down
HLA-DMB	-2.62389	5.79227	1.96717e-86	2.43166e-83	Down
IL10RA	-2.66791	5.47182	2.33951e-86	2.7848e-83	Down
AIF1	-3.00011	6.1083	1.84755e-84	2.12065e-81	Down
LILRB4	-3.28574	4.99616	7.85515e-84	8.7054e-81	Down
BTK	-2.5383	3.38369	1.94406e-83	2.08267e-80	Down
NCF1	-3.10542	2.15128	1.95761e-82	2.02954e-79	Down
PTPN6	-2.49079	5.17571	2.40598e-82	2.41644e-79	Down
LAPTM5	-2.73332	8.31402	1.68604e-81	1.64205e-78	Down
PTAFR	-2.53503	4.11608	2.42787e-80	2.29498e-77	Down
LRRC25	-2.65603	4.14251	4.93452e-80	4.53116e-77	Down
LAT2	-2.23078	3.99621	5.18641e-80	4.63017e-77	Down
BATF	-3.32311	2.67871	6.62735e-80	5.75666e-77	Down
RNASE6	-2.59547	4.71468	9.68759e-80	8.19341e-77	Down
DOK2	-2.73824	4.4901	1.1066e-79	9.11925e-77	Down
NCF1C	-3.10286	1.63001	1.91313e-79	1.50929e-76	Down
CD74	-2.7011	11.253	1.92542e-79	1.50929e-76	Down
HLA-DRB1	-2.83385	9.13966	2.67484e-79	2.04683e-76	Down
TBXAS1	-2.44276	4.69942	4.01767e-79	3.00288e-76	Down
FCER1G	-2.73497	6.08664	5.84437e-79	4.26892e-76	Down
CTSS	-2.41186	6.66924	3.74146e-78	2.67215e-75	Down
TYROBP	-2.73266	6.91907	4.85589e-78	3.39268e-75	Down
PIK3R5	-2.21343	3.49358	1.31074e-77	8.96298e-75	Down
FGD3	-2.57358	3.5865	1.89932e-77	1.25436e-74	Down
TNFAIP8L2	-2.78538	3.27773	1.91243e-77	1.25436e-74	Down
C1QC	-2.98756	8.78434	2.38682e-77	1.5342e-74	Down
FERMT3	-2.54798	5.69618	1.24443e-76	7.84212e-74	Down
CD4	-2.53363	6.80024	6.88453e-76	4.25504e-73	Down
CSF3R	-2.63202	3.54025	1.98561e-75	1.20407e-72	Down
PILRA	-2.19553	3.70531	6.83386e-75	4.06728e-72	Down
LILRB3	-2.44212	1.69364	1.06698e-74	6.23488e-72	Down
LY86	-2.56526	3.53231	1.12551e-74	6.45941e-72	Down
HLA-DPB1	-2.55711	8.36332	4.97857e-74	2.80713e-71	Down
C1QA	-3.24655	9.2402	7.16945e-74	3.97274e-71	Down
SLA	-2.57414	4.89774	9.62496e-74	5.24299e-71	Down
ITGAL	-2.91181	4.52363	2.04255e-73	1.09409e-70	Down
FCGR1B	-3.0406	1.19355	5.20477e-73	2.74223e-70	Down
LILRB1	-2.68626	3.5475	7.72346e-73	4.00362e-70	Down
FGD2	-2.29613	3.50394	9.10088e-73	4.64275e-70	Down
CSF2RB	-2.28883	3.81596	1.25184e-72	6.28641e-70	Down
HAVCR2	-2.55607	4.55737	1.50289e-72	7.43098e-70	Down
ADAP2	-2.30278	4.72048	1.5873e-72	7.72943e-70	Down
ALOX5	-2.55789	4.14174	1.71716e-72	8.23698e-70	Down
C1QB	-3.1992	9.10458	3.15313e-72	1.49027e-69	Down
AOAH	-2.77212	4.18276	3.72439e-72	1.73476e-69	Down
AL590764.1	-2.85287	-0.770937	5.72778e-72	2.62979e-69	Down
IL12RB1	-2.75817	2.48293	1.17337e-71	5.31139e-69	Down
NCF1B	-3.03583	0.812698	2.13673e-71	9.53781e-69	Down
CYBB	-2.83903	6.53628	3.2182e-71	1.41685e-68	Down
PIK3AP1	-2.35083	4.54531	5.53833e-71	2.40536e-68	Down
CD52	-3.37813	3.95157	9.27887e-71	3.97618e-68	Down
HK3	-2.91533	3.52615	1.43847e-70	6.08305e-68	Down
IL18	-2.96347	3.54104	2.49563e-70	1.04165e-67	Down
CSF1R	-2.58577	7.5638	3.28145e-70	1.35209e-67	Down
IL2RG	-3.27184	4.71541	6.23586e-70	2.53689e-67	Down
RASGRP4	-2.19753	2.32886	1.32245e-69	5.31278e-67	Down
SIRPB2	-2.50886	2.38942	1.37967e-69	5.45605e-67	Down
ITGAM	-2.36998	4.75395	1.39206e-69	5.45605e-67	Down
ARHGAP45	-1.94823	5.5789	2.70585e-69	1.04775e-66	Down
ARL11	-2.42952	1.86388	4.59903e-69	1.75962e-66	Down
SCIMP	-2.59587	2.31316	4.70637e-69	1.77951e-66	Down
HLA-DRA	-2.6402	9.55969	5.99165e-69	2.23914e-66	Down
JAML	-2.60415	3.96704	9.95168e-69	3.67629e-66	Down
GPSM3	-2.15404	5.01525	1.03582e-68	3.78298e-66	Down
DPEP2	-2.18871	1.85137	1.75487e-68	6.33706e-66	Down
FCGR1A	-2.97856	3.50908	3.04742e-68	1.08823e-65	Down
IGSF6	-2.24616	3.98538	3.54845e-68	1.25323e-65	Down
GNA15	-2.55722	3.97677	4.42727e-68	1.54661e-65	Down
ITGB2-AS1	-3.03528	1.14884	5.36018e-68	1.85237e-65	Down
NLRC4	-1.89821	1.81412	5.85124e-68	2.00056e-65	Down
RASAL3	-2.331	3.65157	8.56546e-68	2.88997e-65	Down
GPR65	-2.47073	2.42281	8.63241e-68	2.88997e-65	Down
SLAMF8	-2.93109	4.59253	1.31713e-67	4.36406e-65	Down
CD300A	-2.45286	4.03299	2.99842e-67	9.83329e-65	Down
FYB1	-2.57102	4.53837	3.72246e-67	1.20845e-64	Down
HCST	-2.85429	3.6255	7.04539e-67	2.26432e-64	Down
CD14	-2.99698	8.42577	8.34461e-67	2.65532e-64	Down
GMFG	-2.38104	5.12086	1.27132e-66	4.00578e-64	Down
CSF2RA	-2.24831	3.37888	2.622e-66	8.1814e-64	Down
MPEG1	-2.4075	6.23097	2.80726e-66	8.67525e-64	Down
RASSF4	-2.1142	5.80852	3.52258e-66	1.07821e-63	Down
CD72	-2.51255	3.51259	3.61156e-66	1.09502e-63	Down
MS4A4A	-2.75113	5.59378	5.46439e-66	1.64131e-63	Down
SYK	-2.27288	4.98083	8.30662e-66	2.47191e-63	Down
LILRB2	-2.46624	4.11796	1.11125e-65	3.27654e-63	Down
C3AR1	-2.32811	4.94059	1.23134e-65	3.59763e-63	Down
SAMSN1	-2.43898	3.54324	1.53969e-65	4.45801e-63	Down
MAP4K1	-2.4894	3.23609	1.77608e-65	5.09656e-63	Down
HLA-E	-1.52984	9.53953	2.73005e-65	7.76469e-63	Down
CD247	-2.95363	2.57145	3.18416e-65	8.9768e-63	Down
EVI2B	-2.40683	4.09918	5.45733e-65	1.52516e-62	Down
CD86	-2.3686	4.22974	5.91095e-65	1.63769e-62	Down
AC138207.5	-2.53892	1.34066	8.68625e-65	2.38605e-62	Down
TLR2	-2.09237	4.20013	1.64312e-64	4.47526e-62	Down
CLEC7A	-2.45016	3.0549	2.82708e-64	7.63524e-62	Down
GIMAP4	-1.9004	5.3616	3.31701e-64	8.88379e-62	Down
LCK	-3.26419	3.40264	6.17451e-64	1.64002e-61	Down
MYO1G	-2.55499	3.5967	7.34516e-64	1.93497e-61	Down
LINC01146	-3.04036	-1.48895	8.42008e-64	2.20011e-61	Down
VAMP8	-2.58338	5.67409	1.06939e-63	2.7717e-61	Down
SLAMF6	-3.21068	2.29699	1.42637e-63	3.66736e-61	Down
CD3D	-3.82782	2.91632	1.7552e-63	4.47701e-61	Down
SLCO2B1	-2.38194	6.69476	2.15036e-63	5.44176e-61	Down
ARHGAP4	-1.89428	5.81821	3.32483e-63	8.34818e-61	Down
P2RY13	-2.99984	2.43332	3.36581e-63	8.38557e-61	Down
CD180	-2.57377	2.91266	4.02982e-63	9.96264e-61	Down
AL133371.2	-2.55826	-0.858731	9.93147e-63	2.43654e-60	Down
HLA-DRB5	-2.95694	7.53378	1.14206e-62	2.78066e-60	Down
CD48	-2.90435	3.7702	1.35923e-62	3.28452e-60	Down
DOK3	-1.80742	3.79248	2.28678e-62	5.48468e-60	Down
TFEC	-2.40296	2.82829	2.83558e-62	6.75057e-60	Down
CALHM6	-2.94052	3.76748	4.15771e-62	9.82533e-60	Down
SLA2	-3.02245	1.54948	4.18957e-62	9.82837e-60	Down
PTPN7	-2.84746	3.39053	4.22736e-62	9.84516e-60	Down
HLA-DPA1	-2.49507	8.36323	9.00372e-62	2.0818e-59	Down
CD27	-3.51193	2.56173	1.23391e-61	2.83262e-59	Down
IRF8	-2.44934	4.34246	1.42317e-61	3.24392e-59	Down
NKG7	-3.40327	4.18284	1.43501e-61	3.24787e-59	Down
SIGLEC1	-2.79013	5.8908	1.48558e-61	3.33881e-59	Down
KLHL6	-2.13844	2.71855	1.63477e-61	3.64861e-59	Down
TRBC2	-3.60043	4.33563	4.72613e-61	1.04754e-58	Down
DOCK2	-2.17182	4.82882	9.1087e-61	2.0051e-58	Down
CD163	-2.72472	7.51305	1.02485e-60	2.24066e-58	Down
RGS18	-2.43357	1.60465	1.22713e-60	2.66478e-58	Down
FCGR1CP	-2.78394	-0.172337	2.3142e-60	4.99168e-58	Down
TBC1D10C	-2.75154	3.20569	2.39752e-60	5.13693e-58	Down
TLR8	-2.73726	2.28815	3.76028e-60	8.00341e-58	Down
TMEM150B	-2.66909	1.75322	4.07678e-60	8.61998e-58	Down
IKZF1	-2.43259	3.76118	5.81964e-60	1.22247e-57	Down
TRBV28	-3.81505	2.74068	6.58356e-60	1.37396e-57	Down
ARRDC5	-2.59726	-1.69766	1.05027e-59	2.17772e-57	Down
CD3E	-3.44709	4.11522	1.53353e-59	3.15936e-57	Down
LTB	-3.45349	3.46218	1.56723e-59	3.20824e-57	Down
KMO	-2.47339	0.666918	1.70303e-59	3.46415e-57	Down
PRF1	-2.86959	3.76799	2.63292e-59	5.32197e-57	Down
GIMAP1	-1.95024	3.81731	3.76683e-59	7.56638e-57	Down
MARCHF1	-1.8579	3.86419	4.23415e-59	8.45227e-57	Down
TNFSF13B	-2.55582	3.72603	5.82855e-59	1.15632e-56	Down
CD33	-2.52056	3.28481	8.45057e-59	1.66621e-56	Down
PSMB10	-1.61684	4.73985	1.60144e-58	3.13833e-56	Down
SIRPG	-3.95577	1.81933	1.66048e-58	3.23432e-56	Down
CCL5	-3.38687	6.00704	2.6494e-58	5.12946e-56	Down
TRPM2	-2.24258	4.16889	3.46637e-58	6.671e-56	Down
VSIG4	-2.86093	6.44946	4.30149e-58	8.22889e-56	Down
AC243960.1	-2.69033	-0.0551508	1.05563e-57	2.0075e-55	Down
GPR132	-2.15316	2.29099	1.57612e-57	2.9797e-55	Down
BTLA	-3.35892	0.102545	1.63839e-57	3.07931e-55	Down
TIGIT	-3.65628	2.68615	1.79516e-57	3.35433e-55	Down
HLA-DQB1	-2.74654	7.24264	1.84315e-57	3.42411e-55	Down
SPN	-2.80031	3.06068	2.00383e-57	3.70121e-55	Down
THEMIS2	-2.08373	5.45146	2.25922e-57	4.14909e-55	Down
HLA-DQA1	-2.89075	7.11517	3.77272e-57	6.88928e-55	Down
NPL	-2.02613	4.66404	5.46365e-57	9.9207e-55	Down
RAC2	-2.54801	5.52524	1.03844e-56	1.87497e-54	Down
PTPRC	-2.5155	5.34019	1.19384e-56	2.14352e-54	Down
STAB1	-2.24995	8.13588	1.37215e-56	2.44997e-54	Down
CD300C	-2.58192	2.08788	1.62837e-56	2.89138e-54	Down
UCP2	-1.89152	6.2114	1.96973e-56	3.4783e-54	Down
CD2	-3.42765	3.72677	2.39425e-56	4.20485e-54	Down
C16orf54	-2.84747	1.50932	2.63901e-56	4.60952e-54	Down
NAPSB	-3.39568	3.20519	3.61389e-56	6.27821e-54	Down
IKZF3	-3.43033	3.64306	4.11532e-56	7.11088e-54	Down
AD000864.1	-2.17579	-0.0894741	6.4775e-56	1.11326e-53	Down
CXCR3	-3.40725	2.07883	8.88292e-56	1.51855e-53	Down
FGR	-1.91847	2.96105	9.87545e-56	1.6793e-53	Down
ICAM3	-2.69974	0.592438	1.04952e-55	1.77528e-53	Down
IL2RA	-3.54445	3.93496	1.3156e-55	2.21298e-53	Down
PLA2G2D	-6.19492	3.54604	1.32204e-55	2.21298e-53	Down
RBM47	-2.21479	3.64356	1.48665e-55	2.47562e-53	Down
CCL4	-2.77964	3.37197	2.36099e-55	3.91133e-53	Down
CEACAM21	-2.42994	1.29835	3.79072e-55	6.24768e-53	Down
RHBDF2	-1.67887	4.83682	4.11612e-55	6.74938e-53	Down
S1PR4	-2.70756	1.58172	5.15305e-55	8.4068e-53	Down
CD3G	-3.44307	1.68683	6.17736e-55	1.0027e-52	Down
SLAMF7	-3.52686	3.77083	1.15666e-54	1.86803e-52	Down
CD300LF	-2.47367	1.49398	1.47798e-54	2.37504e-52	Down
HLA-B	-1.8212	10.9205	2.24497e-54	3.5896e-52	Down
FOLR2	-2.77187	6.8588	2.39819e-54	3.81561e-52	Down
ZBP1	-3.1635	1.13507	2.94083e-54	4.65593e-52	Down
CSF1	-2.08391	7.17054	3.29006e-54	5.18329e-52	Down
TYMP	-2.2418	6.81103	4.40797e-54	6.91062e-52	Down
CEP250-AS1	-2.23028	-1.52986	4.46017e-54	6.95851e-52	Down
SRGN	-2.23068	7.07626	4.89806e-54	7.60477e-52	Down
MS4A7	-2.2971	5.64087	2.21886e-53	3.42846e-51	Down
PARVG	-2.11335	4.2848	2.28599e-53	3.51529e-51	Down
SIT1	-3.02047	1.79944	2.35225e-53	3.59995e-51	Down
CTSW	-2.96798	3.17514	4.56956e-53	6.96025e-51	Down
UBASH3A	-3.32141	1.02909	4.70948e-53	7.1126e-51	Down
LGALS9	-2.23661	6.01497	4.71385e-53	7.1126e-51	Down
EBI3	-2.59289	2.76792	5.98325e-53	8.98578e-51	Down
LY9	-3.16862	1.25267	1.26511e-52	1.89114e-50	Down
SIGLEC10	-2.67806	2.80959	1.40004e-52	2.08314e-50	Down
CD8A	-3.41872	4.10326	1.77535e-52	2.6294e-50	Down
PLCB2	-1.83036	4.48947	2.11234e-52	3.11415e-50	Down
FCGR3A	-2.74586	6.76005	2.31491e-52	3.39721e-50	Down
CXCR6	-2.96261	2.1609	2.42482e-52	3.52646e-50	Down
LINC01480	-2.66061	0.182188	2.42493e-52	3.52646e-50	Down
CEACAM4	-2.72985	-0.311905	3.02941e-52	4.38568e-50	Down
SIGLEC9	-2.42454	2.48191	3.10349e-52	4.47279e-50	Down
LINC02611	-2.51178	0.0600277	3.30715e-52	4.74502e-50	Down
TRAF3IP3	-2.54115	2.61558	4.27389e-52	6.10483e-50	Down
CD79A	-4.50934	2.69209	6.36951e-52	9.05795e-50	Down
CD5	-2.92304	2.41622	6.47873e-52	9.17269e-50	Down
FASLG	-3.34696	0.419462	6.63338e-52	9.35044e-50	Down
LCP1	-2.1603	6.98426	1.13256e-51	1.5895e-49	Down
NLRP3	-1.95284	2.53054	1.38749e-51	1.93881e-49	Down
CD84	-2.38963	4.35671	1.58152e-51	2.20037e-49	Down
NCR3	-2.97739	-0.254284	1.64999e-51	2.28573e-49	Down
LINC01871	-3.15197	-0.774054	1.74934e-51	2.41296e-49	Down
TRG-AS1	-2.42642	0.619588	1.93578e-51	2.65871e-49	Down
GZMH	-3.1276	1.85773	3.09702e-51	4.23553e-49	Down
FUT7	-2.80249	-0.270015	3.84134e-51	5.23122e-49	Down
MIR223HG	-2.4548	0.211734	4.64351e-51	6.29695e-49	Down
FCGR2A	-2.09784	6.13882	5.04791e-51	6.81659e-49	Down
HSH2D	-3.21536	1.36975	5.86709e-51	7.88964e-49	Down
LINC01150	-2.16096	-1.58573	5.96396e-51	7.98649e-49	Down
ARRB2	-1.35265	5.96	7.27915e-51	9.70725e-49	Down
CD38	-2.93415	2.95148	7.49614e-51	9.95531e-49	Down
LTA	-2.83074	-0.100173	9.23334e-51	1.2212e-48	Down
GPR34	-2.15934	3.98967	9.32586e-51	1.22838e-48	Down
DENND2D	-2.13936	3.61693	1.69783e-50	2.22721e-48	Down
TNFRSF1B	-1.98994	6.88014	1.78024e-50	2.32581e-48	Down
ASGR2	-2.53089	0.241844	2.11764e-50	2.75541e-48	Down
NCF2	-1.95933	4.3784	2.63515e-50	3.41497e-48	Down
GGTA1P	-2.23319	4.92838	3.54662e-50	4.5777e-48	Down
ZAP70	-2.77766	2.70228	3.66689e-50	4.714e-48	Down
CCR5	-2.76257	3.18804	4.6643e-50	5.97235e-48	Down
HCLS1	-2.04085	6.41366	6.0502e-50	7.71617e-48	Down
TRBC1	-3.42866	-0.983501	8.90874e-50	1.13169e-47	Down
LILRA2	-2.31643	1.28785	9.63789e-50	1.2195e-47	Down
SIGLEC7	-2.36041	1.70356	1.79104e-49	2.25734e-47	Down
NRROS	-1.84851	3.9285	1.97332e-49	2.47737e-47	Down
CXCL16	-1.64331	5.56747	2.04282e-49	2.55464e-47	Down
LILRA1	-2.17613	0.452844	3.17558e-49	3.95582e-47	Down
CLEC4A	-2.02701	2.30857	3.85045e-49	4.77798e-47	Down
GPR18	-2.80405	-0.485938	3.9054e-49	4.82753e-47	Down
AC012645.3	-2.49857	-2.01161	4.4297e-49	5.45464e-47	Down
GMIP	-1.35217	4.43607	4.47322e-49	5.4872e-47	Down
STAT4	-2.0591	1.78662	4.84846e-49	5.9249e-47	Down
AC018755.4	-2.83751	-0.527864	5.39076e-49	6.56263e-47	Down
TNFSF8	-2.14992	1.44908	6.2673e-49	7.60094e-47	Down
ADGRG5	-3.21989	0.787711	7.54347e-49	9.11427e-47	Down
SLC15A3	-1.70179	5.92346	9.82617e-49	1.18278e-46	Down
ICOS	-3.45149	0.425411	1.05171e-48	1.26122e-46	Down
S100B	-5.65112	4.73687	1.93779e-48	2.3152e-46	Down
TMEM156	-2.75091	0.12587	3.36306e-48	4.00317e-46	Down
ZC3H12D	-1.98485	1.12009	4.07319e-48	4.83057e-46	Down
CIITA	-2.22293	4.58454	4.41509e-48	5.21678e-46	Down
GZMK	-3.52461	2.88057	5.79081e-48	6.81724e-46	Down
RAB20	-1.84596	4.59627	7.16773e-48	8.40744e-46	Down
APOBR	-2.25228	3.45153	9.28878e-48	1.08557e-45	Down
CD96	-2.74007	2.43348	9.47334e-48	1.10313e-45	Down
U62317.3	-3.14822	-2.10927	9.59156e-48	1.11286e-45	Down
KLHDC7B-DT	-2.56526	-0.849249	1.09494e-47	1.26584e-45	Down
UNC93B1	-1.48689	5.20241	1.59549e-47	1.83339e-45	Down
MRC1	-2.65111	6.25008	1.59728e-47	1.83339e-45	Down
MYO7A	-2.07394	3.71963	2.09081e-47	2.39133e-45	Down
NAIPP1	-2.52109	-1.67644	3.0954e-47	3.52777e-45	Down
CD300LB	-2.48533	0.597639	4.47876e-47	5.08632e-45	Down
IFI30	-2.08194	0.371019	5.93092e-47	6.71176e-45	Down
MS4A4E	-2.33513	-0.408586	7.31587e-47	8.24999e-45	Down
IL2RB	-2.33471	3.99164	7.49831e-47	8.42616e-45	Down
CLECL1	-2.72343	-0.252994	8.25139e-47	9.24012e-45	Down
THEMIS	-3.17356	0.62233	9.29233e-47	1.03697e-44	Down
PYHIN1	-3.24746	1.33754	1.07177e-46	1.19189e-44	Down
ZMYND15	-1.69718	2.07184	1.11143e-46	1.23173e-44	Down
MSR1	-2.05072	5.54208	1.70841e-46	1.88682e-44	Down
CLEC10A	-2.88587	3.53596	2.58194e-46	2.84181e-44	Down
SIGLEC14	-2.58344	1.90911	3.00868e-46	3.3002e-44	Down
RN7SL138P	-2.29024	-0.710457	3.17067e-46	3.46606e-44	Down
GPR84	-2.74792	1.38209	3.45805e-46	3.7674e-44	Down
IGHM	-6.38192	8.78126	3.49391e-46	3.79361e-44	Down
CTSC	-2.09677	7.5313	3.63548e-46	3.93403e-44	Down
CST7	-2.99465	3.44936	4.07874e-46	4.39888e-44	Down
HLA-DOA	-2.34897	5.10256	6.44672e-46	6.92947e-44	Down
XCL2	-3.10623	-0.00413834	6.60693e-46	7.078e-44	Down
ALOX5AP	-2.47217	4.35794	8.27149e-46	8.83181e-44	Down
ARHGAP9	-2.16814	3.96574	1.36499e-45	1.45263e-43	Down
CCL8	-2.88783	2.98615	1.51245e-45	1.60425e-43	Down
TRGC2	-3.24829	0.597211	1.63037e-45	1.72364e-43	Down
MZB1	-5.01496	3.59317	1.74365e-45	1.83735e-43	Down
S100A9	-3.27057	5.36195	1.95343e-45	2.05168e-43	Down
LINC01678	-2.35962	-2.20905	2.45619e-45	2.57132e-43	Down
CCL23	-3.43585	-0.033149	3.10984e-45	3.24504e-43	Down
AL161785.1	-2.05803	0.177056	4.47541e-45	4.65486e-43	Down
TBX21	-2.58944	0.732441	4.79295e-45	4.96905e-43	Down
UBD	-4.36589	1.58174	8.6243e-45	8.91243e-43	Down
FPR1	-2.76579	3.97744	8.92166e-45	9.19016e-43	Down
SP140	-2.54044	2.08818	9.28957e-45	9.53858e-43	Down
FCRL3	-4.11195	1.28308	1.23699e-44	1.26611e-42	Down
CD8B	-3.44878	2.10995	1.88174e-44	1.91991e-42	Down
GRAP2	-2.62782	1.59093	3.33839e-44	3.39534e-42	Down
KLRB1	-2.42559	1.58914	3.37047e-44	3.41714e-42	Down
AC243962.1	-2.99908	-2.53742	3.41587e-44	3.45228e-42	Down
RPL7AP64	-2.31577	-2.6162	3.83583e-44	3.86457e-42	Down
GIMAP7	-1.85984	3.98124	3.8675e-44	3.8843e-42	Down
ADAMDEC1	-4.17507	3.07222	4.93519e-44	4.94119e-42	Down
AC004921.1	-2.88303	-0.223749	4.99895e-44	4.98948e-42	Down
SAMHD1	-1.49825	7.03174	5.64225e-44	5.61413e-42	Down
AC243829.4	-3.95376	-1.90102	6.89598e-44	6.84043e-42	Down
TLR10	-3.09367	0.0316049	7.57613e-44	7.49197e-42	Down
RNASE1	-2.65048	9.10703	8.46592e-44	8.3462e-42	Down
CASS4	-1.97717	1.45301	8.65792e-44	8.50938e-42	Down
LILRA6	-2.13806	1.51629	8.90619e-44	8.72671e-42	Down
AC004687.1	-3.0909	0.736723	1.1346e-43	1.10835e-41	Down
HAMP	-4.59106	1.56538	1.15599e-43	1.12583e-41	Down
AC015819.1	-2.04403	-1.20766	1.17909e-43	1.14486e-41	Down
FUCA1	-1.57521	5.90628	1.34648e-43	1.30345e-41	Down
FPR3	-1.98125	4.66526	1.40044e-43	1.35162e-41	Down
AC002091.1	-1.83939	-1.80646	1.9603e-43	1.88629e-41	Down
HNRNPA1P21	-2.96787	-0.512739	2.28336e-43	2.19059e-41	Down
HLA-DRB6	-2.65118	5.19611	2.40869e-43	2.30396e-41	Down
COL11A2	4.07771	4.27853	2.53774e-43	2.4202e-41	Up
IRF5	-1.77062	3.6378	2.74176e-43	2.60702e-41	Down
AC015911.7	-2.80614	-0.000902633	4.59242e-43	4.35386e-41	Down
GBP5	-3.11359	4.99667	5.45408e-43	5.15555e-41	Down
TRBV6-1	-3.91869	-2.12587	8.66209e-43	8.16396e-41	Down
MS4A1	-5.16967	1.61936	9.48901e-43	8.91717e-41	Down
ITGAD	-2.84405	0.436426	1.01532e-42	9.51353e-41	Down
SUCNR1	-3.67157	2.39799	1.30504e-42	1.21926e-40	Down
HLA-C	-1.50819	10.1872	1.6019e-42	1.48907e-40	Down
C5AR1	-2.01507	4.94796	1.60309e-42	1.48907e-40	Down
ZCCHC12	4.98383	2.82816	1.85318e-42	1.71641e-40	Up
AL031846.1	-2.91206	-2.5471	2.0021e-42	1.849e-40	Down
IL27	-2.40609	-1.58837	2.68226e-42	2.47006e-40	Down
CARD9	-1.7551	2.64907	3.1041e-42	2.85036e-40	Down
GRM4	5.71599	2.22612	3.25844e-42	2.98357e-40	Up
SELL	-2.66957	3.51957	3.89222e-42	3.54748e-40	Down
CETP	-2.77778	3.45446	3.89639e-42	3.54748e-40	Down
CASP1	-1.71038	4.34929	4.78625e-42	4.34535e-40	Down
TIFAB	-3.5748	-0.167648	7.90655e-42	7.15799e-40	Down
GIMAP8	-1.63875	4.45434	9.65938e-42	8.72031e-40	Down
PIK3CD-AS1	-2.69444	-2.56131	9.88511e-42	8.89909e-40	Down
SKAP1	-2.43443	1.94032	1.11407e-41	1.00015e-39	Down
TRAV4	-3.91604	-1.74391	1.57725e-41	1.40976e-39	Down
ADA2	-1.94516	5.86354	1.57912e-41	1.40976e-39	Down
PSTPIP1	-2.47892	3.67296	1.78751e-41	1.59138e-39	Down
CTSZ	-1.56939	8.50799	1.8933e-41	1.68091e-39	Down
GFI1	-2.18367	0.732814	1.94366e-41	1.72086e-39	Down
TRAT1	-3.24407	0.033408	1.94977e-41	1.72153e-39	Down
RHOG	-1.16533	6.3301	3.79546e-41	3.34198e-39	Down
CD209	-3.04324	5.84652	3.82241e-41	3.35652e-39	Down
LILRA5	-2.55213	1.7523	5.38674e-41	4.71729e-39	Down
MFNG	-1.62251	4.00139	5.63579e-41	4.92198e-39	Down
TRBV6-5	-3.94411	-1.08433	6.27467e-41	5.46508e-39	Down
GPR171	-2.73007	0.473741	9.26925e-41	8.05147e-39	Down
B2M	-1.31364	11.4213	1.13128e-40	9.80008e-39	Down
ZNF831	-2.95268	0.552878	1.36909e-40	1.18283e-38	Down
APOBEC3H	-2.41315	-0.0756281	1.46021e-40	1.25817e-38	Down
FTH1P22	-3.35776	-1.88731	1.58692e-40	1.36369e-38	Down
OR2I1P	-4.42798	1.30613	1.68931e-40	1.4478e-38	Down
LINC01857	-3.53986	-1.25093	2.56973e-40	2.1965e-38	Down
INPP5D	-1.78116	5.10978	3.00264e-40	2.55973e-38	Down
CXorf65	-2.94488	-2.04811	3.13575e-40	2.66613e-38	Down
NNAT	5.08288	3.17667	3.23406e-40	2.74246e-38	Up
CORO7	-1.50154	4.38647	4.16039e-40	3.51871e-38	Down
EOMES	-2.75395	1.54454	5.57621e-40	4.70378e-38	Down
CCL22	-3.09987	0.868952	5.78612e-40	4.86806e-38	Down
CCL18	-5.29145	5.18234	6.66852e-40	5.59581e-38	Down
AC090559.1	-1.87937	0.731998	6.85862e-40	5.74034e-38	Down
PKD2L1	-3.19625	-0.554504	9.10745e-40	7.60271e-38	Down
P2RY10	-2.91189	0.170763	9.43387e-40	7.8548e-38	Down
LINC01506	-3.62291	-1.73945	9.70042e-40	8.05586e-38	Down
AC022182.2	-2.27037	-1.2503	1.15406e-39	9.55934e-38	Down
TMEM273	-1.84485	3.4093	1.16923e-39	9.66014e-38	Down
VNN1	-2.65669	2.04615	1.23393e-39	1.01685e-37	Down
AC004585.1	-3.23744	0.0476937	1.26482e-39	1.03965e-37	Down
TRAV26-1	-3.60572	-2.71128	1.27591e-39	1.04608e-37	Down
PLEKHO2	-1.25664	6.76944	1.69637e-39	1.38726e-37	Down
MPZ	-4.38181	4.32661	1.74099e-39	1.42014e-37	Down
ITGAX	-2.04508	4.23078	2.21058e-39	1.79863e-37	Down
TAPBP	-1.0813	7.76985	2.49431e-39	2.02436e-37	Down
LAP3	-1.31678	6.99225	3.36194e-39	2.72165e-37	Down
FTL	-1.54231	12.0146	3.88212e-39	3.13486e-37	Down
LYL1	-1.54217	3.57941	3.91055e-39	3.14991e-37	Down
CCR2	-2.49031	1.82269	4.41446e-39	3.54691e-37	Down
TRBV5-1	-3.49741	-1.04821	4.86718e-39	3.90091e-37	Down
CYBA	-1.94997	6.78841	4.98707e-39	3.98705e-37	Down
TRBV2	-3.52411	-2.17947	5.21303e-39	4.15736e-37	Down
KCNQ1	-1.61565	3.87913	5.86453e-39	4.66535e-37	Down
GPR82	-2.65251	0.0420211	6.50368e-39	5.16103e-37	Down
IGFLR1	-1.72271	1.54893	7.81874e-39	6.18932e-37	Down
VNN2	-2.62031	1.87585	7.89708e-39	6.23598e-37	Down
TMEM236	-2.32412	0.60571	8.33297e-39	6.56405e-37	Down
TRBV29-1	-3.97884	-1.06173	8.61845e-39	6.76598e-37	Down
LINC01934	-2.93806	-2.15378	8.63142e-39	6.76598e-37	Down
ARPC1B	-1.4305	7.78216	8.73867e-39	6.83339e-37	Down
CR1	-3.11681	3.31469	9.13872e-39	7.12886e-37	Down
TRAV13-1	-3.56911	-1.74872	1.43096e-38	1.11355e-36	Down
CFP	-2.395	2.33272	1.78644e-38	1.38682e-36	Down
CXCL9	-3.76227	6.17343	1.97037e-38	1.52592e-36	Down
KCNJ5	-1.96258	3.42723	2.42813e-38	1.87591e-36	Down
SPNS3	-2.42624	-0.0407761	2.75499e-38	2.12333e-36	Down
IL4I1	-2.22765	4.05566	2.7879e-38	2.14355e-36	Down
MLKL	-1.34707	3.50188	3.05593e-38	2.34402e-36	Down
AC099524.1	-2.82227	-2.36129	3.61305e-38	2.76476e-36	Down
CLEC4E	-2.87921	1.75743	3.65191e-38	2.78785e-36	Down
VSIR	-1.73976	6.69959	3.85714e-38	2.93755e-36	Down
LPAR5	-2.02475	2.56344	3.96532e-38	3.0128e-36	Down
LINC02812	-2.90365	-3.12468	4.02523e-38	3.05111e-36	Down
CPVL	-1.8788	5.78531	4.30101e-38	3.25248e-36	Down
GZMB	-2.61872	1.941	4.60352e-38	3.47306e-36	Down
LILRB5	-2.55756	4.54329	5.05822e-38	3.80717e-36	Down
AC108134.3	-1.5665	-0.0088001	6.6371e-38	4.98387e-36	Down
CCL3	-2.32154	3.19015	7.64924e-38	5.73051e-36	Down
LINC00861	-2.83303	0.521009	7.84659e-38	5.86468e-36	Down
FCGR2B	-2.48971	3.66787	9.33579e-38	6.96155e-36	Down
PRSS36	-1.67364	2.21141	1.20175e-37	8.94049e-36	Down
TRAV12-2	-3.68363	-1.50355	1.53836e-37	1.14183e-35	Down
TRGC1	-2.66124	-0.857482	1.61113e-37	1.19309e-35	Down
CXCR2P1	-4.1455	2.39302	1.62491e-37	1.20053e-35	Down
AC004847.1	-2.59587	-0.114514	1.6559e-37	1.22062e-35	Down
LGALS2	-2.6308	1.64901	1.74852e-37	1.28594e-35	Down
CD163L1	-2.25077	3.99842	1.79243e-37	1.31523e-35	Down
ITK	-2.59426	2.30982	1.92951e-37	1.41259e-35	Down
ZNF683	-2.85385	0.644708	2.15587e-37	1.57472e-35	Down
STAP1	-2.7983	-0.5689	2.16608e-37	1.57858e-35	Down
USP30-AS1	-2.58478	-0.173921	2.27382e-37	1.65335e-35	Down
TNFSF14	-2.79855	0.791556	2.30209e-37	1.67013e-35	Down
CLEC12A	-2.63665	1.07333	2.66143e-37	1.92648e-35	Down
NCKAP1L	-1.88608	5.71534	3.36048e-37	2.42702e-35	Down
CACNA2D4	-2.19719	2.94549	3.79446e-37	2.73431e-35	Down
PELATON	-2.8345	2.07714	3.8786e-37	2.78869e-35	Down
RNASE2	-3.00501	0.885276	3.93926e-37	2.82598e-35	Down
TRBV7-9	-3.70243	-0.529434	4.22403e-37	3.02352e-35	Down
CD6	-2.45401	2.95296	5.25248e-37	3.75132e-35	Down
XCL1	-2.43969	0.154398	5.27762e-37	3.76092e-35	Down
HLA-DQB1-AS1	-2.36831	-0.165305	7.08058e-37	5.03457e-35	Down
ARHGDIB	-1.38985	7.34076	7.44038e-37	5.27873e-35	Down
OSCAR	-2.34122	2.97659	7.88928e-37	5.58488e-35	Down
SLAMF1	-2.73433	1.31543	8.17908e-37	5.77731e-35	Down
HLA-DQB2	-2.89794	3.90426	1.64938e-36	1.16248e-34	Down
CXCL10	-2.96188	4.88661	1.78266e-36	1.25367e-34	Down
CCR1	-2.05909	4.30677	1.81432e-36	1.27315e-34	Down
DRAM1	-1.9231	5.94143	1.91574e-36	1.34139e-34	Down
TRAV9-2	-3.89897	-2.42201	2.2464e-36	1.5695e-34	Down
CD200R1	-2.09865	1.89981	2.40857e-36	1.67915e-34	Down
IGLL5	-5.72727	5.37709	2.67015e-36	1.85749e-34	Down
ACAP1	-1.7473	3.77694	2.73547e-36	1.89882e-34	Down
PSMB9	-1.65027	5.86845	2.7457e-36	1.90181e-34	Down
IGLV1-51	-4.38774	3.60242	2.99734e-36	2.07165e-34	Down
MACORIS	-2.10925	-1.12936	3.0936e-36	2.13359e-34	Down
TRBV19	-3.09544	-1.19392	3.30346e-36	2.27344e-34	Down
AC245884.4	-2.66071	-3.37824	3.47549e-36	2.38673e-34	Down
TLR7	-2.00418	3.04925	3.87848e-36	2.65336e-34	Down
TRAV8-4	-3.32776	-2.52487	3.88026e-36	2.65336e-34	Down
LINC02273	-3.01762	-1.55384	4.1181e-36	2.81001e-34	Down
LGMN	-1.61613	8.10602	5.09904e-36	3.47199e-34	Down
NAIP	-1.58284	0.0651048	5.76529e-36	3.91735e-34	Down
HLA-A	-1.41019	10.2124	6.92775e-36	4.69728e-34	Down
LINC02446	-3.93881	-0.513507	6.94562e-36	4.69948e-34	Down
NPC2	-1.34612	7.86548	7.21695e-36	4.8728e-34	Down
SIGLEC5	-2.10048	-0.910355	8.54042e-36	5.75431e-34	Down
LHX4	3.22809	1.36778	9.96404e-36	6.69946e-34	Up
CCL4L2	-2.4561	2.15108	1.13328e-35	7.60386e-34	Down
TMEM86A	-1.47765	3.5723	1.14201e-35	7.64644e-34	Down
PRKAR1B-AS1	-2.44314	0.954307	1.1816e-35	7.8951e-34	Down
F13A1	-2.64152	7.93558	1.37911e-35	9.19566e-34	Down
PDE6G	-2.2565	0.703914	1.41843e-35	9.43829e-34	Down
TRAV8-6	-3.2085	-2.13946	1.5795e-35	1.04883e-33	Down
WDFY4	-2.06812	3.73678	1.6124e-35	1.06847e-33	Down
TAP2	-1.06657	5.36661	1.62501e-35	1.07461e-33	Down
TRGV10	-2.97897	-1.90965	1.95399e-35	1.28952e-33	Down
MFSD1	-1.08534	6.2922	2.02207e-35	1.3317e-33	Down
FCRL6	-2.32384	0.542962	2.18569e-35	1.43652e-33	Down
CLEC4D	-2.78498	-1.87574	2.74796e-35	1.80238e-33	Down
TRBV4-1	-4.08884	-1.80111	3.00151e-35	1.96467e-33	Down
ADAM28	-2.17054	2.91525	3.22416e-35	2.10613e-33	Down
ACRBP	-1.38812	1.41883	3.3557e-35	2.1876e-33	Down
RNASET2	-1.51307	5.77721	3.64838e-35	2.37359e-33	Down
MEFV	-2.04271	0.231649	5.40425e-35	3.50883e-33	Down
CCR7	-2.67077	2.00548	5.41728e-35	3.5102e-33	Down
TNFRSF17	-4.22054	-0.640237	5.49334e-35	3.55232e-33	Down
GPX1	-1.32879	8.09028	5.61917e-35	3.6264e-33	Down
PTCRA	-2.43101	-1.80003	5.67747e-35	3.65668e-33	Down
CARMIL2	-2.2787	1.62966	5.93533e-35	3.81511e-33	Down
WARS1	-1.66815	7.91106	6.1556e-35	3.9488e-33	Down
JCHAIN	-4.40834	5.884	8.4054e-35	5.3813e-33	Down
LY75	-1.8448	2.28669	8.59687e-35	5.49294e-33	Down
LAX1	-2.65565	0.433022	1.02588e-34	6.54181e-33	Down
ABI3	-1.65618	3.99707	1.31984e-34	8.39498e-33	Down
MIR3142HG	-2.88069	-0.0882198	1.32171e-34	8.39498e-33	Down
MS4A14	-1.89638	1.26314	1.47589e-34	9.35575e-33	Down
TRBV3-1	-3.30988	-2.24379	1.48574e-34	9.39965e-33	Down
NUGGC	-3.3466	-0.371897	1.64755e-34	1.04029e-32	Down
PLTP	-2.46112	9.27233	2.03225e-34	1.28068e-32	Down
FMNL1	-1.76865	5.87012	2.05478e-34	1.29234e-32	Down
TCL1A	-4.35335	-0.116841	2.06814e-34	1.2982e-32	Down
TRAV21	-3.50488	-2.01174	2.51218e-34	1.57386e-32	Down
PTPRN2-AS1	-2.21427	1.71245	2.57564e-34	1.61047e-32	Down
SOWAHD	-1.97237	0.419766	2.59628e-34	1.62023e-32	Down
IL32	-1.96574	6.0429	2.65397e-34	1.65247e-32	Down
IGKV4-1	-5.44615	5.36864	2.65823e-34	1.65247e-32	Down
GIMAP2	-1.39887	3.27883	3.05071e-34	1.8928e-32	Down
MCF2	3.37683	0.391508	3.12863e-34	1.9374e-32	Up
TRBV30	-3.81238	-2.29557	3.27595e-34	2.02473e-32	Down
HSPA7	-2.13269	2.91371	3.29329e-34	2.03154e-32	Down
TIMD4	-4.11687	2.40947	4.75947e-34	2.93036e-32	Down
UBE2L6	-1.15541	6.51365	5.43059e-34	3.33716e-32	Down
AC079015.1	-2.72567	-1.75892	6.56446e-34	4.02624e-32	Down
P2RY6	-2.00845	2.87788	6.60742e-34	4.04488e-32	Down
GIMAP6	-1.52202	4.74611	6.68269e-34	4.08317e-32	Down
AP002954.1	-2.49891	-2.04207	7.69386e-34	4.69209e-32	Down
TRBV7-6	-3.50169	-2.62996	1.51536e-33	9.22389e-32	Down
AC110995.1	-2.28626	0.522682	1.63763e-33	9.94933e-32	Down
TNFRSF13B	-4.29608	-0.968677	1.6747e-33	1.01553e-31	Down
OSTF1	-1.2141	5.51528	1.83492e-33	1.11059e-31	Down
SEMA4A	-1.68192	3.56377	1.94268e-33	1.17361e-31	Down
FOXP3	-2.02922	1.78601	2.0054e-33	1.20922e-31	Down
IGHG2	-4.88579	7.62043	2.21217e-33	1.3314e-31	Down
TRBV11-2	-3.8001	-2.04256	2.22878e-33	1.3374e-31	Down
AC124248.1	-2.6473	-2.65005	2.23045e-33	1.3374e-31	Down
SLC37A2	-2.22013	4.55104	2.46328e-33	1.47425e-31	Down
CASP4	-1.29649	5.5525	2.50458e-33	1.49619e-31	Down
CCR4	-2.61766	0.16842	2.52162e-33	1.50357e-31	Down
FCN1	-2.69036	3.5654	2.63304e-33	1.5671e-31	Down
CCL17	-3.39022	0.290573	2.81584e-33	1.67134e-31	Down
DTHD1	-3.27344	-1.37647	2.81859e-33	1.67134e-31	Down
IRF1	-1.55731	6.19862	3.12667e-33	1.85061e-31	Down
AC006033.2	-1.87716	-0.733249	3.17439e-33	1.8754e-31	Down
TMIGD3	-1.95942	3.83667	3.22807e-33	1.90361e-31	Down
SNAI3	-1.47833	0.629933	3.31351e-33	1.95042e-31	Down
CLEC17A	-4.15692	-1.08198	3.45689e-33	2.0311e-31	Down
LINC00528	-1.81037	-0.898902	3.84646e-33	2.25586e-31	Down
C1orf127	-1.76699	-0.286606	5.00903e-33	2.92713e-31	Down
IL16	-1.57632	4.38385	5.00924e-33	2.92713e-31	Down
MMP2-AS1	-3.47439	-0.96848	5.28033e-33	3.07994e-31	Down
DOCK8	-1.75884	4.69193	5.5585e-33	3.23632e-31	Down
AC245128.3	-2.94561	-1.28167	5.83746e-33	3.39259e-31	Down
CABP4	-1.87732	0.398496	6.11117e-33	3.54525e-31	Down
IGKC	-4.87298	9.41583	6.18822e-33	3.58348e-31	Down
BIRC3	-2.49777	4.96867	6.28587e-33	3.63348e-31	Down
SERPINA1	-2.29128	5.43028	8.17904e-33	4.71932e-31	Down
IGLV1-44	-5.65657	4.14957	9.8829e-33	5.69223e-31	Down
PIK3R6	-1.63168	2.30096	9.9806e-33	5.73822e-31	Down
LYN	-1.45869	5.21636	1.04081e-32	5.97334e-31	Down
CARD8-AS1	-1.14629	2.18684	1.16165e-32	6.65493e-31	Down
BCL2A1	-2.61561	1.77773	1.17073e-32	6.69502e-31	Down
RENBP	-1.83529	4.54562	1.2057e-32	6.88276e-31	Down
LILRA4	-3.02862	-0.747312	1.25117e-32	7.12965e-31	Down
CHIT1	-3.66734	1.14191	1.45334e-32	8.26708e-31	Down
HLA-F	-1.52367	6.28153	1.51854e-32	8.62269e-31	Down
SERPINB1	-1.08909	5.52957	1.79257e-32	1.01607e-30	Down
KLRD1	-2.01791	1.60016	1.96703e-32	1.113e-30	Down
FAM78A	-1.47721	3.88	2.44542e-32	1.38125e-30	Down
TRBV4-2	-3.80408	-1.36548	3.1486e-32	1.77531e-30	Down
PLB1	-1.42512	3.32336	3.50942e-32	1.97529e-30	Down
AP1B1	-0.857037	7.0954	4.1063e-32	2.30721e-30	Normal
UNC13D	-1.44282	4.02306	4.35068e-32	2.44026e-30	Down
AL159163.1	-2.16299	-1.85567	4.65533e-32	2.60658e-30	Down
CYTIP	-2.10902	3.10719	5.12913e-32	2.86687e-30	Down
IGLV5-52	-6.87825	0.714367	5.18113e-32	2.89091e-30	Down
AC023590.1	-2.52316	-2.40604	5.48651e-32	3.056e-30	Down
SCX	3.85765	4.30107	5.69621e-32	3.16731e-30	Up
AL357033.4	-1.65345	0.871206	5.84176e-32	3.24263e-30	Down
CEBPE	-2.04665	-2.09372	5.94775e-32	3.29577e-30	Down
IL18RAP	-1.92376	-0.348125	6.28282e-32	3.47545e-30	Down
LYVE1	-3.15201	6.37778	7.88355e-32	4.35343e-30	Down
CD69	-2.29491	2.33277	7.9273e-32	4.37007e-30	Down
TRAV8-3	-3.1952	-2.37872	8.08513e-32	4.44945e-30	Down
AC015911.3	-2.49504	-1.69968	8.73501e-32	4.79888e-30	Down
GAS2	4.03685	3.03297	8.77729e-32	4.81388e-30	Up
PTPRJ	-1.31009	5.07894	1.06788e-31	5.84676e-30	Down
CARD11	-2.06859	2.82804	1.12298e-31	6.13798e-30	Down
P2RY8	-1.7812	3.2058	1.50787e-31	8.22776e-30	Down
TRPV6	5.02026	2.36948	1.57036e-31	8.55421e-30	Up
P2RY12	-2.52588	0.335183	1.57389e-31	8.55894e-30	Down
AL133342.1	-1.96447	-2.44438	1.6232e-31	8.81217e-30	Down
CSTA	-2.34666	2.5032	1.79769e-31	9.743e-30	Down
MARCO	-4.50055	5.90216	1.86145e-31	1.00716e-29	Down
EDEM2	-0.978985	5.05492	2.36322e-31	1.2765e-29	Normal
CTSD	-1.32803	9.55641	2.44721e-31	1.31965e-29	Down
APOL3	-1.88582	6.10878	2.54364e-31	1.36935e-29	Down
AC008759.3	-2.44924	-1.77569	2.56894e-31	1.38065e-29	Down
IGHGP	-4.75053	4.44636	2.63387e-31	1.41319e-29	Down
PSMB8	-1.1496	6.45541	3.98695e-31	2.13561e-29	Down
OSM	-2.37548	1.99146	4.16646e-31	2.22805e-29	Down
IGLV2-23	-5.83168	5.06987	4.21598e-31	2.25079e-29	Down
BNIPL	2.78141	0.61282	4.57149e-31	2.43654e-29	Up
SH3TC1	-1.49993	4.81939	4.7385e-31	2.52137e-29	Down
CARD16	-1.73209	3.1195	5.51259e-31	2.92842e-29	Down
NINJ1	-1.24439	6.66817	7.27292e-31	3.85717e-29	Down
DNAJC5B	-2.46893	-0.774636	7.89303e-31	4.17255e-29	Down
MILR1	-1.81738	3.09009	7.89355e-31	4.17255e-29	Down
ADGRE2	-1.71348	2.22434	8.38046e-31	4.42265e-29	Down
VAMP5	-1.45415	6.05392	8.69613e-31	4.58172e-29	Down
CASP10	-1.27227	3.64422	1.03402e-30	5.43899e-29	Down
CD28	-1.93191	3.07647	1.16712e-30	6.1291e-29	Down
CD80	-1.99857	-0.0963836	1.37926e-30	7.23132e-29	Down
PSMB8-AS1	-1.346	3.75518	1.38823e-30	7.26652e-29	Down
TRBV6-6	-3.38417	-2.45462	1.57655e-30	8.23882e-29	Down
SLC7A7	-1.46483	4.83119	1.64442e-30	8.57955e-29	Down
TRAV14DV4	-3.41414	-2.4467	1.66543e-30	8.67509e-29	Down
CD40LG	-2.62654	-0.173023	1.76796e-30	9.19426e-29	Down
IL1B	-3.39581	3.08602	1.9483e-30	1.01158e-28	Down
PLA2G15	-1.29785	5.58098	2.37919e-30	1.2333e-28	Down
LINC02195	-2.94173	-2.99735	2.58725e-30	1.339e-28	Down
TRBV27	-3.77273	-2.43522	3.16178e-30	1.6337e-28	Down
FCGRT	-1.33342	8.09873	3.20676e-30	1.65429e-28	Down
CD68	-2.08012	1.67696	3.52774e-30	1.81696e-28	Down
TM6SF1	-1.44819	1.34706	3.66888e-30	1.88662e-28	Down
KLHDC7B	-2.97926	3.81026	3.82581e-30	1.96418e-28	Down
RHOH	-2.33567	2.29688	3.94504e-30	2.02216e-28	Down
TRAV17	-3.23205	-2.26245	4.16373e-30	2.13086e-28	Down
METTL7B	-2.59164	3.10647	4.47555e-30	2.2868e-28	Down
TRBV18	-3.19433	-2.2478	4.83217e-30	2.4651e-28	Down
LPXN	-1.45867	4.42041	4.95823e-30	2.5254e-28	Down
MPP1	-1.06737	5.43452	7.24764e-30	3.68563e-28	Down
TRAV29DV5	-3.07177	-2.51315	7.33112e-30	3.72219e-28	Down
AGTRAP	-1.24842	5.76129	7.88091e-30	3.99502e-28	Down
CUX2	3.76598	1.80002	8.00021e-30	4.04911e-28	Up
TRAV3	-3.39832	-2.16465	8.24423e-30	4.16606e-28	Down
CASP5	-2.23846	-1.17766	1.06574e-29	5.37704e-28	Down
SIPA1	-0.887245	6.32789	1.29387e-29	6.51782e-28	Normal
C9orf139	-1.5939	-0.0558005	1.40771e-29	7.08016e-28	Down
FCRL5	-4.55196	0.920113	1.4243e-29	7.15242e-28	Down
HERPUD1	-0.911189	6.59985	1.53619e-29	7.7023e-28	Normal
IGKV1-16	-6.15821	3.06414	1.56724e-29	7.84571e-28	Down
ALDH1A2	3.95201	5.15593	1.59102e-29	7.95236e-28	Up
CCRL2	-1.62275	1.94814	1.62053e-29	8.0873e-28	Down
CEBPB	-1.36473	6.34766	1.66859e-29	8.31426e-28	Down
LY96	-1.5162	4.14904	1.80098e-29	8.96001e-28	Down
CD19	-3.39065	0.544373	1.88917e-29	9.38426e-28	Down
FCRL2	-4.60916	-1.32625	2.62808e-29	1.30346e-27	Down
MEX3A	2.37109	4.24967	2.67856e-29	1.32644e-27	Up
AP1M2	4.84185	2.23411	2.86665e-29	1.4174e-27	Up
LINC02285	-1.8979	-0.953154	2.90935e-29	1.43631e-27	Down
STXBP2	-1.5944	4.17146	2.98534e-29	1.47156e-27	Down
TRBV9	-3.13358	-1.39241	3.12486e-29	1.53798e-27	Down
IGLC3	-4.57464	5.60132	3.31195e-29	1.62757e-27	Down
APOC1	-2.60609	5.87595	3.45583e-29	1.69568e-27	Down
CLEC9A	-2.64478	-0.329896	3.97982e-29	1.94981e-27	Down
HSPA6	-2.33306	3.57674	5.01137e-29	2.45145e-27	Down
IGHG1	-4.38094	10.1145	5.32248e-29	2.59968e-27	Down
TMPRSS13	-1.84484	-0.671494	5.37066e-29	2.61923e-27	Down
C2	-2.2273	6.42032	5.81153e-29	2.82995e-27	Down
AL023653.1	-1.9626	-3.02422	8.27916e-29	4.02547e-27	Down
MIR3945HG	-3.20494	-0.966864	1.19857e-28	5.81887e-27	Down
IGLV1-47	-5.34914	3.94451	1.35002e-28	6.54424e-27	Down
IGLV2-11	-5.27285	3.66166	1.35769e-28	6.57149e-27	Down
GZMA	-2.45922	3.53385	1.50274e-28	7.26266e-27	Down
LINC01094	-1.69669	1.826	1.50958e-28	7.28476e-27	Down
TRAV2	-3.25223	-2.53895	1.56705e-28	7.55072e-27	Down
IGHG3	-4.40337	7.2802	1.57815e-28	7.59285e-27	Down
AC011899.2	-2.308	-1.96227	1.61753e-28	7.77065e-27	Down
FLVCR2	-1.78071	3.17198	1.93603e-28	9.28686e-27	Down
SIRPD	-2.59121	-3.59423	1.95871e-28	9.38166e-27	Down
CR2	-5.12694	1.53143	2.03253e-28	9.72077e-27	Down
SEPTIN1	-1.59259	3.5455	2.06401e-28	9.85664e-27	Down
RGS19	-1.10788	4.34971	2.12766e-28	1.01455e-26	Down
LINC02132	-3.05128	-3.54398	2.18905e-28	1.04228e-26	Down
CARD17	-2.67984	-3.17816	2.52556e-28	1.20073e-26	Down
LINC02422	-2.992	-2.7191	2.56486e-28	1.21761e-26	Down
MAFA	5.01964	2.12477	2.74165e-28	1.29962e-26	Up
CLEC4G	-3.77083	3.17513	3.07036e-28	1.45329e-26	Down
TRAV19	-3.05646	-1.8433	3.46862e-28	1.63938e-26	Down
TRAV5	-3.58567	-2.63795	3.55204e-28	1.67634e-26	Down
CXCL13	-3.65977	3.4742	3.64275e-28	1.71663e-26	Down
C1R	-1.64346	9.63919	3.892e-28	1.8314e-26	Down
ARHGAP27	-1.17445	4.31428	4.40664e-28	2.07054e-26	Down
SH2D2A	-1.84764	2.49735	4.88133e-28	2.29023e-26	Down
HLA-DQA2	-2.88832	4.99626	5.12399e-28	2.40058e-26	Down
AL031595.1	-1.90985	-2.89006	5.29143e-28	2.47542e-26	Down
TRAV13-2	-2.97548	-2.62251	5.62319e-28	2.6268e-26	Down
LINC02362	-2.62275	-1.46892	5.76618e-28	2.68968e-26	Down
TRAV22	-3.31292	-2.91186	5.86477e-28	2.73171e-26	Down
SHISAL2B	3.67559	-1.81673	6.01479e-28	2.79753e-26	Up
AC133065.3	-1.63091	1.89406	6.15288e-28	2.85762e-26	Down
TNFRSF11A	-1.89276	2.82594	6.29918e-28	2.92135e-26	Down
CCL2	-1.99336	5.52016	6.97971e-28	3.23229e-26	Down
CNR2	-3.05559	-1.2139	7.00693e-28	3.24022e-26	Down
IGHA1	-4.16236	8.19618	7.43007e-28	3.43096e-26	Down
FCRL1	-4.55399	-1.55991	7.46409e-28	3.44173e-26	Down
ANKRD44-AS1	-2.96482	-3.09302	7.70658e-28	3.54845e-26	Down
PLEKHA3P1	-1.67125	-2.2222	7.75069e-28	3.56366e-26	Down
CATSPER1	-2.19994	0.238234	8.52835e-28	3.91561e-26	Down
CD300E	-2.15788	2.03906	8.75378e-28	4.01338e-26	Down
LINC00996	-2.33042	-0.514439	9.16975e-28	4.1981e-26	Down
GAPT	-2.26616	0.784625	9.59276e-28	4.38552e-26	Down
RASGRP1	-1.9554	1.99414	1.09413e-27	4.99494e-26	Down
ITGB7	-2.09187	1.29603	1.14559e-27	5.22242e-26	Down
CBX2	1.61432	4.28514	1.29075e-27	5.87584e-26	Up
FAM177B	-2.00971	-0.267346	1.4836e-27	6.74421e-26	Down
PYCARD	-1.48571	4.54115	1.56526e-27	7.10533e-26	Down
TRAV12-3	-3.10982	-2.18196	1.57555e-27	7.14196e-26	Down
HPGDS	-2.14787	2.8339	1.58137e-27	7.15826e-26	Down
CHST8	4.97057	2.24826	1.73331e-27	7.83502e-26	Up
PDCD1	-2.74125	2.06998	1.77713e-27	8.02179e-26	Down
WNK4	2.66674	1.18635	2.78577e-27	1.25571e-25	Up
TRBV10-3	-3.4155	-2.37931	2.80965e-27	1.2647e-25	Down
SYNGR2	-1.15466	6.14796	3.25915e-27	1.46498e-25	Down
SLC11A1	-2.20725	3.79574	3.35244e-27	1.5048e-25	Down
AL359183.1	-1.41827	-0.316456	4.10258e-27	1.83895e-25	Down
ETV7	-1.96797	2.1354	4.57312e-27	2.04701e-25	Down
IGHV1-24	-5.72198	3.39028	4.8103e-27	2.15018e-25	Down
NCAN	4.67894	0.799898	4.99388e-27	2.22914e-25	Up
HTRA4	-2.70027	-0.892392	5.24616e-27	2.33851e-25	Down
APBB1IP	-2.10431	4.94871	5.46651e-27	2.43335e-25	Down
GRN	-0.979889	9.19784	5.64087e-27	2.5075e-25	Normal
VSTM2B	7.10478	-0.472113	6.02377e-27	2.67401e-25	Up
APOL1	-1.70934	7.62714	7.54106e-27	3.34293e-25	Down
ZNF713	1.13292	1.87069	7.92128e-27	3.50664e-25	Up
RIPK3	-1.57953	2.05318	8.00879e-27	3.5405e-25	Down
TREML1	-2.24282	-1.18999	9.31987e-27	4.11444e-25	Down
CCL13	-3.32053	3.74251	9.7836e-27	4.31324e-25	Down
IGKV3-11	-4.69059	5.52	1.03689e-26	4.56501e-25	Down
RPS6KA1	-1.31369	4.91025	1.15819e-26	5.09207e-25	Down
TRAV23DV6	-3.29221	-2.89778	1.22877e-26	5.39502e-25	Down
TRAV8-2	-2.75021	-2.28611	1.31553e-26	5.76803e-25	Down
AL117328.1	-1.55919	-3.09743	1.44059e-26	6.30777e-25	Down
ESPN	4.11925	2.09434	1.5649e-26	6.84278e-25	Up
CACNA2D2	2.38016	3.07416	1.66987e-26	7.29185e-25	Up
DLX2	3.898	0.798344	1.7681e-26	7.71032e-25	Up
AF127936.1	-1.86931	-2.61524	1.92092e-26	8.36539e-25	Down
IGHV3-23	-4.32749	3.97984	2.03045e-26	8.83042e-25	Down
LAIR2	-2.52134	-1.55496	2.16564e-26	9.4056e-25	Down
AP003110.1	-3.8291	-1.115	2.17441e-26	9.43096e-25	Down
IL12RB2	-2.16404	0.523395	2.31528e-26	1.00284e-24	Down
IGLC2	-4.08589	5.74677	2.34452e-26	1.01414e-24	Down
TRBJ2-7	-2.81092	-3.38335	2.37644e-26	1.02656e-24	Down
LINC00243	-1.85806	-2.75658	2.71855e-26	1.17191e-24	Down
PRR35	5.36989	-0.700209	2.7202e-26	1.17191e-24	Up
TRBV24-1	-3.46287	-2.69236	2.73246e-26	1.17562e-24	Down
LINC02481	-1.7884	-1.57866	3.04355e-26	1.30771e-24	Down
VGF	3.78996	3.46482	3.11926e-26	1.33845e-24	Up
TSPAN33	-1.72414	4.85498	3.26434e-26	1.39883e-24	Down
SCAMP2	-0.704599	6.58909	3.48937e-26	1.49328e-24	Normal
KYNU	-2.23955	3.40852	3.53557e-26	1.51104e-24	Down
GBP4	-1.77599	5.6278	3.67966e-26	1.57052e-24	Down
PRSS8	3.66674	0.931606	3.70623e-26	1.57977e-24	Up
GKN1	8.36293	2.37223	3.84151e-26	1.63526e-24	Up
C4BPB	-3.48317	0.572898	4.30081e-26	1.82836e-24	Down
LINC01281	-3.54691	-2.9198	4.48898e-26	1.90583e-24	Down
EPN3	3.00719	0.00342798	4.81053e-26	2.03965e-24	Up
PROKR1	3.25428	-1.21314	4.87579e-26	2.0646e-24	Up
PLPPR1	4.63575	-0.355048	4.91448e-26	2.07824e-24	Up
MAP3K11	-0.795303	6.13475	5.35694e-26	2.26238e-24	Normal
TOMM20P2	-2.34994	-2.56389	5.53804e-26	2.33579e-24	Down
GSDMA	-2.39609	0.987318	5.55623e-26	2.34039e-24	Down
TBC1D27P	-3.24987	-2.27224	6.05471e-26	2.54702e-24	Down
IGKV3-20	-4.40524	5.11839	7.52641e-26	3.16198e-24	Down
IGLV1-40	-4.66679	4.45416	8.17523e-26	3.43007e-24	Down
KLRG1	-1.53907	1.06121	8.34234e-26	3.49563e-24	Down
RAB4B	-1.02487	3.73262	8.54176e-26	3.5719e-24	Down
SLFN12L	-1.89886	0.222159	8.5466e-26	3.5719e-24	Down
IGHV1-69	-6.17316	2.20139	8.85213e-26	3.69479e-24	Down
AQP9	-3.03135	1.69101	8.8646e-26	3.69519e-24	Down
TRAV12-1	-3.11704	-2.45443	1.02182e-25	4.25392e-24	Down
TRAV1-2	-3.41181	-2.42176	1.07689e-25	4.4774e-24	Down
CHST13	-1.6956	0.172171	1.1076e-25	4.59913e-24	Down
HLA-DOB	-2.11891	1.33437	1.17398e-25	4.86845e-24	Down
NLRC3	-1.34029	2.25244	1.30793e-25	5.41696e-24	Down
IGHV4-31	-5.53026	2.72829	1.31125e-25	5.4237e-24	Down
PLEK	-1.92071	5.62611	1.37223e-25	5.66867e-24	Down
TAP1	-1.19536	6.848	1.45424e-25	5.99971e-24	Down
GZMM	-2.03719	1.47139	1.61286e-25	6.64559e-24	Down
PREX1	-1.20116	6.19865	1.63718e-25	6.73717e-24	Down
TMEM37	-1.68394	3.90502	1.64486e-25	6.76011e-24	Down
FCER2	-3.37169	0.988551	1.69325e-25	6.95012e-24	Down
TXK	-1.44486	-0.557162	1.96202e-25	8.04301e-24	Down
TAC3	6.04412	4.27602	2.11555e-25	8.66134e-24	Up
IGKV2-24	-5.17414	1.62528	2.22083e-25	9.08083e-24	Down
EFNA3	1.84216	2.46367	2.28998e-25	9.35169e-24	Up
CLUL1	3.19048	-0.0404306	2.34649e-25	9.57028e-24	Up
AC008105.3	-1.79437	1.60593	2.55563e-25	1.04101e-23	Down
POU2AF1	-3.16731	2.31099	2.58343e-25	1.051e-23	Down
AL355922.1	-2.75163	-3.0486	2.71122e-25	1.10159e-23	Down
NAGK	-0.761724	6.39908	2.78913e-25	1.13182e-23	Normal
TRBV10-2	-3.78892	-2.96272	2.84511e-25	1.15308e-23	Down
MSLN	4.91086	4.7676	2.97674e-25	1.20491e-23	Up
VENTX	-1.83408	1.56025	3.16097e-25	1.27787e-23	Down
NXPH4	2.61759	4.24171	3.26612e-25	1.31872e-23	Up
SHISA7	3.82963	-0.166596	3.37192e-25	1.35973e-23	Up
NTN3	2.09649	-1.1161	3.53803e-25	1.42492e-23	Up
AP003774.2	-2.25862	-2.10527	3.5966e-25	1.4467e-23	Down
KCNMA1-AS1	3.12955	-1.17488	3.63258e-25	1.45934e-23	Up
PLCG2	-1.20336	4.10327	3.74685e-25	1.50337e-23	Down
LAMP3	-1.91418	1.91909	3.83823e-25	1.53812e-23	Down
EPCAM	3.27123	1.60285	4.17031e-25	1.66911e-23	Up
CTSV	3.00824	3.22425	4.43399e-25	1.77244e-23	Up
CXCL11	-2.6585	2.79947	4.53608e-25	1.811e-23	Down
POGZ	0.775514	6.42843	4.58423e-25	1.82795e-23	Normal
MUC6	5.22626	3.66881	4.79618e-25	1.91009e-23	Up
NIBAN3	-2.15147	0.183671	4.96959e-25	1.9767e-23	Down
CCL19	-3.60252	3.3582	5.04774e-25	2.00531e-23	Down
AC007336.2	-3.42119	-3.43362	5.12302e-25	2.0327e-23	Down
TRGV2	-2.75069	-3.01511	5.28325e-25	2.09369e-23	Down
GPR141	-1.76332	-0.54152	6.08859e-25	2.40987e-23	Down
LINC02694	-2.60094	-3.77612	6.2203e-25	2.45776e-23	Down
DRAM2	-0.723545	5.37743	6.2249e-25	2.45776e-23	Normal
ADAP1	-1.64153	2.24962	6.27778e-25	2.4756e-23	Down
IGHV4-39	-4.73143	4.117	6.87542e-25	2.70795e-23	Down
IGHV3-53	-4.73666	0.899729	7.26038e-25	2.85608e-23	Down
HLA-H	-1.26961	5.29089	7.54919e-25	2.96606e-23	Down
EMILIN3	3.48008	4.36213	7.67331e-25	3.01114e-23	Up
SOHLH1	6.9542	1.43231	9.01642e-25	3.53389e-23	Up
ZNF248	1.01563	4.13444	9.32562e-25	3.65062e-23	Up
TRAV16	-2.79486	-3.10296	1.08389e-24	4.23786e-23	Down
SMAP2	-0.905977	6.12959	1.09941e-24	4.2933e-23	Normal
AL162414.1	-3.02684	-2.83785	1.13393e-24	4.42276e-23	Down
IGKV1-27	-5.21035	1.88192	1.23942e-24	4.82831e-23	Down
IGLV3-1	-5.10591	3.53482	1.28814e-24	5.01205e-23	Down
IL15	-1.40058	2.42132	1.32259e-24	5.13989e-23	Down
ZFR2	3.31595	-0.205735	1.3374e-24	5.19113e-23	Up
FCGR2C	-1.77262	1.67825	1.35267e-24	5.24408e-23	Down
AC106865.1	-2.17388	-0.294556	1.41104e-24	5.4619e-23	Down
IGLV6-57	-4.68194	2.83249	1.41225e-24	5.4619e-23	Down
TRAV25	-2.88957	-3.40508	1.55406e-24	6.00313e-23	Down
SHISA2	3.71	4.53028	1.58001e-24	6.09604e-23	Up
LINC00892	-2.37997	-1.27608	1.66893e-24	6.43139e-23	Down
AL391832.3	-1.58547	-2.55402	1.83838e-24	7.0759e-23	Down
FPR2	-2.41902	0.57401	1.84319e-24	7.08593e-23	Down
AC006369.1	-2.54276	-2.9089	1.95247e-24	7.49705e-23	Down
CST3	-1.52821	9.40861	2.13351e-24	8.18245e-23	Down
IGHV3-21	-4.66947	2.41782	2.22482e-24	8.52247e-23	Down
ERVH48-1	3.21497	-1.49413	2.57672e-24	9.85873e-23	Up
RNF166	-0.754764	4.60528	3.0527e-24	1.1666e-22	Normal
CXCL8	-3.29423	4.24272	3.08503e-24	1.17626e-22	Down
CD40	-1.41838	4.59064	3.08532e-24	1.17626e-22	Down
TRBV14	-3.20949	-2.92783	3.21239e-24	1.22326e-22	Down
TRAV1-1	-3.60428	-3.34549	3.2296e-24	1.22836e-22	Down
LPAR6	-1.15956	4.86647	3.33343e-24	1.26635e-22	Down
IGKV1-6	-4.92115	2.09905	3.46272e-24	1.31391e-22	Down
TRAV35	-3.04309	-3.71802	3.47917e-24	1.3186e-22	Down
TMEM106A	-1.17198	3.69468	3.53883e-24	1.33963e-22	Down
CXXC4	2.73868	1.64387	3.64285e-24	1.37738e-22	Up
GSTO1	-1.17288	6.79059	3.99597e-24	1.50912e-22	Down
CAMKV	3.68344	-1.51589	4.15328e-24	1.56669e-22	Up
IL15RA	-1.67056	4.44413	4.35099e-24	1.63935e-22	Down
AC106820.4	2.07742	1.93983	4.38862e-24	1.65159e-22	Up
S100Z	-1.70335	-2.31107	4.46861e-24	1.67973e-22	Down
CD1D	-1.39197	1.80861	4.64086e-24	1.74244e-22	Down
NECAP2	-0.859247	6.55315	5.33427e-24	2.00045e-22	Normal
FFAR4	-2.00556	-0.383492	5.41815e-24	2.02953e-22	Down
AL158071.3	-2.24641	-2.03532	5.43659e-24	2.03407e-22	Down
NFAM1	-1.4749	4.22192	5.45873e-24	2.03998e-22	Down
KIR2DL4	-2.22632	-1.56909	5.76365e-24	2.15143e-22	Down
IGHV1-18	-4.69978	3.79001	7.01099e-24	2.61399e-22	Down
AL731567.1	-1.83319	-2.88373	7.26013e-24	2.70374e-22	Down
MFSD12	-0.893911	6.05937	8.07111e-24	3.00229e-22	Normal
SLC26A3	3.85969	-0.987768	8.74581e-24	3.2495e-22	Up
ZNF891	1.00572	2.12787	8.89142e-24	3.29978e-22	Up
AC034238.1	-2.58551	-2.95639	9.03321e-24	3.34854e-22	Down
IL10RB-DT	-1.12803	0.211081	9.67293e-24	3.5791e-22	Down
COTL1	-1.21002	7.52113	9.67747e-24	3.5791e-22	Down
IGKV1-5	-4.13377	4.41338	1.01545e-23	3.7512e-22	Down
AC122713.2	-2.1339	-2.34171	1.02487e-23	3.78167e-22	Down
FCAR	-2.3505	-1.40569	1.13114e-23	4.169e-22	Down
SLC26A7	3.21808	3.13072	1.21831e-23	4.48515e-22	Up
AFAP1-AS1	2.67531	0.569053	1.2597e-23	4.63219e-22	Up
ZNF445	0.752038	4.90004	1.27178e-23	4.67127e-22	Normal
TRGV4	-2.37622	-2.7271	1.30619e-23	4.79219e-22	Down
AACSP1	4.92381	-0.00609498	1.3936e-23	5.10705e-22	Up
EAF2	-1.12862	1.42244	1.39799e-23	5.11729e-22	Down
IKBKE	-1.11715	3.38721	1.40148e-23	5.12425e-22	Down
AC005632.3	-1.19245	-1.34603	1.46005e-23	5.33232e-22	Down
AC063977.6	-2.25701	-2.71284	1.54822e-23	5.64793e-22	Down
TRAV6	-3.54255	-2.78632	1.5734e-23	5.73326e-22	Down
LIPF	8.23876	2.43447	1.6334e-23	5.94516e-22	Up
CTSB	-1.31291	10.8064	1.74354e-23	6.33889e-22	Down
NPW	3.47516	1.66835	1.78609e-23	6.48625e-22	Up
LGR6	3.27891	2.47075	1.79522e-23	6.51202e-22	Up
IGHV1-46	-4.41935	2.42413	1.8217e-23	6.60064e-22	Down
LHX3	5.56654	-1.38412	1.95362e-23	7.07064e-22	Up
SH3BGRL3	-1.39572	8.32507	1.97547e-23	7.14171e-22	Down
FAR2P1	5.48911	-0.292787	2.07147e-23	7.48033e-22	Up
TRBJ2-3	-2.63346	-3.36481	2.10341e-23	7.58713e-22	Down
AL139125.1	-1.98498	-0.686299	2.63282e-23	9.48611e-22	Down
RNF144B	-1.15896	4.13992	2.89404e-23	1.04156e-21	Down
IL17RD	1.79493	5.568	3.02093e-23	1.08601e-21	Up
TREM2	-2.06328	4.0976	3.05806e-23	1.09813e-21	Down
RASSF5	-1.23185	4.35752	3.14381e-23	1.12767e-21	Down
IGDCC3	3.27576	1.86699	3.1614e-23	1.13271e-21	Up
IL18BP	-1.20589	4.09323	3.1655e-23	1.13292e-21	Down
HLA-DRB9	-2.0718	-2.33915	3.18647e-23	1.13915e-21	Down
TRAV38-1	-3.37891	-3.53697	3.41812e-23	1.22061e-21	Down
NCR1	-2.03953	-1.886	3.74751e-23	1.33675e-21	Down
OTOAP1	-1.89875	-0.67702	3.77419e-23	1.34478e-21	Down
PAX2	5.39984	0.200393	3.83793e-23	1.36597e-21	Up
SPATC1	-1.67561	-1.45055	3.86593e-23	1.37441e-21	Down
TRBV23-1	-3.61048	-3.40817	4.04898e-23	1.4379e-21	Down
IL17RB	1.4211	2.14929	4.05538e-23	1.43859e-21	Up
ZNF80	-2.61055	-2.34113	4.23813e-23	1.50176e-21	Down
CLDN18	3.1335	1.78748	4.56992e-23	1.61754e-21	Up
AP000763.2	3.09141	-1.32487	4.91801e-23	1.73883e-21	Up
BCL3	-1.03128	5.81217	4.93252e-23	1.74205e-21	Down
CCL3L3	-1.87497	1.16274	5.1062e-23	1.80141e-21	Down
GRIN1	3.46405	-0.504062	5.28658e-23	1.863e-21	Up
IGHV3-20	-5.76257	0.00712273	6.25496e-23	2.20184e-21	Down
CLEC4GP1	-3.20918	0.0247469	6.39376e-23	2.24781e-21	Down
SQOR	-1.33903	4.85733	6.39952e-23	2.24781e-21	Down
IL1RL1	-2.9911	2.65282	6.88864e-23	2.41696e-21	Down
CTSG	-3.97881	4.6518	6.9117e-23	2.42241e-21	Down
TRAV8-1	-3.15392	-3.15774	7.11689e-23	2.49161e-21	Down
STAT1	-1.26896	7.83728	7.61201e-23	2.66205e-21	Down
ADGRL1	1.3754	6.42572	7.72612e-23	2.69902e-21	Up
RAB25	3.47935	0.181297	7.81794e-23	2.72813e-21	Up
RGS1	-2.00407	5.63764	8.02396e-23	2.79698e-21	Down
FAM30A	-3.48157	0.031673	8.08014e-23	2.81352e-21	Down
TRAV20	-2.89677	-3.11538	8.20797e-23	2.85493e-21	Down
TRBJ2-1	-2.58958	-3.48673	8.39214e-23	2.91584e-21	Down
ZBTB32	-1.73741	-0.327152	8.40988e-23	2.91885e-21	Down
S100A8	-2.50066	3.01717	9.02421e-23	3.12869e-21	Down
GABRA4	5.70516	-0.241389	9.29224e-23	3.21814e-21	Up
PRAM1	-1.47103	1.2365	1.03206e-22	3.57045e-21	Down
EREG	-3.65849	0.627443	1.17053e-22	4.04512e-21	Down
CCR8	-2.6813	-1.99269	1.26943e-22	4.38219e-21	Down
PLAC8	-2.34588	1.95058	1.28261e-22	4.42295e-21	Down
TTLL11-IT1	-3.53222	-0.503824	1.37078e-22	4.72192e-21	Down
ABRACL	-1.26553	4.5224	1.37977e-22	4.74779e-21	Down
APOC1P1	-2.38101	-1.85972	1.47113e-22	5.05677e-21	Down
CACNA1G-AS1	3.05358	-0.326644	1.49327e-22	5.12737e-21	Up
IGHV4-28	-4.3146	-0.192091	1.51333e-22	5.19071e-21	Down
SIRPB1	-2.12574	0.94285	1.56319e-22	5.35602e-21	Down
OAZ1	-0.829617	9.17395	1.62195e-22	5.55144e-21	Normal
AC010834.3	1.09312	-0.42155	1.67516e-22	5.72745e-21	Up
NAT8B	-1.90179	-2.08813	1.74331e-22	5.95413e-21	Down
CREG1	-1.24347	7.1979	1.7528e-22	5.98016e-21	Down
GPR31	-3.05275	-3.18464	1.79987e-22	6.13424e-21	Down
FBXL21P	5.484	-0.535244	1.91238e-22	6.51081e-21	Up
SHANK2	3.44069	2.32846	1.92121e-22	6.53395e-21	Up
AC002091.2	-1.54282	-2.63523	2.17049e-22	7.37392e-21	Down
LINC01907	-1.48543	-2.3963	2.18763e-22	7.42431e-21	Down
LINC00239	-2.5005	-2.4719	2.29409e-22	7.77739e-21	Down
LCMT1-AS2	4.63947	2.00808	2.47651e-22	8.38698e-21	Up
IGLV3-21	-4.50647	4.71869	2.48567e-22	8.40914e-21	Down
FCAMR	-4.6778	-1.40385	2.51325e-22	8.4935e-21	Down
KIAA0930	-0.950244	6.99996	2.57906e-22	8.70676e-21	Normal
IGHV3-66	-4.95488	0.357587	2.71252e-22	9.1477e-21	Down
PSAP	-0.934669	11.0192	2.75236e-22	9.27233e-21	Normal
PATL2	-1.60437	1.05106	2.85358e-22	9.60327e-21	Down
CCDC88B	-1.4609	4.31819	2.87555e-22	9.66708e-21	Down
SEMA6A	1.77628	4.85157	3.10556e-22	1.04294e-20	Up
DHH	-2.86017	0.915333	3.12707e-22	1.04907e-20	Down
XCR1	-2.64025	1.15206	3.14139e-22	1.05278e-20	Down
TRAV26-2	-2.79313	-3.44355	3.22394e-22	1.07932e-20	Down
NEUROG3	-2.6116	-2.95024	3.52083e-22	1.17748e-20	Down
FBN3	4.08572	2.25938	3.71372e-22	1.24014e-20	Up
PSME2	-1.03106	7.16328	3.71591e-22	1.24014e-20	Down
MAP3K8	-1.32506	3.43399	3.73074e-22	1.2438e-20	Down
TRPC2	-1.82484	-0.867316	3.83334e-22	1.27668e-20	Down
LINC01597	3.39478	0.0273097	4.0834e-22	1.35856e-20	Up
PLPPR3	3.65352	0.497059	4.64926e-22	1.54522e-20	Up
MGAT1	-0.730589	8.14484	4.78351e-22	1.5882e-20	Normal
SPX	3.39876	1.66609	5.48707e-22	1.81991e-20	Up
MMP25	-1.61046	1.0621	5.85324e-22	1.93935e-20	Down
TRBV5-6	-2.78964	-2.21727	6.56285e-22	2.17223e-20	Down
ZNF385A	-1.58999	6.25686	7.04613e-22	2.32979e-20	Down
SH2D1B	-1.97081	-0.932838	7.33208e-22	2.41983e-20	Down
ACSL5	-1.40942	4.40622	7.33351e-22	2.41983e-20	Down
IGLVI-70	-6.65524	-1.38451	9.1332e-22	3.01058e-20	Down
ESRP2	2.55368	-0.551053	9.43309e-22	3.10625e-20	Up
AC009119.1	-1.40133	-0.890316	1.03906e-21	3.41806e-20	Down
IGHV3-15	-4.17748	2.86794	1.0567e-21	3.47251e-20	Down
IGLV7-43	-4.66414	0.546933	1.06086e-21	3.48265e-20	Down
GNG3	2.28479	-1.12115	1.09429e-21	3.58871e-20	Up
IGHV3-7	-4.25496	-1.09733	1.11744e-21	3.66089e-20	Down
SAT1	-1.07556	8.17342	1.18036e-21	3.86311e-20	Down
IL7R	-2.19664	4.1276	1.23871e-21	4.04993e-20	Down
TNMD	3.86104	4.14306	1.25343e-21	4.0939e-20	Up
MPPED2	2.28923	2.31256	1.25762e-21	4.10342e-20	Up
MKNK1	-0.689496	5.12991	1.285e-21	4.18849e-20	Normal
ZBED2	-2.4381	-0.299779	1.40607e-21	4.57848e-20	Down
GLRX	-1.17805	4.71836	1.56994e-21	5.10692e-20	Down
AC138207.4	-1.20848	0.743233	1.58564e-21	5.15277e-20	Down
LINC02048	4.18099	-0.692468	1.61657e-21	5.23838e-20	Up
GCGR	5.09936	-0.550138	1.6166e-21	5.23838e-20	Up
RBP2	3.83372	-1.69364	1.61687e-21	5.23838e-20	Up
IGHV5-51	-3.97765	3.27077	1.65563e-21	5.35855e-20	Down
IGLC6	-4.04451	-2.44852	1.65837e-21	5.36201e-20	Down
IGKV1-8	-4.6009	0.0892973	1.74096e-21	5.6234e-20	Down
IGLV7-46	-4.21227	0.371373	1.77562e-21	5.72958e-20	Down
HLA-DPB2	-2.3067	0.523001	1.78055e-21	5.73973e-20	Down
TRBJ2-2P	-2.72227	-3.55771	1.89506e-21	6.10274e-20	Down
PNLDC1	3.46432	1.03953	2.14515e-21	6.90121e-20	Up
SLC45A2	-3.22869	0.226508	2.18798e-21	7.03196e-20	Down
FLT3LG	-1.05133	2.20351	2.2397e-21	7.19099e-20	Down
AC127521.1	-1.94529	-2.69035	2.28127e-21	7.31715e-20	Down
ATG7	-0.639779	4.94881	2.38626e-21	7.64626e-20	Normal
PARP15	-1.67921	1.14067	2.56335e-21	8.20554e-20	Down
IGKV1OR2-108	-4.6193	-0.245341	2.58492e-21	8.26079e-20	Down
IGLV3-19	-4.54806	3.82669	2.58575e-21	8.26079e-20	Down
KIAA1549	1.88953	3.47409	2.74378e-21	8.75695e-20	Up
C1S	-1.51497	9.45305	2.81173e-21	8.96489e-20	Down
CACNG3	-7.7883	0.581284	2.94832e-21	9.39107e-20	Down
SCAI	0.814776	3.52823	2.99935e-21	9.54416e-20	Normal
GVINP1	-1.54268	1.86533	3.01689e-21	9.59049e-20	Down
RNF149	-0.907686	5.49496	3.07377e-21	9.76165e-20	Normal
IGKV1D-39	-7.68538	-0.0393425	3.17115e-21	1.0061e-19	Down
BTN3A2	-1.03184	5.92687	3.21837e-21	1.02007e-19	Down
SLC6A10P	5.41677	-1.94578	3.31161e-21	1.04859e-19	Up
IGHV2-26	-5.70369	1.89339	3.31531e-21	1.04873e-19	Down
GALNT6	-1.53578	3.14076	3.50307e-21	1.10703e-19	Down
HMGN5	1.40125	3.87387	3.69109e-21	1.16531e-19	Up
CRMP1	1.42212	5.84696	3.80589e-21	1.20037e-19	Up
ICAM1	-1.5283	5.84513	3.82475e-21	1.20513e-19	Down
AC133644.1	-2.40407	-2.12687	3.82915e-21	1.20534e-19	Down
GNAI2	-0.630887	9.01694	4.19411e-21	1.31893e-19	Normal
IDO1	-2.537	5.249	4.24095e-21	1.33235e-19	Down
TREML2	-2.33519	-1.46743	4.29784e-21	1.34891e-19	Down
AL031717.1	2.51595	-1.51146	4.5295e-21	1.42023e-19	Up
CAMSAP3	2.96151	0.400916	4.53774e-21	1.42143e-19	Up
IGHV3-74	-3.53637	1.84082	4.82801e-21	1.51088e-19	Down
AL158071.2	-1.96653	-1.04771	4.89956e-21	1.53178e-19	Down
CDHR5	2.49357	-0.730304	4.98957e-21	1.5584e-19	Up
SIGLEC12	-2.37338	0.339339	5.44755e-21	1.6998e-19	Down
DCC	3.49719	1.5166	5.54667e-21	1.72768e-19	Up
IGLV3-25	-4.30981	3.46741	5.54766e-21	1.72768e-19	Down
HBQ1	3.87379	-1.88947	6.38681e-21	1.98708e-19	Up
ICA1L	1.27697	3.22384	6.68974e-21	2.07932e-19	Up
MGA	0.703467	5.44855	7.25585e-21	2.2531e-19	Normal
INAVA	2.57654	0.234293	7.29799e-21	2.264e-19	Up
SIGLEC8	-2.49917	0.448476	7.36957e-21	2.284e-19	Down
NAGPA	-0.843442	4.13713	7.53159e-21	2.33196e-19	Normal
SEMA4G	1.58852	1.9537	7.78204e-21	2.40719e-19	Up
ARHGAP25	-1.1846	4.4418	7.79897e-21	2.41011e-19	Down
TET1	1.58503	2.25656	8.16504e-21	2.52081e-19	Up
ENTHD1	-3.78013	0.27779	8.33338e-21	2.57031e-19	Down
GM2A	-0.863306	6.43425	8.47032e-21	2.61004e-19	Normal
ESR1	2.57731	4.82556	8.56888e-21	2.63788e-19	Up
TRDV1	-2.92284	-2.52808	8.73155e-21	2.68539e-19	Down
SOCAR	-1.95005	-1.38061	8.7676e-21	2.6939e-19	Down
DNMT3A	0.854105	5.39063	8.80272e-21	2.70211e-19	Normal
CNDP2	-0.864703	6.64723	9.75299e-21	2.99062e-19	Normal
AL356364.1	6.69122	-1.10662	9.76124e-21	2.99062e-19	Up
IGHV2-5	-5.48014	1.04847	1.11588e-20	3.41555e-19	Down
IGHV3-48	-4.48866	0.655148	1.14571e-20	3.50353e-19	Down
ENTPD8	3.24449	-0.289832	1.20623e-20	3.68508e-19	Up
AC084064.1	-3.00347	-2.02143	1.21443e-20	3.7066e-19	Down
TRAV27	-2.54071	-3.14736	1.21613e-20	3.70829e-19	Down
AC093583.1	-2.53033	-3.36862	1.24363e-20	3.78853e-19	Down
DEF6	-1.33398	4.18683	1.26097e-20	3.83772e-19	Down
IGLV9-49	-5.50264	1.22173	1.295e-20	3.93466e-19	Down
PGAP1	1.15976	4.71238	1.29527e-20	3.93466e-19	Up
AC103760.1	-1.3421	-1.69794	1.30067e-20	3.94732e-19	Down
CCL26	-2.54615	1.51094	1.44138e-20	4.37023e-19	Down
IFI35	-1.10149	5.6236	1.44625e-20	4.38087e-19	Down
AC026120.1	-5.68845	-0.915694	1.47803e-20	4.47291e-19	Down
ADGRA3	0.991269	5.78871	1.52773e-20	4.61896e-19	Normal
RAX	4.49193	-1.29245	1.54534e-20	4.66783e-19	Up
ZNF462	0.871399	4.69326	1.58154e-20	4.77268e-19	Normal
AC040162.1	-0.953813	0.876708	1.65183e-20	4.98013e-19	Normal
ALMS1	0.719239	4.67672	1.69514e-20	5.10591e-19	Normal
NFKBIE	-1.21046	4.66857	1.70104e-20	5.11888e-19	Down
IL1RN	-1.94951	2.90838	1.72602e-20	5.18921e-19	Down
LINC01374	-1.83338	-3.102	1.74089e-20	5.22901e-19	Down
AL645941.2	-1.98104	-3.85577	1.99167e-20	5.97668e-19	Down
RGS10	-1.21228	5.50668	2.05885e-20	6.17252e-19	Down
TRBV5-5	-3.01255	-3.36175	2.06167e-20	6.17521e-19	Down
TIA1	0.713995	6.02127	2.10371e-20	6.29526e-19	Normal
IGHV4-34	-3.89548	2.327	2.15751e-20	6.45026e-19	Down
DAB2	-1.44024	7.89178	2.27112e-20	6.78359e-19	Down
TPP1	-0.829084	7.8341	2.38959e-20	7.13084e-19	Normal
SLC8A2	2.94926	1.20583	2.41594e-20	7.20276e-19	Up
EVX2	4.0589	-1.61521	2.52971e-20	7.53496e-19	Up
SLC30A8	3.33438	-1.26024	2.60895e-20	7.7638e-19	Up
IGKV5-2	-5.51804	-1.02419	2.64854e-20	7.87431e-19	Down
GPLD1	1.80972	-0.146605	3.18858e-20	9.47115e-19	Up
ARHGDIG	2.90711	-0.503556	3.21008e-20	9.5262e-19	Up
CDAN1	0.788598	4.43324	3.27528e-20	9.71073e-19	Normal
MYL7	4.94003	-0.642664	3.2909e-20	9.74684e-19	Up
INHBC	2.36077	-1.56817	3.29353e-20	9.74684e-19	Up
IGHV4-4	-4.51793	-0.65106	3.29999e-20	9.75699e-19	Down
FCGBP	-2.63276	6.96031	3.3516e-20	9.90045e-19	Down
AC004865.2	-1.28595	-0.327825	3.43735e-20	1.01445e-18	Down
NLRP12	-1.36806	-1.01779	3.70738e-20	1.09313e-18	Down
RNU4-62P	-2.26657	-2.89706	3.74855e-20	1.10426e-18	Down
CSPG4P10	1.40656	0.49735	3.77163e-20	1.11004e-18	Up
TTC7A	-0.837154	5.185	3.79085e-20	1.11468e-18	Normal
HRH3	4.13181	-2.15816	3.82084e-20	1.12247e-18	Up
AL049634.1	-2.29259	-3.84973	3.90603e-20	1.14645e-18	Down
CHRM3-AS2	-2.1556	-2.41264	4.04159e-20	1.18515e-18	Down
CLDN3	3.47586	0.541362	4.05715e-20	1.18863e-18	Up
TRBJ2-2	-2.31956	-4.03927	4.0805e-20	1.19438e-18	Down
ITGB8	-2.74689	4.8282	4.10278e-20	1.19981e-18	Down
OSTM1-AS1	5.72851	-1.73057	4.31971e-20	1.2621e-18	Up
C15orf48	-2.03067	1.58916	4.36728e-20	1.27484e-18	Down
TMEM238L	4.05383	-1.53661	4.43867e-20	1.2945e-18	Up
NFE2L3	-1.38201	3.63181	4.54339e-20	1.32384e-18	Down
TNFSF13	-1.00466	3.05553	4.61879e-20	1.34459e-18	Down
CMKLR1	-1.63957	5.94508	4.68916e-20	1.36384e-18	Down
SMARCC1	0.712728	6.72157	4.69928e-20	1.36555e-18	Normal
TRBV21-1	-3.21697	-3.67695	4.72952e-20	1.3731e-18	Down
TRBV12-5	-4.28936	-3.20567	5.02356e-20	1.45715e-18	Down
RAB32	-1.26927	6.26862	5.35075e-20	1.55066e-18	Down
HMGB3P32	-2.77052	-3.67925	5.35699e-20	1.55107e-18	Down
NOC2LP1	2.08245	-0.745139	5.40377e-20	1.5632e-18	Up
AC019117.2	3.86078	-1.04394	5.5913e-20	1.616e-18	Up
AC007389.2	4.30363	-1.97596	5.65911e-20	1.63412e-18	Up
AC009133.3	-2.38351	-3.08144	5.78446e-20	1.66882e-18	Down
GCA	-0.913493	3.83274	6.10636e-20	1.76011e-18	Normal
GATAD2B	0.681975	5.66066	6.19269e-20	1.78339e-18	Normal
PRLHR	6.6375	1.04246	6.43661e-20	1.85198e-18	Up
ODF3B	-1.33657	3.9355	6.58993e-20	1.8944e-18	Down
TRAV10	-2.75073	-3.55715	6.79413e-20	1.95136e-18	Down
IGKV3D-20	-4.31969	0.230989	7.35823e-20	2.11148e-18	Down
COL26A1	3.68425	2.99144	7.3908e-20	2.11894e-18	Up
PAX5	-3.38945	0.457016	8.28546e-20	2.37332e-18	Down
RTN4R	2.00362	2.73685	8.55758e-20	2.44908e-18	Up
GALNT9	3.59621	2.12539	8.62321e-20	2.46567e-18	Up
IGKV2-28	-5.25124	-2.52315	8.68248e-20	2.48041e-18	Down
TECTA	1.65177	1.2763	8.73043e-20	2.49189e-18	Up
OBSCN-AS1	2.21787	-0.398207	9.30733e-20	2.6542e-18	Up
NCK1-DT	-0.801759	1.16808	9.332e-20	2.65888e-18	Normal
CCDC114	1.5666	-0.163277	9.43948e-20	2.68712e-18	Up
DDX25	2.60166	-0.0136611	9.6043e-20	2.73162e-18	Up
LINC02828	-1.83155	-2.37495	1.01814e-19	2.89318e-18	Down
FBXO2	2.87558	3.12312	1.04249e-19	2.95976e-18	Up
TMC6	-1.24905	4.89615	1.08786e-19	3.08585e-18	Down
IGHV1OR15-2	-4.83207	-1.21325	1.09045e-19	3.09048e-18	Down
EFNA2	3.64069	-0.571953	1.10086e-19	3.11722e-18	Up
SLC2A5	-1.96033	4.70402	1.12602e-19	3.18568e-18	Down
ARRDC2	-0.929503	5.53059	1.13432e-19	3.20633e-18	Normal
IGHJ3	-4.20742	-1.65682	1.14019e-19	3.22008e-18	Down
ZNF519	1.1332	2.92468	1.17518e-19	3.31598e-18	Up
KCNA3	-1.84041	-0.651298	1.19228e-19	3.36128e-18	Down
TCIRG1	-1.21572	6.95904	1.22345e-19	3.44615e-18	Down
ITIH2	-3.75746	2.90412	1.27009e-19	3.57439e-18	Down
IL5RA	-2.51374	-1.65655	1.27535e-19	3.58606e-18	Down
HOOK1	2.40368	0.666108	1.33004e-19	3.73655e-18	Up
AL139352.1	-2.13744	-0.0634204	1.34262e-19	3.76858e-18	Down
DNMBP-AS1	-1.64188	-2.34275	1.34379e-19	3.76858e-18	Down
CBX1	0.588273	6.85399	1.38177e-19	3.87172e-18	Normal
CMA1	-4.05765	3.33469	1.41866e-19	3.97164e-18	Down
L3MBTL4-AS1	-1.61376	-1.01238	1.42591e-19	3.98844e-18	Down
BLVRB	-1.01769	6.39156	1.46341e-19	4.0898e-18	Down
AC092162.2	2.46017	-1.81269	1.50863e-19	4.21251e-18	Up
PRR15L	3.00479	-0.979635	1.53936e-19	4.29458e-18	Up
ZNF730	1.77269	-0.250764	1.56816e-19	4.37113e-18	Up
PEG3	2.74598	4.30574	1.58591e-19	4.41676e-18	Up
PIM2	-1.43383	4.51465	1.65677e-19	4.61012e-18	Down
AP001469.3	1.51051	0.462126	1.73275e-19	4.81738e-18	Up
TRBV15	-2.82677	-3.2093	1.75404e-19	4.87056e-18	Down
DCX	4.58377	5.48181	1.75491e-19	4.87056e-18	Up
IGKV3OR2-268	-3.97275	-1.56795	1.78683e-19	4.95486e-18	Down
TIMP1	-1.51967	9.98088	1.81071e-19	5.01677e-18	Down
CCKAR	5.05031	-0.103526	1.8282e-19	5.06085e-18	Up
NME8	-1.59687	-0.959727	1.84891e-19	5.11378e-18	Down
HLA-L	-1.20112	2.81128	1.90508e-19	5.26462e-18	Down
RBM12B	0.720829	3.84606	1.91659e-19	5.29187e-18	Normal
TUBA3D	1.68041	-1.38167	1.93638e-19	5.34191e-18	Up
GPRASP2	0.986051	4.39344	1.98708e-19	5.47708e-18	Normal
GALM	-0.998366	4.8368	2.09231e-19	5.76219e-18	Normal
LIPA	-0.936617	6.50142	2.14498e-19	5.90219e-18	Normal
AC073349.2	2.02973	-0.982141	2.20235e-19	6.05485e-18	Up
ZNF292	0.771996	5.12693	2.29861e-19	6.3141e-18	Normal
RNPEPL1	-0.725779	6.3448	2.37601e-19	6.52115e-18	Normal
ZNF793	1.34633	2.8915	2.39178e-19	6.55883e-18	Up
ZBBX	3.38858	-2.56603	2.54042e-19	6.96048e-18	Up
IGHV3-72	-3.75119	-0.464418	2.60839e-19	7.14063e-18	Down
IGLV1-36	-4.80768	0.159476	2.6422e-19	7.22703e-18	Down
EFHD2	-0.94312	6.89249	2.6766e-19	7.3149e-18	Normal
ACP5	-2.75294	7.35409	2.80288e-19	7.65351e-18	Down
BCL9	1.1451	5.50289	2.85567e-19	7.79103e-18	Up
HTR6	2.56588	-1.748	2.86225e-19	7.80237e-18	Up
MAST1	1.81542	1.53155	2.93311e-19	7.98875e-18	Up
STX11	-1.42835	2.20364	2.96757e-19	8.07577e-18	Down
ZNF84	0.649744	4.87575	3.04996e-19	8.29296e-18	Normal
SMIM24	2.74045	-0.185672	3.12009e-19	8.47647e-18	Up
PGBD4P1	-2.87547	-4.03355	3.1593e-19	8.57573e-18	Down
IGHV1-67	-4.37603	-2.21449	3.25173e-19	8.81918e-18	Down
ZMYM3	0.708893	5.60468	3.357e-19	9.09702e-18	Normal
IGHV3-43	-4.07074	-0.275858	3.37237e-19	9.13098e-18	Down
GLB1L2	2.79403	2.62961	3.41272e-19	9.23244e-18	Up
NKD1	2.43876	3.36123	3.43491e-19	9.28465e-18	Up
LINC01838	6.97133	-1.38141	3.44782e-19	9.31173e-18	Up
RBMX	0.47801	7.20087	3.60891e-19	9.73861e-18	Normal
HAND1	4.46247	1.23497	3.70656e-19	9.98613e-18	Up
ONECUT3	3.03735	-2.40522	3.70685e-19	9.98613e-18	Up
IGHV5-78	-3.7499	-2.63872	3.9529e-19	1.06401e-17	Down
TLR4	-1.38331	4.79126	4.01017e-19	1.07852e-17	Down
BSN	1.38861	1.70266	4.01901e-19	1.07999e-17	Up
RNF130	-0.708015	6.71865	4.07355e-19	1.09373e-17	Normal
TNIP1	-0.590846	7.09546	4.26287e-19	1.14361e-17	Normal
DAPP1	-1.66998	1.93454	4.26895e-19	1.14429e-17	Down
MNX1	3.8207	-0.823255	4.50661e-19	1.20698e-17	Up
KCNK9	2.87822	-0.568345	4.59957e-19	1.23085e-17	Up
ARPC3	-0.719607	7.46299	4.74995e-19	1.27004e-17	Normal
CTLA4	-2.07138	1.04414	4.84174e-19	1.29351e-17	Down
AC012313.2	1.68886	-0.285186	4.93669e-19	1.31778e-17	Up
AC107398.3	3.47908	-0.210024	5.21974e-19	1.39217e-17	Up
LINC02310	3.3017	-1.75681	5.2507e-19	1.39842e-17	Up
MIR4538	-3.97068	-4.01605	5.25186e-19	1.39842e-17	Down
ACSM3	1.81744	2.38869	5.26006e-19	1.39945e-17	Up
GBGT1	-1.26252	3.56308	5.66485e-19	1.50589e-17	Down
ARHGEF1	-0.612725	6.87881	5.81142e-19	1.54358e-17	Normal
ARHGAP15	-1.46429	3.45299	6.11736e-19	1.6235e-17	Down
PLD4	-1.73652	2.35139	6.33643e-19	1.68025e-17	Down
TRPS1	1.36263	5.54039	6.35535e-19	1.68388e-17	Up
EPM2AIP1	0.732298	5.1744	6.44334e-19	1.70579e-17	Normal
MAN2B1	-0.757062	7.01121	6.47624e-19	1.71309e-17	Normal
CFB	-1.95605	4.03533	6.53748e-19	1.72786e-17	Down
IGKV3-15	-3.63379	2.78401	6.62303e-19	1.74904e-17	Down
PECAM1	-1.05643	7.93173	6.74303e-19	1.77926e-17	Down
IGLV8-61	-4.02806	1.05774	6.78244e-19	1.78819e-17	Down
EPSTI1	-1.35347	4.6393	6.89935e-19	1.81753e-17	Down
IGKV6D-21	-6.93043	-0.151449	7.05767e-19	1.85771e-17	Down
SPATA3-AS1	3.33346	-1.86501	7.07023e-19	1.85949e-17	Up
SSPOP	2.07472	1.42743	7.11208e-19	1.86897e-17	Up
ZBTB26	0.731654	3.48022	7.11865e-19	1.86917e-17	Normal
VEGFC	-1.38366	4.73554	7.60588e-19	1.99547e-17	Down
IGHJ2	-5.5966	-1.19631	7.95009e-19	2.08408e-17	Down
ACP2	-0.752536	5.90516	8.1861e-19	2.1442e-17	Normal
PSME1	-0.804409	7.37251	8.19519e-19	2.14483e-17	Normal
AC243960.3	-1.7098	-2.1868	8.34989e-19	2.18354e-17	Down
ATP10B	-3.42182	-0.696629	8.67348e-19	2.26632e-17	Down
ADGRB2	1.59957	5.35807	8.93075e-19	2.33164e-17	Up
FTLP2	-1.2858	-0.0750847	8.9983e-19	2.34737e-17	Down
CACNA1G	2.51269	4.18487	9.36214e-19	2.44031e-17	Up
POLR2CP1	-1.97228	-3.87918	9.37699e-19	2.4422e-17	Down
RCOR2	1.79579	3.5544	9.58299e-19	2.49383e-17	Up
SALRNA1	2.62837	-1.26269	9.87124e-19	2.56676e-17	Up
ALOX15B	-2.34393	0.546016	9.97981e-19	2.59289e-17	Down
ZKSCAN8	0.710192	5.04214	1.01336e-18	2.6304e-17	Normal
ATP6V0E1	-0.731723	7.48096	1.01405e-18	2.6304e-17	Normal
C2CD4A	2.88956	0.0984672	1.05604e-18	2.7371e-17	Up
CRHBP	-1.78152	0.873407	1.08088e-18	2.79923e-17	Down
TLDC2	-1.11077	0.613724	1.10835e-18	2.86805e-17	Down
PLAAT4	-1.43779	5.61184	1.1152e-18	2.88345e-17	Down
KCNAB2	-0.861819	5.28984	1.12701e-18	2.91164e-17	Normal
KCNAB3	1.95274	2.48714	1.12803e-18	2.91195e-17	Up
AC138207.1	-1.60379	-3.34759	1.15419e-18	2.97709e-17	Down
PRUNE1	0.655863	5.00426	1.17143e-18	3.01913e-17	Normal
IFI27	-1.69016	7.59819	1.19888e-18	3.0874e-17	Down
LINC02416	-2.9272	-3.14062	1.21624e-18	3.12961e-17	Down
TRAV34	-3.30114	-3.84572	1.23716e-18	3.18088e-17	Down
CRH	7.26103	0.620531	1.27448e-18	3.27423e-17	Up
BLACAT1	3.22598	-0.76116	1.38301e-18	3.55021e-17	Up
ST8SIA4	-1.14425	4.29352	1.44484e-18	3.70596e-17	Down
HLA-G	-1.40907	2.24541	1.47559e-18	3.78183e-17	Down
DPY19L2P4	2.66553	-1.95429	1.59505e-18	4.08472e-17	Up
APOC4-APOC2	-2.33199	-3.19584	1.63064e-18	4.17255e-17	Down
MCOLN1	-0.666391	5.55026	1.65253e-18	4.22248e-17	Normal
ZNF605	0.843103	4.042	1.65278e-18	4.22248e-17	Normal
VMO1	-1.66438	3.00845	1.67714e-18	4.28129e-17	Down
ACP3	-2.34992	1.24551	1.73761e-18	4.43214e-17	Down
NBEA	1.5373	3.95059	1.75104e-18	4.46287e-17	Up
BATF2	-1.62605	2.93964	1.79006e-18	4.5587e-17	Down
IGKV1-39	-5.70301	-0.990592	1.80936e-18	4.60182e-17	Down
TEX41	-1.72174	0.765629	1.80986e-18	4.60182e-17	Down
PSD4	-1.1788	4.09957	1.85024e-18	4.70078e-17	Down
PDIA2	2.34147	-0.164984	1.93265e-18	4.90608e-17	Up
ASH1L	0.881425	6.32038	1.9341e-18	4.90608e-17	Normal
MIR600HG	1.36667	1.8095	1.95734e-18	4.96112e-17	Up
AL731571.1	1.32406	0.728472	1.98151e-18	5.01841e-17	Up
BRI3	-0.851489	6.76331	2.07043e-18	5.2395e-17	Normal
DPEP3	-1.94446	-2.12499	2.14253e-18	5.41769e-17	Down
TRADD	-0.725773	4.47276	2.1541e-18	5.44265e-17	Normal
SIGLEC16	-1.60302	0.596926	2.17387e-18	5.4883e-17	Down
GGT5	-1.63324	5.65113	2.18083e-18	5.50156e-17	Down
IGLV10-54	-4.65391	0.299288	2.20602e-18	5.56072e-17	Down
CMTM7	-1.24346	4.5028	2.21322e-18	5.57451e-17	Down
GNLY	-1.6965	2.29917	2.23386e-18	5.62208e-17	Down
CRYBB1	-1.61035	1.15774	2.31305e-18	5.81684e-17	Down
CASKIN1	2.41151	-0.376734	2.36266e-18	5.93694e-17	Up
ZBTB5	0.660396	4.14314	2.36979e-18	5.95022e-17	Normal
DUSP9	3.63789	1.52387	2.48521e-18	6.23514e-17	Up
CCDC171	1.24005	2.45725	2.54796e-18	6.38758e-17	Up
LINC01736	-3.01361	-1.84147	2.56014e-18	6.41312e-17	Down
SLC43A2	-1.12781	5.01574	2.5669e-18	6.42505e-17	Down
CCR5AS	-1.57585	-1.18284	2.63081e-18	6.57988e-17	Down
AC104078.1	-2.3909	-3.60499	2.67301e-18	6.68024e-17	Down
AC063977.2	-1.94278	-3.85719	2.72004e-18	6.79249e-17	Down
AC010401.1	-2.38737	-1.85746	2.75518e-18	6.87491e-17	Down
CD1C	-2.05837	1.21442	2.76659e-18	6.89803e-17	Down
NR1H3	-1.12458	4.82808	2.77042e-18	6.90222e-17	Down
USH1G	3.13581	-0.649995	2.78512e-18	6.93346e-17	Up
SIRPG-AS1	-2.83659	-3.6859	2.83708e-18	7.05734e-17	Down
GPR37L1	-2.92018	-0.0538447	2.84855e-18	7.0804e-17	Down
TPSAB1	-3.05983	5.07613	2.88668e-18	7.16962e-17	Down
SPTBN2	1.8255	3.00527	3.01684e-18	7.48713e-17	Up
CHRNB2	2.15685	-1.15644	3.04243e-18	7.5448e-17	Up
PTPN22	-1.70794	2.35062	3.18022e-18	7.88041e-17	Down
RBFOX3	3.33179	3.35326	3.18849e-18	7.89482e-17	Up
LINC02207	-2.14196	-1.80672	3.23053e-18	7.99276e-17	Down
CNMD	3.66805	-1.57799	3.27131e-18	8.08743e-17	Up
CASP1P2	-2.26937	-3.04962	3.28087e-18	8.10483e-17	Down
PSCA	3.18658	2.22197	3.28813e-18	8.11653e-17	Up
AC084398.2	-1.96697	-3.6235	3.31332e-18	8.17244e-17	Down
ZNF10	0.920424	2.90682	3.3498e-18	8.25608e-17	Normal
GSTK1	-0.651355	6.5686	3.36706e-18	8.29226e-17	Normal
AC006272.1	-1.55834	-3.27779	3.40081e-18	8.36895e-17	Down
IGHV3-30	-3.75481	2.708	3.40659e-18	8.37678e-17	Down
CLCA4-AS1	-1.06755	-0.690379	3.41205e-18	8.38379e-17	Down
MGAT4A	-0.916154	4.62075	3.43853e-18	8.4424e-17	Normal
TTC16	-1.57635	-0.88414	3.47177e-18	8.51749e-17	Down
RCSD1	-1.23722	4.55755	3.47697e-18	8.52376e-17	Down
AP001178.3	1.85132	-2.42269	3.69124e-18	9.04213e-17	Up
ARID2	0.636836	4.69159	3.73942e-18	9.15317e-17	Normal
IRF7	-1.07048	4.82042	3.74946e-18	9.17076e-17	Down
KLRC1	-1.92888	-1.15425	3.93644e-18	9.62077e-17	Down
ARAP2	-1.39405	2.89895	3.94284e-18	9.62909e-17	Down
FDCSP	-4.38923	1.76071	3.9894e-18	9.7354e-17	Down
CTSA	-0.841807	8.01488	3.99468e-18	9.7409e-17	Normal
PLA2G2A	-3.78979	7.16747	4.06554e-18	9.90617e-17	Down
IGKV1D-8	-4.2208	-1.13892	4.37527e-18	1.06528e-16	Down
PI4K2A	-0.733674	5.62312	4.43826e-18	1.0798e-16	Normal
IGHV3-49	-4.14449	1.63634	4.5045e-18	1.09508e-16	Down
CXorf21	-1.51478	1.45907	4.52771e-18	1.0999e-16	Down
RGS6	2.75822	1.07001	4.54865e-18	1.10415e-16	Up
LRP6	1.08165	5.47116	4.66308e-18	1.13107e-16	Up
ADAM8	-1.54825	3.77831	4.73098e-18	1.14667e-16	Down
AC067945.2	-1.62451	-3.29603	4.91393e-18	1.19012e-16	Down
SFTPA1	5.31299	-2.67452	4.92629e-18	1.19221e-16	Up
LMNTD2-AS1	2.21895	0.0340983	4.93011e-18	1.19224e-16	Up
ITM2C	1.52439	8.02467	5.06145e-18	1.22308e-16	Up
MEGF11	2.22732	0.227403	5.07375e-18	1.22513e-16	Up
BCL2L14	-1.88383	-1.22034	5.13047e-18	1.2379e-16	Down
FTLP3	-1.22964	1.7812	5.20625e-18	1.25524e-16	Down
RPRD1A	0.708543	5.38496	5.31882e-18	1.28142e-16	Normal
PGR	3.10145	4.44789	5.41637e-18	1.30395e-16	Up
AC026688.2	6.29484	-1.64105	5.515e-18	1.3267e-16	Up
AL022067.1	-1.73707	-3.16555	5.62493e-18	1.35213e-16	Down
PIANP	2.50015	2.76173	5.64648e-18	1.3563e-16	Up
TRIM50	-1.68328	-1.12292	5.73514e-18	1.37656e-16	Down
IGHV4-55	-4.34917	-0.354717	5.78538e-18	1.38759e-16	Down
PRAMENP	-5.08552	-2.4786	5.92879e-18	1.42092e-16	Down
MIR8071-2	-4.36089	-2.53525	6.05264e-18	1.44952e-16	Down
TLR1	-1.04166	3.06302	6.46948e-18	1.5482e-16	Down
C5AR2	-1.68238	2.69356	6.51949e-18	1.559e-16	Down
CAMSAP1	0.636356	5.29622	6.74473e-18	1.61167e-16	Normal
MYO1H	2.00259	-0.453764	6.89273e-18	1.64581e-16	Up
CPA3	-2.96495	5.25723	6.99191e-18	1.66825e-16	Down
ZNF286B	0.982733	1.54593	7.02991e-18	1.67607e-16	Normal
AC015660.4	-1.97608	-3.83331	7.11356e-18	1.69476e-16	Down
IGHA2	-3.05825	4.24535	7.2153e-18	1.71772e-16	Down
PARP12	-0.850485	5.15818	7.44362e-18	1.77077e-16	Normal
AC096734.1	-3.26322	-3.4406	7.55547e-18	1.79604e-16	Down
APOL2	-0.819009	6.26089	7.78107e-18	1.84831e-16	Normal
PDX1	4.80928	-2.31598	7.87614e-18	1.86951e-16	Up
PIGR	4.01021	2.82433	8.08664e-18	1.91781e-16	Up
PTPRE	-1.11038	4.44832	8.09158e-18	1.91781e-16	Down
TBR1	3.68891	-1.08997	8.13261e-18	1.92612e-16	Up
TRBV7-7	-2.78277	-4.01512	8.17682e-18	1.93516e-16	Down
NUDT18	-1.00749	3.2629	8.26135e-18	1.95373e-16	Down
BCOR	1.08099	5.56829	8.38995e-18	1.98268e-16	Up
C12orf50	-2.49027	-2.17727	8.41251e-18	1.98655e-16	Down
BAIAP3	2.07456	1.97503	9.13314e-18	2.15514e-16	Up
COL9A3	3.22756	4.92492	9.51042e-18	2.24252e-16	Up
LINC02289	-1.71046	-0.7639	9.71332e-18	2.28868e-16	Down
PI3	-3.86686	3.08968	9.75273e-18	2.29629e-16	Down
ATP8A2	2.14276	2.27232	9.89357e-18	2.32774e-16	Up
AC096921.2	-1.19537	0.404615	9.94764e-18	2.33875e-16	Down
RGS13	-2.55316	-0.0184663	1.00872e-17	2.36982e-16	Down
TUG1	0.521855	7.09293	1.03321e-17	2.4256e-16	Normal
HLA-J	-1.50399	2.13279	1.05612e-17	2.47757e-16	Down
PCDH19	2.20858	3.32313	1.06004e-17	2.48494e-16	Up
LINC02701	2.17554	0.592979	1.06885e-17	2.50378e-16	Up
AC092422.1	2.62986	-3.28503	1.15839e-17	2.71153e-16	Up
BFSP2	-2.16177	-2.38603	1.2041e-17	2.8165e-16	Down
MATK	-1.881	3.17635	1.20764e-17	2.82272e-16	Down
FXYD5	-1.21635	7.01563	1.28138e-17	2.99291e-16	Down
SIGLEC22P	-1.64411	-2.71223	1.28677e-17	3.0033e-16	Down
BCAN	2.19829	2.2915	1.28911e-17	3.00658e-16	Up
GNAQP1	1.65922	-1.80109	1.30731e-17	3.04681e-16	Up
MT2A	-1.63176	8.39493	1.3579e-17	3.16243e-16	Down
CA10	4.23857	0.642832	1.46303e-17	3.40481e-16	Up
PDE8B	1.74751	3.966	1.50055e-17	3.48959e-16	Up
TESPA1	-1.91672	1.78832	1.50797e-17	3.50431e-16	Down
AL008726.1	-1.73453	-1.94261	1.54609e-17	3.59031e-16	Down
AC087672.2	-1.3629	-1.6547	1.55206e-17	3.60156e-16	Down
AC025857.2	-1.29334	-0.605769	1.5812e-17	3.66653e-16	Down
SUGP2	0.655526	5.9535	1.63131e-17	3.78001e-16	Normal
ARRB1	-0.95997	4.58745	1.67062e-17	3.86831e-16	Normal
NRSN1	3.81994	-1.76246	1.74747e-17	4.04333e-16	Up
GFPT2	-1.637	6.90684	1.767e-17	4.08558e-16	Down
AC073343.2	1.30199	-1.17756	1.79218e-17	4.14083e-16	Up
ZNF782	0.76498	1.82776	1.83499e-17	4.23668e-16	Normal
CLEC6A	-2.69435	-3.50447	1.89846e-17	4.38008e-16	Down
CGB3	7.60693	0.660012	1.97582e-17	4.55529e-16	Up
MTA3	0.646609	4.96911	1.98607e-17	4.57565e-16	Normal
IGHV3-73	-3.93778	0.40701	2.01301e-17	4.6344e-16	Down
CYTH1	-0.741692	5.8738	2.01843e-17	4.64355e-16	Normal
JAK3	-1.49699	4.6673	2.05943e-17	4.73447e-16	Down
AP000812.1	-2.43471	-3.01174	2.06999e-17	4.75536e-16	Down
FAM96AP2	2.25463	-2.94256	2.09134e-17	4.80097e-16	Up
AC007191.1	1.31277	0.146014	2.10642e-17	4.83215e-16	Up
KIF12	2.77888	-0.138081	2.15419e-17	4.9382e-16	Up
KCNJ10	-2.54844	1.01935	2.18562e-17	5.00667e-16	Down
FGF19	5.84958	1.51416	2.27142e-17	5.19951e-16	Up
LINC00641	1.06112	3.00274	2.28471e-17	5.22622e-16	Up
GPR22	3.1982	-2.02115	2.29806e-17	5.25301e-16	Up
OR4D10	-9.01157	-0.559182	2.36357e-17	5.39891e-16	Down
RMST	4.5478	-1.60181	2.42087e-17	5.52587e-16	Up
DKKL1	1.71297	-0.287062	2.4502e-17	5.58654e-16	Up
GPR161	1.08873	5.75514	2.45092e-17	5.58654e-16	Up
PCDH12	-1.23943	5.70903	2.48439e-17	5.65882e-16	Down
IGHV1-2	-3.82192	2.19821	2.53093e-17	5.76073e-16	Down
LRFN2	3.95912	-0.672841	2.6727e-17	6.07911e-16	Up
AC015911.8	-1.6184	-2.18903	2.714e-17	6.16868e-16	Down
DTNB-AS1	-3.14959	-3.32713	2.77243e-17	6.29705e-16	Down
AFF3	1.77409	4.15279	2.78155e-17	6.31329e-16	Up
IGLV5-37	-5.47365	-1.23475	2.9045e-17	6.58769e-16	Down
IGHV6-1	-4.16651	-1.05025	2.9098e-17	6.59507e-16	Down
GAL3ST3	3.88529	0.489904	2.92057e-17	6.61481e-16	Up
RPL32P1	-1.78974	-3.13032	2.97251e-17	6.72771e-16	Down
FAM71E1	1.76768	0.0740298	3.02352e-17	6.83834e-16	Up
PDGFB	-1.12488	5.12177	3.03924e-17	6.86907e-16	Down
STX4	-0.658666	6.03556	3.08204e-17	6.96091e-16	Normal
PRR13	-0.668879	5.80057	3.19904e-17	7.22009e-16	Normal
TNFRSF9	-2.05524	2.70265	3.23098e-17	7.28706e-16	Down
IL12B	-1.98427	-1.88186	3.23421e-17	7.28922e-16	Down
AC002059.1	-1.53538	-2.59647	3.26176e-17	7.34616e-16	Down
SALL2	1.54738	4.03183	3.31769e-17	7.4669e-16	Up
IGKJ5	-3.9881	-3.3736	3.33358e-17	7.49741e-16	Down
BHLHB9	0.842537	3.083	3.35079e-17	7.53085e-16	Normal
SPIN1	0.669518	6.90983	3.37194e-17	7.57307e-16	Normal
PPP1R1A	3.01609	3.25432	3.3902e-17	7.60877e-16	Up
CD1E	-2.16654	-0.0761702	3.54159e-17	7.943e-16	Down
IGHV1-3	-4.15565	-2.08491	3.62276e-17	8.11937e-16	Down
NAIPP3	-1.47789	-3.32007	3.6663e-17	8.21123e-16	Down
FEZF2	5.31613	-1.29469	3.72828e-17	8.34424e-16	Up
AL645608.2	2.74298	-0.719712	3.79793e-17	8.4942e-16	Up
IGHD3-22	-5.77999	-3.26093	3.81376e-17	8.52367e-16	Down
OTULINL	-1.01628	3.88499	3.84973e-17	8.59808e-16	Down
AC021683.3	3.21334	-2.56603	3.94808e-17	8.81162e-16	Up
IGHV3-33	-3.73736	2.03718	4.01009e-17	8.9438e-16	Down
NDST2	-0.739432	1.2067	4.10178e-17	9.14196e-16	Normal
CRTAM	-1.91361	1.28871	4.34407e-17	9.67526e-16	Down
DLX1	2.5131	2.60184	4.37037e-17	9.7271e-16	Up
KIAA1958	1.28956	2.66983	4.47124e-17	9.94472e-16	Up
FOXP4	0.9665	6.23414	4.53194e-17	1.00728e-15	Normal
MVP	-0.902776	8.04743	4.54158e-17	1.00872e-15	Normal
AC104823.1	4.36004	-2.43584	4.55908e-17	1.01191e-15	Up
PSD	2.1127	4.62389	4.57221e-17	1.01412e-15	Up
ATP6V1B2	-0.759704	6.85452	4.65687e-17	1.03219e-15	Normal
NELL2	2.57946	3.86161	4.71937e-17	1.04472e-15	Up
TXNDC16	1.10492	4.12023	4.71992e-17	1.04472e-15	Up
ZDHHC8P1	3.06256	0.811726	4.72882e-17	1.04597e-15	Up
CDX2	4.73357	-1.61459	4.77056e-17	1.05448e-15	Up
CD1B	-2.68477	-1.42729	5.18031e-17	1.14426e-15	Down
LINC01122	2.62733	-1.92307	5.18791e-17	1.14515e-15	Up
AL031775.1	-0.869107	-0.244625	5.2706e-17	1.16261e-15	Normal
TMEM18-DT	2.46289	-0.425178	5.39168e-17	1.1885e-15	Up
TRGV5	-1.97709	-0.77351	5.4e-17	1.18952e-15	Down
LEFTY1	2.78037	0.579574	5.4346e-17	1.19632e-15	Up
AC133561.1	3.60338	-3.47893	5.45826e-17	1.20071e-15	Up
AL365361.1	-1.73524	0.704034	5.84839e-17	1.28565e-15	Down
ZNF91	0.729679	3.81017	5.92721e-17	1.30208e-15	Normal
ZCCHC3	0.762919	5.04289	5.96983e-17	1.31055e-15	Normal
CSRNP3	2.16192	2.40725	5.98586e-17	1.31317e-15	Up
TYR	-5.54896	0.524961	6.31078e-17	1.38351e-15	Down
LACTB	-0.789073	4.39706	6.34635e-17	1.39036e-15	Normal
RBFOX2	0.684316	7.5912	6.42204e-17	1.40598e-15	Normal
RIMBP2	2.9665	1.62316	6.50047e-17	1.42218e-15	Up
RPL10P19	-1.48198	-2.5084	6.65089e-17	1.4541e-15	Down
KCNT1	2.24933	0.132311	6.81319e-17	1.48831e-15	Up
KLF2P1	5.12096	-2.60611	6.81661e-17	1.48831e-15	Up
IGLV2-8	-3.86301	2.51245	6.87665e-17	1.5004e-15	Down
AC132219.2	1.06968	-0.898462	6.94081e-17	1.51337e-15	Up
LINC00582	-3.22314	-3.23779	7.08459e-17	1.54367e-15	Down
LIX1	3.31137	0.314642	7.54433e-17	1.64273e-15	Up
CXCR4	-1.22951	6.18248	7.72693e-17	1.68135e-15	Down
LYSMD1	0.659447	3.74361	7.7686e-17	1.68928e-15	Normal
AC139495.2	-1.43766	-0.687754	7.78478e-17	1.69165e-15	Down
MACROD2	1.84965	2.47498	7.87821e-17	1.7108e-15	Up
TDRD5	3.04708	-1.87875	8.1367e-17	1.76574e-15	Up
OLR1	-2.48674	2.08102	8.17748e-17	1.77339e-15	Down
TRAV24	-2.81659	-3.37093	8.60309e-17	1.86443e-15	Down
COMT	-0.764458	6.67485	8.62098e-17	1.86705e-15	Normal
ZNF711	1.84668	4.1761	8.63312e-17	1.86842e-15	Up
HPN-AS1	-4.07053	-2.33295	8.87735e-17	1.91998e-15	Down
NCR2	-6.41295	-0.735091	9.07307e-17	1.96099e-15	Down
TMEM255B	-1.15845	3.72164	9.3348e-17	2.0162e-15	Down
GLI1	2.65265	4.70708	9.46785e-17	2.0429e-15	Up
DBX1	3.91376	-3.34134	9.47109e-17	2.0429e-15	Up
IGHEP1	-5.80013	-2.27067	9.59428e-17	2.06808e-15	Down
AL359091.4	-1.47466	-0.500238	9.73566e-17	2.09715e-15	Down
FUOM	-1.30518	3.0721	9.83177e-17	2.11643e-15	Down
SH2D1A	-2.08578	1.93783	9.97066e-17	2.14489e-15	Down
ACOT6	2.8465	-2.73615	9.97822e-17	2.14508e-15	Up
FAM3D	2.59234	-0.426991	1.02687e-16	2.20604e-15	Up
IGLV2-14	-3.45153	3.96516	1.0292e-16	2.20958e-15	Down
IGHV1-69D	-4.38042	2.86494	1.0356e-16	2.22041e-15	Down
FAM169A	1.73543	0.561155	1.03563e-16	2.22041e-15	Up
FEV	3.0909	-1.57599	1.04373e-16	2.23629e-15	Up
CD93	-1.11018	7.20218	1.05092e-16	2.2502e-15	Down
OR52K3P	3.80918	1.50818	1.05632e-16	2.26025e-15	Up
AC012236.1	-2.33605	-0.927905	1.07537e-16	2.2995e-15	Down
IFNG	-2.61207	-0.790704	1.08075e-16	2.30947e-15	Down
YBX2	2.74377	1.35747	1.12491e-16	2.40222e-15	Up
CA14	1.97587	1.27199	1.13988e-16	2.43258e-15	Up
MC4R	4.55162	0.666935	1.17306e-16	2.50173e-15	Up
RNA5SP498	-2.28538	-3.89694	1.17896e-16	2.5122e-15	Down
RPGRIP1	-0.926583	-0.405748	1.17954e-16	2.5122e-15	Normal
CDH22	3.63492	1.4089	1.20164e-16	2.55759e-15	Up
ZBTB8B	2.18736	0.285156	1.28141e-16	2.72555e-15	Up
PRLR	2.54537	4.28986	1.28296e-16	2.72706e-15	Up
AC023794.1	-2.18335	-0.876294	1.30647e-16	2.7752e-15	Down
LINC02560	2.94325	-2.80208	1.34641e-16	2.85815e-15	Up
TMEM176B	-1.48737	7.61577	1.35721e-16	2.87917e-15	Down
EVI2A	-1.5166	4.18908	1.36115e-16	2.88563e-15	Down
TCN2	-0.988383	5.64209	1.40819e-16	2.98338e-15	Normal
TAPBPL	-0.867867	4.69413	1.42768e-16	3.02267e-15	Normal
AKR1B1	-0.864591	6.65335	1.43102e-16	3.02775e-15	Normal
ZNF74	0.808594	4.14205	1.48788e-16	3.14599e-15	Normal
GIMAP5	-1.41534	1.38719	1.50034e-16	3.17024e-15	Down
AC124312.2	1.9146	-2.28912	1.53082e-16	3.23253e-15	Up
IGHV4-59	-3.64598	2.71695	1.55145e-16	3.27393e-15	Down
SPIC	-2.77414	-3.03405	1.55479e-16	3.27884e-15	Down
SLC17A8	4.27152	0.821156	1.57239e-16	3.31377e-15	Up
SAMD3	-1.4365	0.6457	1.59242e-16	3.35378e-15	Down
SH2B3	-0.848548	6.11377	1.59646e-16	3.36008e-15	Normal
AL590652.1	1.68168	-2.16012	1.60594e-16	3.37784e-15	Up
GPR183	-1.37365	4.19115	1.61606e-16	3.3969e-15	Down
MYD88	-0.683345	5.66095	1.65238e-16	3.47098e-15	Normal
TRBV20-1	-2.25838	-0.409848	1.71062e-16	3.59096e-15	Down
SCML4	-1.93928	0.317095	1.73667e-16	3.64327e-15	Down
UNC80	2.39679	-0.411319	1.74602e-16	3.66049e-15	Up
RBM20	2.06108	2.83443	1.76799e-16	3.70414e-15	Up
UNCX	5.78928	-2.2701	1.79965e-16	3.76801e-15	Up
SYT2	2.0109	0.999005	1.82147e-16	3.81121e-15	Up
FAM9B	3.08569	-2.15976	1.85707e-16	3.88318e-15	Up
SCAPER	0.837306	4.00879	1.85979e-16	3.88633e-15	Normal
MED15P9	5.30791	-3.0782	1.87349e-16	3.91243e-15	Up
IFNGR1	-0.874611	6.63917	1.87797e-16	3.91922e-15	Normal
MTMR4	0.637222	5.24351	1.89027e-16	3.94234e-15	Normal
AL138930.1	-2.12516	-3.28741	1.913e-16	3.98716e-15	Down
TRBV5-4	-2.25943	-2.05766	2.04684e-16	4.26335e-15	Down
RBFADN	1.15789	0.226754	2.28424e-16	4.75474e-15	Up
SMC2-AS1	1.99743	0.486195	2.33305e-16	4.85319e-15	Up
IGKV1D-16	-4.22197	-1.23513	2.40959e-16	5.00916e-15	Down
INHA	2.06017	0.241575	2.42459e-16	5.0371e-15	Up
LINC02576	-2.39106	-2.97936	2.53896e-16	5.2713e-15	Down
DCD	-8.27198	1.26113	2.57734e-16	5.34752e-15	Down
AL023802.1	3.67386	-2.42812	2.58227e-16	5.35429e-15	Up
COPDA1	-4.12332	-2.53643	2.61775e-16	5.42436e-15	Down
TLL2	2.21783	2.22278	2.65943e-16	5.50718e-15	Up
SETBP1	1.19489	5.10125	2.68238e-16	5.54816e-15	Up
CST6	-2.9938	-0.423415	2.68267e-16	5.54816e-15	Down
TBL1X	0.910972	6.02861	2.68647e-16	5.55244e-15	Normal
PRLH	7.77041	-0.231409	2.69582e-16	5.56818e-15	Up
TNFSF10	-1.35982	5.88966	2.70155e-16	5.57644e-15	Down
ISG20	-1.21027	4.16083	2.72142e-16	5.61384e-15	Down
RELT	-0.815007	3.7506	2.867e-16	5.91036e-15	Normal
LTF	-2.34082	2.74227	2.88933e-16	5.95257e-15	Down
ADGRE4P	-1.7625	-1.11525	2.90059e-16	5.97194e-15	Down
LSM11	0.926658	4.38373	2.91676e-16	6.0014e-15	Normal
CASC3	0.525806	6.76701	2.92083e-16	6.00592e-15	Normal
LINC01588	-1.20968	0.339341	3.11436e-16	6.39978e-15	Down
COL9A2	1.76493	4.4011	3.16275e-16	6.49506e-15	Up
NKX1-2	4.10114	-3.25824	3.19576e-16	6.55866e-15	Up
ALDOB	2.53054	0.976478	3.21941e-16	6.60297e-15	Up
RGS7	3.20797	-0.300682	3.4181e-16	7.00602e-15	Up
FTCD	1.85671	0.567031	3.43377e-16	7.03365e-15	Up
SIM2	1.61773	2.39209	3.45491e-16	7.07245e-15	Up
AC118344.1	1.60689	-1.85445	3.47448e-16	7.10798e-15	Up
SLC49A3	-1.25297	2.83128	3.50124e-16	7.15817e-15	Down
OAS1	-1.34137	5.30732	3.51855e-16	7.18897e-15	Down
IFITM3	-0.919239	9.23095	3.56068e-16	7.27043e-15	Normal
ECSCR	-1.18283	2.45833	3.56901e-16	7.28282e-15	Down
UNC5D	3.86679	3.3075	3.75656e-16	7.66066e-15	Up
AC092667.1	2.18502	-1.26541	3.76566e-16	7.67436e-15	Up
TUBA3E	2.87247	-2.86018	3.77621e-16	7.69097e-15	Up
SOCS7	0.75426	4.22136	3.85272e-16	7.84183e-15	Normal
PPBP	-3.48896	-0.561243	4.00554e-16	8.14772e-15	Down
SLC8B1	-0.898122	5.55214	4.01423e-16	8.16025e-15	Normal
AC005342.2	-1.86526	-4.03469	4.02996e-16	8.18704e-15	Down
KRBA2	1.33082	-0.434586	4.03692e-16	8.196e-15	Up
AC092634.3	1.94998	-2.74969	4.07296e-16	8.26395e-15	Up
RHBG	4.03328	-1.18395	4.09878e-16	8.31108e-15	Up
EPPK1	2.74031	2.75217	4.13111e-16	8.37137e-15	Up
DRAXINP1	5.55249	-2.80406	4.24105e-16	8.58873e-15	Up
LINC02513	-2.90234	-3.2101	4.26707e-16	8.63599e-15	Down
PTPN18	-0.607969	6.17382	4.29948e-16	8.6961e-15	Normal
GLA	-0.738112	4.78881	4.65762e-16	9.41454e-15	Normal
LINC02773	-1.35913	-2.41462	4.71834e-16	9.53129e-15	Down
PRKCH	-0.939402	4.49329	4.77192e-16	9.63347e-15	Normal
KRT1	-3.40058	0.636832	4.86036e-16	9.80585e-15	Down
ATP2A1	-2.64476	3.9181	4.95829e-16	9.99715e-15	Down
KRT222	-2.62015	-0.304727	5.20429e-16	1.04866e-14	Down
ZFP69B	0.947362	1.21448	5.4132e-16	1.09007e-14	Normal
ITM2B	-0.809012	8.74131	5.43368e-16	1.09351e-14	Normal
IGLV4-69	-3.93249	1.94347	5.55984e-16	1.1182e-14	Down
IDH1	-0.774994	5.88633	5.56341e-16	1.11821e-14	Normal
HEXA	-0.728048	6.65773	5.61032e-16	1.12694e-14	Normal
KRT19	2.91536	3.70902	5.64601e-16	1.1334e-14	Up
SLC34A2	3.5693	0.287719	5.73942e-16	1.15143e-14	Up
APOL6	-1.17921	6.23428	5.77268e-16	1.15738e-14	Down
GPR156	1.39326	0.836955	5.78943e-16	1.16002e-14	Up
RILPL2	-0.719225	4.87882	5.86574e-16	1.17457e-14	Normal
AC015813.5	0.852476	0.237567	5.88319e-16	1.17733e-14	Normal
C2orf16	1.01383	0.325169	5.93855e-16	1.18767e-14	Up
OVOL3	-2.41545	-1.59003	6.04843e-16	1.2089e-14	Down
SKIDA1	1.27185	1.38316	6.11593e-16	1.22163e-14	Up
ABI2	0.61324	5.95655	6.20453e-16	1.23856e-14	Normal
ZNF236	0.761895	3.67723	6.31517e-16	1.25986e-14	Normal
PNMA5	2.67121	-1.2634	6.39705e-16	1.2754e-14	Up
LACC1	-0.891262	3.40314	6.63762e-16	1.32255e-14	Normal
NUCKS1	0.520834	8.57819	6.73995e-16	1.3421e-14	Normal
ISM2	2.67396	-0.143205	6.89644e-16	1.37241e-14	Up
HELT	4.69358	-3.08784	6.97264e-16	1.38672e-14	Up
AC034105.1	-4.57321	-2.90933	7.00993e-16	1.39327e-14	Down
AL928654.1	1.01233	1.60394	7.09918e-16	1.41014e-14	Up
IFITM5	4.42766	-1.00151	7.22219e-16	1.4329e-14	Up
IGKV1-9	-3.578	1.82804	7.2227e-16	1.4329e-14	Down
BLVRA	-0.73407	5.76729	7.29259e-16	1.44588e-14	Normal
KIF26A	1.61283	4.18603	7.30835e-16	1.44811e-14	Up
BTBD17	3.58439	-1.82759	7.32386e-16	1.44976e-14	Up
HEATR9	-1.68118	-2.69567	7.3257e-16	1.44976e-14	Down
OAS2	-1.23605	5.78533	7.37052e-16	1.45773e-14	Down
LRRN1	2.5368	4.47578	7.38405e-16	1.45951e-14	Up
RPRD2	0.626501	5.84597	7.44575e-16	1.4708e-14	Normal
AMER1	0.838493	3.37948	7.63249e-16	1.50676e-14	Normal
AC145098.1	-1.04443	-1.26173	7.64472e-16	1.50825e-14	Down
UGCG	-0.775239	5.89785	7.66962e-16	1.51223e-14	Normal
CIB1	-0.720389	6.58461	7.78704e-16	1.53444e-14	Normal
RB1	-0.910617	5.22977	7.87306e-16	1.55044e-14	Normal
ACVR2B	0.800489	3.12317	8.24831e-16	1.62335e-14	Normal
IGKV1D-12	-4.50573	-2.73088	8.49251e-16	1.67038e-14	Down
ICAM2	-1.05679	3.79051	8.50474e-16	1.67177e-14	Down
LAMP1	-1.18852	9.08243	8.56545e-16	1.68267e-14	Down
HMOX1	-1.49939	6.85501	8.61365e-16	1.69111e-14	Down
RN7SL526P	1.54875	-2.88094	8.66589e-16	1.70032e-14	Up
HBEGF	-1.20803	4.4668	9.03391e-16	1.77145e-14	Down
LYZ	-1.77412	6.59997	9.15193e-16	1.7935e-14	Down
RNASE3	-2.23247	-2.50776	9.30029e-16	1.82146e-14	Down
IGHG4	-3.49749	6.72816	9.3472e-16	1.82953e-14	Down
PRKAR2B	1.60405	4.48352	9.41358e-16	1.84141e-14	Up
SIX6	3.72631	-2.90442	9.5804e-16	1.8729e-14	Up
AL049836.1	-3.30026	-2.76618	9.62699e-16	1.88086e-14	Down
C20orf96	0.773453	3.34437	9.70391e-16	1.89474e-14	Normal
FBXO6	-0.90406	3.59397	9.83893e-16	1.91994e-14	Normal
ZBTB10	0.721654	5.1278	9.86006e-16	1.92289e-14	Normal
PCED1B	-1.25096	3.18526	1.00611e-15	1.96091e-14	Down
ALDH16A1	-0.771815	5.36582	1.01041e-15	1.96809e-14	Normal
SLC22A31	3.45849	-0.319753	1.01192e-15	1.96985e-14	Up
PLCXD1	0.948227	4.83735	1.0149e-15	1.97412e-14	Normal
AL137003.1	1.12236	1.65432	1.01534e-15	1.97412e-14	Up
AC245060.2	1.48765	-2.24374	1.05486e-15	2.04971e-14	Up
IGKV3-7	-3.7776	-1.48592	1.07709e-15	2.09164e-14	Down
APOC2	-2.52855	-2.66213	1.10116e-15	2.13709e-14	Down
CSK	-0.626015	6.56371	1.1174e-15	2.16731e-14	Normal
ANKRD22	-2.17504	1.8449	1.13153e-15	2.19339e-14	Down
IGHJ3P	-3.83428	-3.48235	1.13572e-15	2.20017e-14	Down
IGKV1-33	-4.96243	-1.92076	1.13665e-15	2.20065e-14	Down
LINC02542	-1.99964	-0.762226	1.14114e-15	2.20801e-14	Down
CALY	2.98719	-0.529252	1.17546e-15	2.27289e-14	Up
CCDC68	2.36702	0.449603	1.17608e-15	2.27289e-14	Up
S100A11	-1.00875	8.50657	1.19536e-15	2.30876e-14	Down
HGFAC	1.77145	-0.26608	1.19662e-15	2.30979e-14	Up
A2MP1	-1.34517	-1.44665	1.20089e-15	2.31664e-14	Down
F11-AS1	3.86388	-2.66362	1.22846e-15	2.36842e-14	Up
BMPR1A	0.741808	5.24836	1.2409e-15	2.39096e-14	Normal
BMPR1B-DT	4.06033	-1.74291	1.24784e-15	2.4029e-14	Up
LAG3	-1.76784	3.72587	1.26006e-15	2.42498e-14	Down
ISYNA1	1.41783	6.25436	1.27439e-15	2.45109e-14	Up
CACNB3	0.961638	4.85235	1.2922e-15	2.48385e-14	Normal
F5	-2.307	1.47074	1.30627e-15	2.5094e-14	Down
CYP4B1	-3.56128	2.37307	1.30955e-15	2.5142e-14	Down
AGBL4	1.86841	-1.03935	1.32738e-15	2.54691e-14	Up
SLC6A4	1.68651	-0.668831	1.34707e-15	2.58314e-14	Up
SH2D3C	-0.961084	4.64828	1.36117e-15	2.60862e-14	Normal
TNRC6C-AS1	-1.21106	1.872	1.36917e-15	2.62239e-14	Down
SYNGAP1	0.866835	4.77394	1.37047e-15	2.62332e-14	Normal
CREBL2	-0.584304	5.94149	1.39646e-15	2.67148e-14	Normal
LINC02587	2.73883	0.631715	1.51421e-15	2.89502e-14	Up
TNKS	0.609603	5.68541	1.52277e-15	2.90802e-14	Normal
CDKL1	1.48698	2.20115	1.52282e-15	2.90802e-14	Up
SIN3A	0.576835	6.38191	1.52485e-15	2.91017e-14	Normal
ETHE1	-0.762012	4.75741	1.53337e-15	2.92468e-14	Normal
FAM172A	0.647203	4.85539	1.54053e-15	2.9366e-14	Normal
EPO	1.96839	-1.877	1.54479e-15	2.94297e-14	Up
COL9A1	3.10938	2.51807	1.5578e-15	2.966e-14	Up
BARX2	3.66647	1.35066	1.56635e-15	2.98052e-14	Up
LIN9	0.83273	3.07326	1.56919e-15	2.98415e-14	Normal
GYPC	-1.00968	6.65146	1.59354e-15	3.02867e-14	Down
FAM163B	3.70884	-0.347737	1.59662e-15	3.03274e-14	Up
IGHV3-71	-3.68701	-2.931	1.62709e-15	3.08879e-14	Down
STRBP	0.776728	3.91478	1.63778e-15	3.10725e-14	Normal
ATP6AP1	-0.672553	7.61252	1.70854e-15	3.23957e-14	Normal
HCN3	0.850028	2.63257	1.71132e-15	3.24294e-14	Normal
AC008555.1	1.91129	-0.545766	1.71586e-15	3.24963e-14	Up
ANKRD50	0.993443	5.87539	1.75369e-15	3.31931e-14	Normal
CLDN9	2.70198	0.410049	1.81281e-15	3.42919e-14	Up
SAG	2.6698	-2.57359	1.84649e-15	3.49085e-14	Up
LINC00525	-2.25064	-2.59152	1.85103e-15	3.49737e-14	Down
SFTPA2	3.01899	-2.17849	1.86885e-15	3.52897e-14	Up
ZSWIM5P3	6.36038	-0.837571	1.89245e-15	3.57143e-14	Up
SNX11	-0.503076	4.75016	1.91311e-15	3.60831e-14	Normal
RNU1-61P	-2.2905	-4.08793	1.93082e-15	3.63957e-14	Down
MCM3AP-AS1	0.885581	1.2659	1.95991e-15	3.69224e-14	Normal
HNRNPA1P38	1.1869	-1.25893	1.9951e-15	3.75634e-14	Up
LINC02204	2.61014	-1.37722	1.99747e-15	3.75858e-14	Up
IGLV3-10	-3.90931	2.02658	2.0209e-15	3.80045e-14	Down
DENND3	-0.935065	4.92971	2.0506e-15	3.85404e-14	Normal
UBE3A	0.524881	6.19018	2.05835e-15	3.86635e-14	Normal
CDC42BPA	0.720198	6.39096	2.10834e-15	3.95794e-14	Normal
LINC01363	-5.31058	-1.12908	2.15109e-15	4.03584e-14	Down
CALB1	-2.95556	1.24881	2.16545e-15	4.06042e-14	Down
IGHD3-3	-4.7479	-3.56604	2.19077e-15	4.10549e-14	Down
DAZAP2	-0.647518	7.805	2.19576e-15	4.11245e-14	Normal
IGLV3-12	-3.68172	-2.94915	2.25102e-15	4.21348e-14	Down
TNFRSF1A	-0.633888	7.55503	2.2777e-15	4.26094e-14	Normal
GKN2	5.48614	0.0167106	2.28331e-15	4.26895e-14	Up
RNASEK	-0.661916	2.75226	2.32171e-15	4.33823e-14	Normal
LEMD1	3.03158	-1.35374	2.34164e-15	4.37292e-14	Up
PCAT18	3.1753	-3.2628	2.39237e-15	4.46506e-14	Up
TAC1	4.25461	0.55268	2.47008e-15	4.60742e-14	Up
TSHZ1	0.815219	5.45591	2.55205e-15	4.75755e-14	Normal
AMPD3	-1.23034	3.50247	2.55807e-15	4.76602e-14	Down
CCDC144CP	2.14757	-0.963633	2.58932e-15	4.82145e-14	Up
C1orf210	2.46657	-2.43564	2.61629e-15	4.86884e-14	Up
PARD3	0.709906	5.49545	2.68681e-15	4.99719e-14	Normal
VSIG1	2.33127	0.389596	2.68985e-15	4.99995e-14	Up
POTEF	1.82478	-2.43854	2.71182e-15	5.03787e-14	Up
IL10RB	-0.64975	5.55178	2.80024e-15	5.19912e-14	Normal
LINC02384	-2.12292	1.42903	2.80431e-15	5.20367e-14	Down
ENG	-0.903174	7.99908	2.8177e-15	5.2255e-14	Normal
ARHGAP18	-0.95997	5.37525	2.8217e-15	5.22992e-14	Normal
AC007277.1	2.39582	-2.41633	2.90657e-15	5.3841e-14	Up
ZNF286A	0.816926	2.99892	2.94445e-15	5.45114e-14	Normal
TRBV7-4	-2.43304	-3.51346	3.0629e-15	5.66716e-14	Down
CCDC138	0.737598	2.17597	3.0801e-15	5.6957e-14	Normal
OTUD3	0.81673	3.72427	3.09437e-15	5.7188e-14	Normal
SMIM22	2.26243	-2.0068	3.1389e-15	5.79777e-14	Up
SMPDL3A	-1.26005	3.80551	3.17548e-15	5.86196e-14	Down
ULK2	0.971124	5.56563	3.19969e-15	5.90326e-14	Normal
AC130651.1	2.67573	-3.38665	3.21203e-15	5.92263e-14	Up
SAMD9L	-1.00942	5.2187	3.24429e-15	5.97869e-14	Down
CCR6	-2.34163	-3.53326	3.38492e-15	6.23427e-14	Down
AC002480.1	-1.44915	-2.16147	3.44002e-15	6.33212e-14	Down
KIR3DX1	-1.73147	-3.27256	3.46083e-15	6.36677e-14	Down
LANCL1	0.705451	5.75015	3.50111e-15	6.4372e-14	Normal
C6orf223	2.44365	-0.229558	3.5611e-15	6.54376e-14	Up
CCL7	-2.42733	-0.82887	3.56621e-15	6.5494e-14	Down
LIG3	0.614889	4.81338	3.58735e-15	6.58445e-14	Normal
CEP295	0.740356	3.33798	3.64236e-15	6.68161e-14	Normal
NEUROD2	2.20909	-2.34332	3.70668e-15	6.79572e-14	Up
RMND5A	0.653705	5.73197	3.7292e-15	6.8331e-14	Normal
TUB	1.42338	4.9882	3.75332e-15	6.8734e-14	Up
TMEM121B	-1.22698	0.750109	3.86207e-15	7.06851e-14	Down
TEX36	3.5172	-2.15862	3.88884e-15	7.11346e-14	Up
CRAMP1	0.548713	4.16814	4.0981e-15	7.49198e-14	Normal
LINC02528	-2.58168	-2.79051	4.14665e-15	7.57641e-14	Down
SIDT1	-1.23366	1.5574	4.28728e-15	7.82892e-14	Down
ZMYM1	0.633489	3.5171	4.32451e-15	7.89242e-14	Normal
L2HGDH	0.899603	2.91362	4.38742e-15	8.00269e-14	Normal
C3	-2.40923	9.37319	4.4032e-15	8.02692e-14	Down
PRDM11	1.04941	3.98958	4.44401e-15	8.09671e-14	Up
CTSL	-1.00734	8.21367	4.57246e-15	8.32602e-14	Down
AC010894.2	2.53687	-0.0210739	4.60252e-15	8.376e-14	Up
SCARF1	-0.890957	4.15951	4.68768e-15	8.52616e-14	Normal
PRPF40B	0.908041	2.8665	4.70186e-15	8.54711e-14	Normal
ZBED3	0.959554	4.75204	4.72374e-15	8.58204e-14	Normal
CBLIF	5.29686	-2.14761	4.82637e-15	8.76354e-14	Up
GAPDHP31	-4.46905	-2.90005	4.84156e-15	8.78615e-14	Down
ADGRE3	-2.26469	-2.60625	4.86491e-15	8.82355e-14	Down
DKK1	-2.76478	5.04915	4.88317e-15	8.85168e-14	Down
NEU4	2.52292	0.0670797	4.89423e-15	8.86672e-14	Up
HSD3B7	-1.32766	5.32169	4.91465e-15	8.89871e-14	Down
COIL	0.444821	4.22018	4.92519e-15	8.91277e-14	Normal
AC090360.1	1.16229	0.245745	4.9315e-15	8.91916e-14	Up
TUFMP1	2.75109	-2.7532	5.13401e-15	9.2802e-14	Up
TNFRSF14	-0.926312	5.82681	5.13839e-15	9.2829e-14	Normal
GORAB-AS1	-1.43867	0.562461	5.27475e-15	9.52389e-14	Down
SLC6A20	3.19576	0.735078	5.33379e-15	9.62508e-14	Up
ESYT3	2.46851	2.05952	5.3482e-15	9.64566e-14	Up
AC078962.4	4.25794	-2.99858	5.44351e-15	9.81206e-14	Up
P2RX5	-1.86995	0.532572	5.51481e-15	9.93501e-14	Down
APOBEC3G	-1.06716	4.40023	5.52973e-15	9.9563e-14	Down
IL9R	-1.69164	-2.88618	5.58948e-15	1.00582e-13	Down
ELAVL2	2.10399	0.983922	5.59507e-15	1.00627e-13	Up
KHDC4	0.601302	5.29227	5.63537e-15	1.01295e-13	Normal
LINC00973	-2.62178	-0.906523	5.64172e-15	1.01352e-13	Down
DMRTA2	2.90552	-0.00711529	5.64941e-15	1.01434e-13	Up
SRSF12	1.42694	1.61434	5.76937e-15	1.0353e-13	Up
TRGV3	-1.75855	-2.78256	5.85402e-15	1.0499e-13	Down
GCH1	-1.09998	3.22603	5.88107e-15	1.05416e-13	Down
HEATR3	-0.6296	4.38517	5.93809e-15	1.06379e-13	Normal
ESRP1	2.92768	0.545487	5.95501e-15	1.06623e-13	Up
MEDAG	-1.97623	6.04899	5.96848e-15	1.06804e-13	Down
SLC38A7	-0.669803	4.62648	6.05322e-15	1.08261e-13	Normal
ANKRD46	0.71358	3.85446	6.09739e-15	1.0899e-13	Normal
AL021707.2	1.00839	0.770532	6.19944e-15	1.10753e-13	Up
TMEM125	2.87288	-1.41085	6.26289e-15	1.11824e-13	Up
CYP2A13	3.61832	-3.69019	6.28174e-15	1.12098e-13	Up
NSUN7	1.77618	1.21459	6.39215e-15	1.14005e-13	Up
CD274	-1.53039	2.65727	6.40706e-15	1.14158e-13	Down
SEMA4D	-1.08044	4.47344	6.40783e-15	1.14158e-13	Down
RNF13	-0.564514	5.432	6.43276e-15	1.14539e-13	Normal
KCNN2	1.8474	1.83624	6.52016e-15	1.16031e-13	Up
RAB44	-1.97544	-0.785575	6.59798e-15	1.17351e-13	Down
TDRD12	2.65533	1.51886	6.62146e-15	1.17703e-13	Up
KLHL11	1.23477	0.769228	6.9989e-15	1.24344e-13	Up
PHC1	0.795157	3.6832	7.12127e-15	1.26448e-13	Normal
IGHV3OR16-9	-3.71301	-2.91166	7.1586e-15	1.2704e-13	Down
Z82206.1	-1.16327	-2.68671	7.20126e-15	1.27727e-13	Down
TPST2	-1.02998	5.46756	7.25571e-15	1.28622e-13	Down
ATXN1-AS1	1.12464	-0.323591	7.2891e-15	1.29142e-13	Up
KANSL1	0.540324	5.62587	7.30794e-15	1.29405e-13	Normal
IHH	2.53733	-1.87166	7.32493e-15	1.29634e-13	Up
AC116347.1	-1.01029	-0.395363	7.39088e-15	1.3073e-13	Down
KCNIP4	1.43353	1.66745	7.44724e-15	1.31654e-13	Up
IL21R	-1.84007	2.69998	7.46231e-15	1.31848e-13	Down
RELB	-0.841081	4.96048	7.5344e-15	1.33048e-13	Normal
AC142381.1	-3.73955	-2.88674	7.58847e-15	1.3393e-13	Down
LINC00904	5.85582	-3.10926	7.6775e-15	1.35427e-13	Up
AC019205.1	0.826161	2.05948	7.73146e-15	1.36304e-13	Normal
CHODL	2.87233	2.79721	7.77034e-15	1.36914e-13	Up
AC109597.2	-2.40134	-3.62769	7.96729e-15	1.40307e-13	Down
FSTL3	-1.52642	6.27646	8.00331e-15	1.40864e-13	Down
CLIC1	-0.70918	8.50025	8.03147e-15	1.41283e-13	Normal
SPHKAP	4.51828	0.110378	8.05273e-15	1.41579e-13	Up
SOX12	0.780351	5.54212	8.07735e-15	1.41934e-13	Normal
MOB3C	-0.599592	4.98775	8.12632e-15	1.42717e-13	Normal
PEAK3	-1.35083	0.109778	8.47669e-15	1.48789e-13	Down
SMPD5	2.00774	-0.0187221	8.58127e-15	1.50542e-13	Up
SLC5A1	2.76071	-1.55965	8.65794e-15	1.51747e-13	Up
JPH4	2.20232	3.48315	8.65938e-15	1.51747e-13	Up
IGKV1-12	-3.9322	-1.71715	9.01513e-15	1.57895e-13	Down
TFDP2	0.612137	5.67979	9.09474e-15	1.59202e-13	Normal
AL391832.2	-1.13728	-0.787595	9.1353e-15	1.59808e-13	Down
SRCIN1	1.82308	2.2445	9.1393e-15	1.59808e-13	Up
FAM168B	0.57514	7.21084	9.15261e-15	1.59954e-13	Normal
NLRP7	-2.17593	-3.01719	9.19106e-15	1.60539e-13	Down
NMD3P1	1.68913	-2.94366	9.22853e-15	1.61106e-13	Up
YIPF1	-0.596081	4.64433	9.26318e-15	1.61623e-13	Normal
ELFN2	2.83094	0.426029	9.41497e-15	1.64182e-13	Up
AC093010.1	-2.04492	-3.85798	9.43588e-15	1.64458e-13	Down
PPP1R12A	0.973058	6.93282	9.44207e-15	1.64476e-13	Normal
IGKV1OR2-6	-4.9201	-1.67639	9.46649e-15	1.64812e-13	Down
COL28A1	2.32676	0.906408	9.48648e-15	1.65071e-13	Up
NANOGNB	-5.87373	-2.79083	9.50142e-15	1.65241e-13	Down
TBC1D22A	-0.572255	5.31477	9.53424e-15	1.65635e-13	Normal
AC011591.1	-2.56442	-3.61632	9.53435e-15	1.65635e-13	Down
PLBD2	-0.821887	7.049	9.58444e-15	1.66415e-13	Normal
ILF3	0.437164	8.21328	9.62958e-15	1.67109e-13	Normal
PALM3	2.04647	1.88951	1.00544e-14	1.74387e-13	Up
FAM161A	0.842035	2.6573	1.02883e-14	1.78348e-13	Normal
BARX1	3.07625	2.65444	1.03227e-14	1.78847e-13	Up
APOE	-1.73926	9.33066	1.04552e-14	1.81045e-13	Down
ZSCAN10	2.7167	-2.45479	1.05138e-14	1.81962e-13	Up
STK10	-0.794212	5.92904	1.07611e-14	1.86141e-13	Normal
MYCN	2.08117	0.930665	1.08276e-14	1.87191e-13	Up
TMIGD2	-1.69489	-1.27187	1.0877e-14	1.87944e-13	Down
CX3CR1	-1.87632	2.81358	1.09518e-14	1.89135e-13	Down
RARRES1	-1.97445	4.9958	1.11029e-14	1.91641e-13	Down
IFITM2	-0.995882	7.05996	1.12194e-14	1.93549e-13	Normal
IGHV1OR15-9	-4.51319	-1.86078	1.12664e-14	1.94255e-13	Down
CXCL1	-2.55537	2.83663	1.12736e-14	1.94274e-13	Down
RBP5	-1.37496	2.22289	1.1304e-14	1.94695e-13	Down
SOX1	4.80135	-0.593017	1.13938e-14	1.96136e-13	Up
HAS1	-2.79813	3.93992	1.14476e-14	1.96956e-13	Down
IGKV2-29	-4.29226	-1.68582	1.15391e-14	1.98425e-13	Down
BRIP1	1.17596	4.0553	1.16338e-14	1.99947e-13	Up
CES5AP1	3.83434	-2.68907	1.18806e-14	2.04079e-13	Up
IGKV2D-24	-4.48071	-1.92785	1.19062e-14	2.04408e-13	Down
CCR3	-2.33963	-1.91736	1.1967e-14	2.05294e-13	Down
RBM4B	0.482729	4.19063	1.19705e-14	2.05294e-13	Normal
IGKV2D-29	-3.6968	-0.128843	1.19977e-14	2.05649e-13	Down
TMEM50A	-0.547914	7.03774	1.21646e-14	2.084e-13	Normal
NFKB2	-0.718318	5.99602	1.22962e-14	2.10542e-13	Normal
PIP4K2B	0.467964	6.7482	1.23741e-14	2.11763e-13	Normal
AC010615.2	1.597	0.425356	1.23859e-14	2.11814e-13	Up
C2CD4C	2.17407	2.33913	1.23903e-14	2.11814e-13	Up
AC134879.2	-4.27855	-2.64022	1.25738e-14	2.14837e-13	Down
MRPS9-AS2	2.51007	-3.4231	1.27274e-14	2.17346e-13	Up
CGN	1.78337	1.22775	1.28054e-14	2.18562e-13	Up
NRG3	2.82541	-0.700263	1.30341e-14	2.22348e-13	Up
ARFGEF3	2.03643	3.06935	1.30936e-14	2.23243e-13	Up
GSTA1	3.62312	1.51266	1.31974e-14	2.24894e-13	Up
ZNF532	0.739434	6.20266	1.32156e-14	2.25085e-13	Normal
ATL2	0.721242	5.22996	1.38053e-14	2.35004e-13	Normal
CLEC2D	-0.900435	3.30248	1.38312e-14	2.3532e-13	Normal
ZBED9	2.68232	0.425797	1.39122e-14	2.36574e-13	Up
KIR3DL2	-2.14235	-3.55685	1.44297e-14	2.45243e-13	Down
ATP6V0B	-0.783953	7.01662	1.44845e-14	2.46044e-13	Normal
CARD6	-1.10885	3.96568	1.47246e-14	2.49992e-13	Down
SETDB1	0.496973	5.2635	1.47407e-14	2.50133e-13	Normal
LIMD2	-1.07108	5.07268	1.49197e-14	2.53037e-13	Down
SCN9A	-1.70366	2.21041	1.51086e-14	2.56104e-13	Down
IPO9	0.535553	6.67838	1.51743e-14	2.57083e-13	Normal
PLA2G7	-1.50762	3.46462	1.52178e-14	2.57684e-13	Down
ELMOD1	2.46737	0.573592	1.54074e-14	2.60757e-13	Up
HDC	-2.58035	2.06996	1.54435e-14	2.61231e-13	Down
KIR2DS4	-2.16217	-2.88807	1.60078e-14	2.70634e-13	Down
ZSCAN23	1.47256	-0.358479	1.60317e-14	2.70895e-13	Up
CHERP	0.510541	5.77106	1.60952e-14	2.71825e-13	Normal
ACBD7	1.58326	-0.555495	1.64926e-14	2.7839e-13	Up
MBTD1	0.651886	4.13921	1.65086e-14	2.78514e-13	Normal
IGLV3-29	-4.98314	-3.01092	1.67236e-14	2.81994e-13	Down
PPY	-3.63361	-0.793671	1.69238e-14	2.85219e-13	Down
ZNF135	1.1933	2.88794	1.7257e-14	2.90683e-13	Up
ABCA12	1.58214	-0.76561	1.73195e-14	2.91582e-13	Up
ZNF559-ZNF177	1.07859	-0.123204	1.73603e-14	2.92117e-13	Up
MLN	2.67066	-2.9569	1.73799e-14	2.92294e-13	Up
AC009271.1	2.97715	-2.91574	1.74962e-14	2.94042e-13	Up
APOBEC3A	-1.68187	-0.695513	1.75022e-14	2.94042e-13	Down
MIR6503	-1.75779	-3.96083	1.75408e-14	2.94538e-13	Down
TPSB2	-2.63115	4.87643	1.79205e-14	3.00755e-13	Down
DCHS2	2.1881	2.0168	1.80021e-14	3.01968e-13	Up
MIR2052HG	3.07981	-2.7051	1.81976e-14	3.05087e-13	Up
CHODL-AS1	-5.75662	-1.5589	1.82454e-14	3.05729e-13	Down
AC104971.3	-2.63624	-3.82777	1.8635e-14	3.12095e-13	Down
PSME2P2	-0.928974	0.204161	1.90631e-14	3.19098e-13	Normal
AC078850.1	-2.35936	-0.234429	1.93819e-14	3.24265e-13	Down
TACR2	2.24265	3.48026	1.95934e-14	3.27634e-13	Up
C15orf41	0.936909	4.06751	1.96292e-14	3.28062e-13	Normal
FOXO3B	1.12747	0.510095	1.97941e-14	3.30647e-13	Up
BST2	-1.36464	7.01215	2.00042e-14	3.33982e-13	Down
ADA	-1.07644	4.36559	2.04629e-14	3.41463e-13	Down
MCEMP1	-2.42328	-0.820803	2.04778e-14	3.41533e-13	Down
ZCCHC18	1.08311	1.3499	2.06078e-14	3.43523e-13	Up
LINC01166	4.61126	-1.72647	2.07738e-14	3.46112e-13	Up
COL25A1	2.43645	2.8742	2.10796e-14	3.50879e-13	Up
DHRS9	-1.81239	1.30944	2.10818e-14	3.50879e-13	Down
OR7D4	-6.497	-2.46342	2.20796e-14	3.67296e-13	Down
TRBV12-3	-2.41667	-2.83349	2.24793e-14	3.73752e-13	Down
INTS4P2	1.6186	-1.95385	2.30616e-14	3.83234e-13	Up
GPR20	2.54436	0.227896	2.32285e-14	3.85808e-13	Up
GRK3	-0.735389	4.13456	2.34307e-14	3.88966e-13	Normal
EFNB3	2.03494	3.51463	2.34835e-14	3.89641e-13	Up
IPP	0.573758	3.53547	2.35893e-14	3.91196e-13	Normal
DSTYK	0.555969	4.77457	2.37748e-14	3.94068e-13	Normal
MNDA	-1.38272	3.70799	2.40919e-14	3.99118e-13	Down
TMEM176A	-1.43905	6.84615	2.4475e-14	4.05257e-13	Down
NPFFR1	-1.95936	-2.22284	2.46797e-14	4.08435e-13	Down
CTXN1	1.92452	4.29963	2.50559e-14	4.14448e-13	Up
NINL	0.993042	3.85155	2.51732e-14	4.16174e-13	Normal
KLF3-AS1	1.12885	1.41904	2.55365e-14	4.21962e-13	Up
HMGB1P1	1.44858	-0.518292	2.59278e-14	4.28209e-13	Up
NFRKB	0.552945	4.80349	2.61701e-14	4.31988e-13	Normal
DRD5	4.22228	-1.15268	2.6581e-14	4.38546e-13	Up
AMDHD2	-0.732644	4.49761	2.67046e-14	4.40358e-13	Normal
C3orf70	1.62583	5.12417	2.70085e-14	4.45142e-13	Up
NANS	-0.75874	5.90915	2.73555e-14	4.50629e-13	Normal
BRD3	0.616379	5.29244	2.7734e-14	4.56631e-13	Normal
SNORC	1.6714	1.17027	2.7779e-14	4.57138e-13	Up
FAM238B	4.78586	-2.37752	2.79333e-14	4.59442e-13	Up
CTDSPL2	0.596464	5.46066	2.79788e-14	4.59954e-13	Normal
PLAUR	-1.53841	6.43156	2.80335e-14	4.60617e-13	Down
GPHA2	3.90775	-2.50916	2.80726e-14	4.61025e-13	Up
MPPED1	3.10218	0.403984	2.81007e-14	4.61251e-13	Up
AC087260.1	5.06991	-3.45786	2.83813e-14	4.65619e-13	Up
AL135818.1	-1.32578	-0.30322	2.84176e-14	4.65831e-13	Down
AC092683.1	1.10172	-1.18586	2.84232e-14	4.65831e-13	Up
STAG2	0.589142	6.67703	2.96464e-14	4.85435e-13	Normal
AC139769.1	1.48387	-1.37521	2.96496e-14	4.85435e-13	Up
PNN	0.506431	6.30196	2.97061e-14	4.86113e-13	Normal
FGFR2	1.91435	5.27473	2.9822e-14	4.87761e-13	Up
CRHR1	3.22773	0.779007	3.0487e-14	4.98384e-13	Up
RIC8B	0.530899	4.25763	3.05356e-14	4.98924e-13	Normal
AGO3	0.488914	4.76355	3.08849e-14	5.04375e-13	Normal
LINC02037	2.66944	-2.19884	3.12506e-14	5.10088e-13	Up
CYB561D2	-0.70347	3.22491	3.14749e-14	5.13488e-13	Normal
C10orf105	-1.78341	-1.22047	3.23545e-14	5.27571e-13	Down
FES	-0.621891	5.48425	3.28264e-14	5.34994e-13	Normal
CRB3	2.13271	-1.68417	3.30632e-14	5.3858e-13	Up
SDS	-1.64351	2.77694	3.32001e-14	5.40536e-13	Down
FAM50A	-0.79033	7.13358	3.33098e-14	5.42047e-13	Normal
LINC01055	-2.63453	-3.47595	3.40232e-14	5.53377e-13	Down
RILP	-0.93031	3.14327	3.41264e-14	5.54773e-13	Normal
CBX5	0.638665	7.32952	3.41795e-14	5.55356e-13	Normal
EDN3	4.75392	3.6148	3.54609e-14	5.75885e-13	Up
EIF3EP1	0.795211	0.890261	3.60803e-14	5.8565e-13	Normal
MIB1	0.690407	5.91708	3.6283e-14	5.88641e-13	Normal
TRGV7	-1.58862	-2.18107	3.65332e-14	5.92401e-13	Down
RETN	-2.35701	-1.56257	3.66432e-14	5.93886e-13	Down
CEACAM3	-1.8207	-2.73122	3.68749e-14	5.9734e-13	Down
IGHV3-11	-3.41037	2.02339	3.76313e-14	6.09007e-13	Down
LINC02735	4.03836	-3.42823	3.7633e-14	6.09007e-13	Up
IGKV1D-13	-3.9179	-1.68533	3.80133e-14	6.14852e-13	Down
PRAC1	4.63064	-2.27778	3.83261e-14	6.19599e-13	Up
AC118942.1	-3.04708	-3.15761	3.8463e-14	6.215e-13	Down
IGHV1-17	-4.29379	-3.17448	3.88319e-14	6.27145e-13	Down
LIPM	-2.30212	-1.85122	3.96154e-14	6.39478e-13	Down
AL049555.1	3.54481	-0.655984	3.99666e-14	6.44822e-13	Up
TXNDC11	-0.48822	5.62662	4.04535e-14	6.52351e-13	Normal
AC100803.3	2.21653	1.99184	4.05512e-14	6.53599e-13	Up
ARPC4	-0.601921	7.3089	4.11412e-14	6.62776e-13	Normal
TMSB10	-1.05844	10.5504	4.12827e-14	6.64722e-13	Down
SLC7A10	3.30416	0.715345	4.28183e-14	6.89102e-13	Up
COL4A5	2.14952	5.62593	4.28403e-14	6.89111e-13	Up
SLC39A12	-1.68649	-3.18082	4.30224e-14	6.91695e-13	Down
[truncated: 30,140 more rows]

## Sheet: DEmiR_miRNA-seq
genes	logFC	logCPM	PValue	FDR	regulate
hsa-miR-143-5p	-2.70639	4.95956	9.72447e-66	5.46515e-63	Down
hsa-miR-144-5p	-2.59141	10.0012	1.7153e-55	4.81998e-53	Down
hsa-miR-185-5p	-2.94408	7.87579	8.27829e-49	1.5508e-46	Down
hsa-miR-224-5p	-2.26639	7.3031	8.13081e-45	1.14238e-42	Down
hsa-miR-154-5p	-2.7807	6.12686	6.92108e-43	7.77929e-41	Down
hsa-miR-520f-5p	-2.46674	4.28091	8.28326e-40	7.75865e-38	Down
hsa-miR-1263	-2.15838	2.0197	2.55063e-35	2.04779e-33	Down
hsa-miR-6875-3p	-3.29714	2.21047	4.58599e-32	3.22166e-30	Down
hsa-let-7g-5p	4.25466	4.7802	6.78485e-31	4.23676e-29	Up
hsa-miR-106b-5p	3.4187	6.9321	1.63121e-28	9.16738e-27	Up
hsa-miR-183-5p	3.46833	8.98692	2.31796e-28	1.18427e-26	Up
hsa-miR-101-3p	4.28566	3.66171	9.7021e-27	4.20036e-25	Up
hsa-miR-142-5p	3.45696	3.91572	9.71613e-27	4.20036e-25	Up
hsa-miR-485-5p	3.93289	3.69047	3.96394e-26	1.59124e-24	Up
hsa-miR-548ag	-1.52968	2.71047	9.78951e-26	3.6678e-24	Down
hsa-miR-1537-3p	-2.19111	1.59738	5.10751e-25	1.79401e-23	Down
hsa-miR-218-5p	-4.0062	8.13668	1.4853e-24	4.91023e-23	Down
hsa-miR-181c-5p	2.99277	10.6474	1.82384e-24	5.69443e-23	Up
hsa-miR-216a-3p	-1.92835	2.16275	1.64593e-23	4.86848e-22	Down
hsa-miR-4714-5p	-2.13086	1.50258	1.74305e-22	4.89797e-21	Down
hsa-miR-526b-5p	5.96537	4.8432	4.83197e-22	1.29313e-20	Up
hsa-miR-208a-5p	3.25119	5.08873	5.30859e-22	1.3561e-20	Up
hsa-miR-137	4.0866	2.19653	3.21346e-21	7.85202e-20	Up
hsa-miR-382-5p	3.24735	7.43729	1.56909e-20	3.67427e-19	Up
hsa-miR-410-5p	3.7206	2.42507	1.95716e-20	4.3997e-19	Up
hsa-miR-1292-5p	3.11576	2.57743	9.22611e-19	1.99426e-17	Up
hsa-miR-2113	-2.0131	4.23932	1.40767e-18	2.93003e-17	Down
hsa-miR-96-5p	3.23929	2.39075	4.44699e-18	8.92574e-17	Up
hsa-miR-378a-5p	3.69095	2.61466	1.21475e-17	2.35411e-16	Up
hsa-miR-217	-4.44862	3.13662	2.01416e-17	3.77319e-16	Down
hsa-miR-588	2.9608	4.3711	5.56324e-17	1.00856e-15	Up
hsa-miR-7155-5p	3.87779	2.39691	2.23715e-16	3.929e-15	Up
hsa-miR-346	2.56154	2.66313	1.52585e-15	2.59857e-14	Up
hsa-miR-3171	3.21834	7.27902	1.61351e-15	2.66703e-14	Up
hsa-miR-1249-3p	2.07638	4.95972	4.4494e-15	7.14447e-14	Up
hsa-miR-1248	1.15031	5.41514	4.61178e-15	7.1995e-14	Up
hsa-miR-4682	1.96724	5.09838	5.80021e-15	8.81005e-14	Up
hsa-miR-548b-5p	2.60438	5.88916	5.99414e-14	8.86501e-13	Up
hsa-miR-1281	3.08031	1.31907	9.9376e-14	1.43203e-12	Up
hsa-miR-1322	2.74264	1.68562	1.20959e-13	1.69947e-12	Up
hsa-miR-191-5p	2.09701	2.35101	1.57191e-13	2.15466e-12	Up
hsa-miR-3197	1.13754	3.76071	2.49591e-13	3.33976e-12	Up
hsa-miR-193a-5p	-0.789982	6.24463	2.99689e-13	3.91687e-12	No Significance
hsa-miR-296-5p	1.00405	3.67466	1.2467e-12	1.59237e-11	Up
hsa-miR-4661-5p	2.09048	2.12774	2.14481e-12	2.67863e-11	Up
hsa-miR-22-5p	-0.826409	16.5546	4.24607e-12	5.1876e-11	No Significance
hsa-miR-517c-3p	1.00843	2.52191	9.88388e-12	1.18186e-10	Up
hsa-miR-550a-5p	2.25563	4.16999	1.6761e-11	1.96243e-10	Up
hsa-miR-3677-5p	0.972221	4.72523	2.01162e-11	2.30721e-10	No Significance
hsa-miR-873-3p	3.85054	2.36541	2.18135e-11	2.45183e-10	Up
hsa-miR-548b-3p	-3.61138	1.68151	4.28705e-11	4.72416e-10	Down
hsa-miR-4306	1.46881	1.99154	4.37301e-11	4.72622e-10	Up
hsa-miR-520g-5p	1.12132	4.96997	4.71e-11	4.99438e-10	Up
hsa-miR-940	1.27882	2.59402	5.5315e-11	5.75686e-10	Up
hsa-miR-1252-5p	1.56204	7.71751	1.46266e-10	1.49458e-09	Up
hsa-miR-943	-0.871448	5.13027	1.51505e-10	1.52047e-09	No Significance
hsa-miR-324-5p	0.831555	5.55165	2.18847e-10	2.15776e-09	No Significance
hsa-miR-134-5p	-0.698539	7.07176	2.84752e-10	2.75915e-09	No Significance
hsa-miR-181b-5p	1.04207	5.58078	3.37722e-10	3.21694e-09	Up
hsa-miR-515-5p	2.96184	3.7695	5.34292e-10	5.00454e-09	Up
hsa-miR-216a-5p	1.60183	3.23925	6.23228e-10	5.74187e-09	Up
hsa-miR-525-5p	3.51307	1.91364	9.70901e-10	8.80075e-09	Up
hsa-miR-616-5p	1.59748	2.56153	1.05117e-09	9.27985e-09	Up
hsa-miR-2117	0.766118	6.16885	1.05678e-09	9.27985e-09	No Significance
hsa-miR-29c-5p	-1.08018	9.07404	1.14217e-09	9.87538e-09	Down
hsa-miR-7843-3p	1.42761	1.35489	2.52925e-09	2.1537e-08	Up
hsa-miR-1262	-1.09686	3.49728	2.94772e-09	2.47257e-08	Down
hsa-miR-1258	1.13692	2.04869	3.28514e-09	2.71507e-08	Up
hsa-miR-211-5p	-4.43974	3.5691	3.78607e-09	3.08372e-08	Down
hsa-miR-939-3p	0.786173	2.18998	3.96351e-09	3.18213e-08	No Significance
hsa-miR-665	1.07745	3.40309	6.48859e-09	5.13604e-08	Up
hsa-miR-27b-5p	0.904894	10.2663	8.00522e-09	6.24852e-08	No Significance
hsa-miR-491-5p	-1.46796	7.97353	1.00415e-08	7.73055e-08	Down
hsa-miR-376b-3p	-1.04387	2.79177	1.13826e-08	8.64465e-08	Down
hsa-miR-3917	-0.917792	1.90109	1.47917e-08	1.10839e-07	No Significance
hsa-miR-3154	1.26303	9.02557	1.90577e-08	1.40927e-07	Up
hsa-miR-7161-3p	0.88356	2.25262	2.92839e-08	2.13735e-07	No Significance
hsa-miR-1193	2.39525	2.09281	3.05004e-08	2.19759e-07	Up
hsa-miR-27a-5p	-0.528834	9.83997	3.30676e-08	2.3524e-07	No Significance
hsa-miR-125b-5p	2.22642	1.40213	4.6893e-08	3.29423e-07	Up
hsa-miR-106a-5p	0.769484	8.42692	5.66961e-08	3.93373e-07	No Significance
hsa-miR-424-5p	0.573363	4.13568	6.69335e-08	4.58739e-07	No Significance
hsa-miR-548e-5p	0.670626	3.48364	8.02933e-08	5.43673e-07	No Significance
hsa-miR-4284	1.45621	2.31226	9.11622e-08	6.09919e-07	Up
hsa-miR-92a-2-5p	0.526446	12.827	1.14114e-07	7.54492e-07	No Significance
hsa-miR-200c-5p	0.804552	7.27993	1.24616e-07	8.1435e-07	No Significance
hsa-miR-3178	2.04152	1.43341	1.28596e-07	8.30701e-07	Up
hsa-miR-3659	0.81943	3.0279	1.43378e-07	9.15666e-07	No Significance
hsa-miR-1260a	-0.998241	1.97844	1.61742e-07	1.02134e-06	No Significance
hsa-miR-3192-5p	0.753367	3.93813	2.29602e-07	1.43374e-06	No Significance
hsa-miR-3146	1.98455	1.65392	2.8491e-07	1.75956e-06	Up
hsa-miR-545-3p	0.623897	3.61588	3.64803e-07	2.21438e-06	No Significance
hsa-miR-153-3p	1.20226	12.1146	3.66436e-07	2.21438e-06	Up
hsa-miR-4254	1.95604	1.37582	4.29698e-07	2.56904e-06	Up
hsa-miR-1269a	0.820665	4.31434	5.29345e-07	3.13149e-06	No Significance
hsa-miR-181a-5p	0.701739	9.1224	5.55703e-07	3.25318e-06	No Significance
hsa-miR-361-5p	0.768599	4.99586	5.71953e-07	3.31379e-06	No Significance
hsa-miR-222-5p	-0.861737	8.90031	8.4503e-07	4.84599e-06	No Significance
hsa-miR-1179	-0.516461	4.30161	8.65097e-07	4.91095e-06	No Significance
hsa-miR-128-2-5p	0.551942	9.31404	9.8284e-07	5.52356e-06	No Significance
hsa-miR-708-5p	1.25223	1.40843	1.02514e-06	5.70423e-06	Up
hsa-miR-3191-5p	0.573837	4.67627	1.05996e-06	5.84019e-06	No Significance
hsa-miR-1225-5p	-0.7724	3.44999	1.2035e-06	6.54457e-06	No Significance
hsa-miR-513a-5p	2.5484	1.93129	1.2111e-06	6.54457e-06	Up
hsa-miR-335-5p	1.45559	5.18091	1.24586e-06	6.66832e-06	Up
hsa-miR-10b-5p	-0.701433	7.17768	1.5333e-06	8.12938e-06	No Significance
hsa-miR-520a-5p	-0.830303	9.15568	1.83529e-06	9.63956e-06	No Significance
hsa-miR-29a-5p	-0.651517	11.6623	1.95868e-06	1.01924e-05	No Significance
hsa-miR-136-5p	-0.565475	11.218	2.60405e-06	1.34264e-05	No Significance
hsa-miR-21-5p	-0.586786	17.867	2.90545e-06	1.48442e-05	No Significance
hsa-miR-125a-5p	1.21514	11.3276	2.95432e-06	1.49579e-05	Up
hsa-miR-3656	0.717922	3.0099	3.10947e-06	1.56029e-05	No Significance
hsa-miR-641	1.02824	4.76109	3.33179e-06	1.65705e-05	Up
hsa-miR-1180-3p	1.33529	1.86769	3.47309e-06	1.71217e-05	Up
hsa-miR-1247-5p	0.690663	9.89633	3.55297e-06	1.73632e-05	No Significance
hsa-miR-1289	-0.796454	2.75964	3.74452e-06	1.81415e-05	No Significance
hsa-miR-23c	-0.863278	1.56097	3.8855e-06	1.86637e-05	No Significance
hsa-miR-6844	-0.713178	1.78656	4.24735e-06	2.02049e-05	No Significance
hsa-miR-24-1-5p	0.858735	3.98277	4.27825e-06	2.02049e-05	No Significance
hsa-miR-4677-5p	0.91166	2.36395	4.58637e-06	2.14795e-05	No Significance
hsa-miR-3158-3p	0.754265	1.64789	4.75926e-06	2.2105e-05	No Significance
hsa-miR-26a-5p	-0.876316	12.0372	4.83905e-06	2.22793e-05	No Significance
hsa-miR-3938	0.729871	2.63243	4.87608e-06	2.22793e-05	No Significance
hsa-miR-130a-5p	0.422285	7.04728	5.13139e-06	2.32568e-05	No Significance
hsa-miR-152-5p	-1.3375	2.56216	5.92524e-06	2.66399e-05	Down
hsa-miR-6754-5p	0.878326	3.54883	6.02702e-06	2.67101e-05	No Significance
hsa-miR-1304-5p	0.711643	2.34173	6.03592e-06	2.67101e-05	No Significance
hsa-miR-3661	0.523639	3.23989	6.10014e-06	2.67834e-05	No Significance
hsa-miR-1913	-1.05371	1.52796	6.64818e-06	2.89634e-05	Down
hsa-miR-564	2.23584	1.99931	6.74446e-06	2.91568e-05	Up
hsa-miR-1914-5p	0.971503	1.54892	7.89863e-06	3.38857e-05	No Significance
hsa-miR-500a-5p	2.03917	1.28442	8.24515e-06	3.50946e-05	Up
hsa-miR-93-3p	0.720817	2.87904	8.3053e-06	3.50946e-05	No Significance
hsa-miR-184	0.865668	5.00304	8.69058e-06	3.64485e-05	No Significance
hsa-miR-132-5p	0.574247	6.57407	1.1347e-05	4.7237e-05	No Significance
hsa-miR-429	0.613932	3.47582	1.16495e-05	4.81396e-05	No Significance
hsa-miR-376a-2-5p	2.09912	1.43997	1.4717e-05	6.0372e-05	Up
hsa-miR-148a-5p	0.374224	9.10865	1.50096e-05	6.09355e-05	No Significance
hsa-miR-3662	0.541705	3.31105	1.50712e-05	6.09355e-05	No Significance
hsa-miR-3116	-0.507534	4.34311	1.61031e-05	6.46426e-05	No Significance
hsa-miR-223-5p	-0.733294	6.88729	1.69023e-05	6.73694e-05	No Significance
hsa-miR-3915	1.38021	4.05481	2.03497e-05	8.0539e-05	Up
hsa-miR-126-5p	1.13739	2.43575	2.14657e-05	8.43616e-05	Up
hsa-miR-3129-5p	1.03518	7.33831	2.38374e-05	9.30321e-05	Up
hsa-miR-2276-5p	0.5805	4.94668	2.73688e-05	0.000106078	No Significance
hsa-miR-128-1-5p	0.493572	10.6009	2.9335e-05	0.000112519	No Significance
hsa-miR-20b-5p	0.951404	3.98871	2.94311e-05	0.000112519	No Significance
hsa-miR-1306-5p	0.991758	7.18739	3.20495e-05	0.000121413	No Significance
hsa-miR-3140-5p	0.730568	1.84776	3.21896e-05	0.000121413	No Significance
hsa-miR-127-5p	0.372144	9.72712	3.29409e-05	0.000123419	No Significance
hsa-miR-1273h-3p	-0.750944	1.75918	3.3323e-05	0.000124023	No Significance
hsa-miR-425-5p	-0.967509	9.27029	3.53227e-05	0.000130601	No Significance
hsa-miR-1296-5p	-0.688357	1.8988	3.72483e-05	0.000136821	No Significance
hsa-miR-338-5p	-0.410955	6.64511	3.95596e-05	0.000144367	No Significance
hsa-miR-3935	0.866505	1.58662	4.83929e-05	0.000175463	No Significance
hsa-miR-503-5p	1.85446	3.29865	5.15866e-05	0.00018474	Up
hsa-miR-107	0.93256	8.18761	5.16087e-05	0.00018474	No Significance
hsa-miR-30b-5p	0.670595	10.3466	5.27669e-05	0.00018769	No Significance
hsa-miR-1245b-5p	1.31391	1.58175	5.31256e-05	0.000187777	Up
hsa-miR-378b	1.20506	6.13897	5.65651e-05	0.000198685	Up
hsa-miR-664a-5p	-0.966214	6.11372	6.06253e-05	0.000211624	No Significance
hsa-miR-3620-5p	-0.798239	1.42308	6.14686e-05	0.000213243	No Significance
hsa-miR-3660	2.01041	1.49005	6.54451e-05	0.000225645	Up
hsa-miR-1276	0.745771	2.08696	6.59735e-05	0.00022608	No Significance
hsa-miR-18a-5p	0.436745	7.83852	8.51287e-05	0.000289084	No Significance
hsa-miR-215-5p	0.709855	4.4966	8.53878e-05	0.000289084	No Significance
hsa-miR-378g	0.654448	3.34278	9.07512e-05	0.000305402	No Significance
hsa-miR-187-5p	1.50835	3.32913	9.51524e-05	0.000318307	Up
hsa-miR-221-5p	0.723786	1.44642	0.000105503	0.000350846	No Significance
hsa-miR-3657	0.645738	1.68745	0.000113115	0.000372932	No Significance
hsa-miR-518e-5p	1.84627	2.73374	0.000113472	0.000372932	Up
hsa-miR-520g-3p	0.722003	4.11022	0.000114609	0.000374479	No Significance
hsa-miR-95-5p	-0.917051	2.2445	0.00013424	0.000436085	No Significance
hsa-miR-450a-5p	0.71521	9.83549	0.000136814	0.000441374	No Significance
hsa-miR-495-5p	1.45346	6.49992	0.000137438	0.000441374	Up
hsa-miR-652-3p	-0.75143	1.4595	0.000148024	0.000472667	No Significance
hsa-miR-488-5p	1.07428	3.48865	0.000152727	0.000484928	Up
hsa-miR-208b-5p	0.331715	8.78104	0.00017144	0.000541289	No Significance
hsa-miR-1915-5p	0.328744	7.69035	0.000202407	0.00063549	No Significance
hsa-miR-3692-5p	1.04765	1.41534	0.000203617	0.000635738	Up
hsa-miR-130b-5p	0.360009	14.7221	0.000207912	0.000645562	No Significance
hsa-miR-609	0.446763	7.09638	0.000212577	0.00065642	No Significance
hsa-miR-1265	0.378519	4.79853	0.000214413	0.000658471	No Significance
hsa-miR-34a-5p	0.486173	11.1993	0.000240194	0.000733636	No Significance
hsa-miR-378c	0.715892	1.44945	0.000256403	0.000778911	No Significance
hsa-miR-376a-5p	0.997854	5.40313	0.000294025	0.000888398	No Significance
hsa-miR-3119	-0.410333	3.00897	0.00030895	0.000928501	No Significance
hsa-miR-3605-5p	0.59518	1.7954	0.00031485	0.000941202	No Significance
hsa-miR-6769b-5p	-0.389225	3.44732	0.000326079	0.000966091	No Significance
hsa-let-7d-5p	0.299501	7.84429	0.000326614	0.000966091	No Significance
hsa-miR-138-5p	-1.07551	2.75718	0.000356413	0.00104871	Down
hsa-miR-455-3p	1.2205	4.98461	0.000364321	0.0010664	Up
hsa-miR-323a-5p	0.929421	2.12327	0.000403478	0.0011749	No Significance
hsa-miR-1294	0.703531	1.5613	0.000414329	0.00120027	No Significance
hsa-miR-4286	0.678559	1.58809	0.000421278	0.00121414	No Significance
hsa-miR-29b-1-5p	-0.590143	8.54154	0.000477485	0.00136912	No Significance
hsa-miR-381-5p	-0.402715	5.23544	0.000488677	0.00139409	No Significance
hsa-miR-3149	0.7448	8.54647	0.00050487	0.00143301	No Significance
hsa-miR-423-5p	0.384033	4.48178	0.000534951	0.00151077	No Significance
hsa-miR-133b	-0.57086	1.83407	0.000538727	0.00151382	No Significance
hsa-miR-3138	-0.605272	5.91281	0.000551406	0.00154174	No Significance
hsa-miR-517-5p	0.943921	5.41192	0.000561513	0.00156223	No Significance
hsa-miR-181d-5p	-0.689671	6.85569	0.000631279	0.00174768	No Significance
hsa-miR-514a-5p	1.48027	1.86564	0.000660651	0.00182003	Up
hsa-miR-922	0.400287	4.0419	0.000693815	0.00190207	No Significance
hsa-miR-556-5p	1.4682	1.7307	0.000768363	0.00208171	Up
hsa-miR-487b-5p	1.46819	1.7307	0.000768992	0.00208171	Up
hsa-miR-1909-5p	0.631519	2.02799	0.000770456	0.00208171	No Significance
hsa-miR-512-5p	0.921648	2.22476	0.000819271	0.00220302	No Significance
hsa-miR-3910	0.789324	1.77576	0.000826072	0.00221073	No Significance
hsa-miR-497-5p	0.964234	5.26404	0.000929459	0.00247562	No Significance
hsa-miR-10a-5p	0.460664	16.4668	0.000934392	0.00247702	No Significance
hsa-miR-513b-5p	0.552724	5.57159	0.00103595	0.00273335	No Significance
hsa-miR-1266-5p	0.421889	5.05309	0.00105484	0.00277018	No Significance
hsa-miR-1277-5p	0.632818	1.52092	0.00106877	0.00279372	No Significance
hsa-miR-551a	1.37443	1.28754	0.00109512	0.00284933	Up
hsa-miR-3189-5p	0.728187	6.41687	0.00113617	0.00294253	No Significance
hsa-miR-3148	0.474531	5.43397	0.00120756	0.00311307	No Significance
hsa-miR-3157-5p	0.470343	2.43853	0.00122303	0.00313855	No Significance
hsa-miR-597-3p	0.776756	1.51295	0.00125978	0.00321657	No Significance
hsa-miR-597-5p	0.709484	1.4263	0.00126488	0.00321657	No Significance
hsa-miR-4733-5p	-0.691513	1.59303	0.00128303	0.00324804	No Significance
hsa-miR-3128	0.445692	3.0657	0.00130561	0.00329037	No Significance
hsa-miR-942-5p	-0.471808	10.4068	0.00132021	0.00330629	No Significance
hsa-miR-6867-3p	1.01095	1.63145	0.00132928	0.00330629	Up
hsa-miR-489-5p	0.877989	3.14445	0.00133204	0.00330629	No Significance
hsa-miR-3618	0.561251	1.51356	0.00133546	0.00330629	No Significance
hsa-miR-3200-5p	0.787057	3.10148	0.00138068	0.00340327	No Significance
hsa-miR-642a-5p	-0.541743	5.62688	0.00144474	0.0035456	No Significance
hsa-miR-3127-5p	-0.85571	2.96291	0.00153461	0.00374979	No Significance
hsa-miR-6880-3p	0.475342	1.87942	0.00155629	0.00378631	No Significance
hsa-miR-4703-5p	-0.436858	2.70182	0.00165699	0.00401393	No Significance
hsa-miR-409-5p	0.705181	5.4544	0.00166433	0.00401438	No Significance
hsa-miR-3175	0.443121	5.00215	0.00172688	0.00414746	No Significance
hsa-miR-548ab	0.477572	1.86221	0.00175819	0.00420469	No Significance
hsa-miR-3130-5p	0.310675	5.72407	0.00176887	0.00421232	No Significance
hsa-miR-145-5p	0.862134	18.4767	0.00187219	0.00443493	No Significance
hsa-miR-1250-3p	0.827017	2.95897	0.00187814	0.00443493	No Significance
hsa-miR-1228-5p	-0.455661	3.09622	0.00189731	0.00446147	No Significance
hsa-miR-23a-5p	-0.281447	11.8766	0.00194047	0.00454394	No Significance
hsa-miR-92a-1-5p	0.459431	3.93746	0.0020262	0.00472501	No Significance
hsa-miR-362-5p	0.26048	12.389	0.0020744	0.00481741	No Significance
hsa-miR-197-5p	0.561691	12.0168	0.00208923	0.00483189	No Significance
hsa-miR-1-3p	-0.297384	9.06474	0.00212831	0.004889	No Significance
hsa-miR-433-5p	0.237615	6.63329	0.00213133	0.004889	No Significance
hsa-miR-584-5p	0.678516	1.70473	0.00223684	0.00511019	No Significance
hsa-miR-28-5p	0.459131	7.43039	0.00233035	0.00530225	No Significance
hsa-miR-548o-3p	-0.352862	5.59633	0.00235958	0.00534711	No Significance
hsa-miR-520d-5p	0.567266	5.00366	0.00237881	0.00536904	No Significance
hsa-miR-17-5p	0.361402	8.11704	0.00240252	0.00540086	No Significance
hsa-miR-1226-5p	0.496845	12.766	0.00273732	0.00612897	No Significance
hsa-miR-103a-3p	0.540804	3.84683	0.0028609	0.00638027	No Significance
hsa-miR-3139	0.453763	3.37481	0.00288175	0.00640135	No Significance
hsa-miR-1468-5p	-0.447622	2.28097	0.00295089	0.00652913	No Significance
hsa-miR-3193	1.05339	2.18261	0.00312643	0.00689041	Up
hsa-miR-4748	0.42047	2.2726	0.00353788	0.00776675	No Significance
hsa-miR-3158-5p	-0.351224	2.45665	0.00366872	0.00802265	No Significance
hsa-miR-455-5p	1.38732	1.71585	0.00370042	0.00806061	Up
hsa-miR-885-5p	0.313658	3.16277	0.00373264	0.00809939	No Significance
hsa-miR-501-5p	1.34722	1.65747	0.00389567	0.00842064	Up
hsa-miR-551b-5p	1.32726	1.28341	0.00397544	0.00856015	Up
hsa-miR-30c-5p	0.273919	11.9876	0.00409528	0.00878453	No Significance
hsa-miR-508-5p	1.55268	2.0679	0.00412927	0.00882377	Up
hsa-miR-1245a	0.375451	4.8382	0.00417868	0.00889552	No Significance
hsa-miR-3135a	0.981878	5.7858	0.00462015	0.0097982	No Significance
hsa-miR-31-5p	0.421828	11.6876	0.00493173	0.0104197	No Significance
hsa-miR-2277-5p	-0.548373	3.3314	0.00496748	0.0104559	No Significance
hsa-miR-3117-5p	-0.325331	3.4435	0.00565476	0.0118581	No Significance
hsa-miR-1-5p	0.541844	5.62221	0.00588773	0.0123007	No Significance
hsa-miR-874-3p	-0.447767	1.60641	0.00610326	0.0127038	No Significance
hsa-miR-4775	-0.624412	3.73085	0.00616023	0.01274	No Significance
hsa-miR-93-5p	0.287621	12.0716	0.00616598	0.01274	No Significance
hsa-miR-135b-5p	1.27503	3.99585	0.0063155	0.0130011	Up
hsa-miR-3195	0.491896	1.59782	0.00644456	0.0132184	No Significance
hsa-miR-30a-5p	0.384583	13.8116	0.00652932	0.0133435	No Significance
hsa-miR-4648	0.758726	4.56559	0.00661596	0.0134716	No Significance
hsa-miR-582-3p	0.737782	1.65255	0.00665895	0.0135102	No Significance
hsa-miR-1825	-0.388928	2.24309	0.00677034	0.0136868	No Significance
hsa-miR-3188	0.592035	5.11561	0.00718733	0.0144777	No Significance
hsa-miR-561-5p	1.25278	1.47839	0.00721868	0.0144889	Up
hsa-miR-210-5p	0.550354	9.37496	0.00735052	0.014701	No Significance
hsa-miR-1255a	0.477424	6.73149	0.00774262	0.0154303	No Significance
hsa-miR-2278	-0.27622	7.11546	0.00777967	0.0154494	No Significance
hsa-miR-1266-3p	0.731608	4.53526	0.00802305	0.0158766	No Significance
hsa-miR-15a-5p	-0.313552	7.717	0.00827321	0.0163142	No Significance
hsa-miR-511-5p	-0.46226	7.11155	0.00858383	0.0168598	No Significance
hsa-miR-1304-3p	0.968198	1.86979	0.00860987	0.0168598	No Significance
hsa-miR-3133	0.641344	1.91495	0.00885747	0.0172844	No Significance
hsa-miR-203a-5p	0.938	7.89326	0.0098273	0.0191105	No Significance
hsa-miR-135a-5p	0.919481	7.83808	0.010116	0.0196041	No Significance
hsa-miR-15b-5p	0.922072	8.86746	0.0101949	0.0196891	No Significance
hsa-miR-320c	-0.467479	1.57938	0.0117182	0.0225535	No Significance
hsa-miR-3183	0.695316	2.47678	0.0122471	0.0234911	No Significance
hsa-miR-590-5p	0.302781	10.704	0.0134989	0.0257128	No Significance
hsa-miR-1911-5p	0.423694	3.362	0.0135371	0.0257128	No Significance
hsa-miR-598-5p	0.458721	5.30565	0.0135427	0.0257128	No Significance
hsa-miR-188-5p	0.676899	3.90689	0.0139757	0.0264456	No Significance
hsa-miR-18b-5p	-0.277361	4.63296	0.0143828	0.0271247	No Significance
hsa-miR-944	-0.435626	1.96183	0.0149409	0.0280829	No Significance
hsa-miR-513b-3p	0.60254	2.66451	0.0155031	0.0290425	No Significance
hsa-miR-200b-5p	-0.451505	6.83342	0.0156233	0.0291704	No Significance
hsa-miR-487b-3p	0.299647	7.1095	0.015937	0.0296576	No Significance
hsa-miR-30d-5p	-0.368514	6.02098	0.0160541	0.0297768	No Significance
hsa-miR-1285-3p	0.389918	3.36277	0.017081	0.0315773	No Significance
hsa-miR-29b-2-5p	-0.177517	13.9307	0.019624	0.0361597	No Significance
hsa-miR-605-5p	0.625767	5.25272	0.0206436	0.0378921	No Significance
hsa-miR-1303	0.308013	5.02187	0.020699	0.0378921	No Significance
hsa-miR-451a	0.238936	2.89883	0.0214665	0.0391693	No Significance
hsa-miR-20a-5p	0.293054	7.8731	0.0218387	0.0397197	No Significance
hsa-miR-23b-5p	0.261677	8.01735	0.0235227	0.0426443	No Significance
hsa-miR-656-5p	0.449859	5.18664	0.0238385	0.0430779	No Significance
hsa-miR-199b-5p	-0.604552	9.38381	0.0245088	0.0441078	No Significance
hsa-miR-877-5p	0.215921	4.24859	0.0245654	0.0441078	No Significance
hsa-miR-193b-5p	0.569033	1.86874	0.0248362	0.044452	No Significance
hsa-miR-4712-5p	-0.286856	3.9783	0.0253772	0.0452761	No Significance
hsa-let-7e-5p	0.28734	11.3362	0.0257458	0.0457885	No Significance
hsa-miR-198	0.356508	13.0783	0.0265575	0.0470489	No Significance
hsa-miR-1254	0.356568	13.0737	0.026622	0.0470489	No Significance
hsa-miR-19b-2-5p	0.260799	6.54909	0.0267965	0.0472089	No Significance
hsa-miR-1236-3p	0.416607	5.4429	0.0275661	0.0482818	No Significance
hsa-miR-450a-2-3p	0.564894	2.55454	0.0275773	0.0482818	No Significance
hsa-miR-432-5p	0.606207	5.98587	0.0282362	0.0492819	No Significance
hsa-miR-4791	0.459897	1.97084	0.0291874	0.0507843	No Significance
hsa-miR-4676-5p	0.305277	1.67335	0.0297337	0.0515751	No Significance
hsa-miR-654-5p	0.62423	2.50704	0.0298897	0.0516862	No Significance
hsa-miR-4492	0.254893	2.37114	0.0301063	0.051901	No Significance
hsa-miR-365a-5p	0.180526	8.27593	0.0324881	0.0558359	No Significance
hsa-let-7c-5p	0.363037	12.9852	0.0327325	0.0559668	No Significance
hsa-miR-4713-5p	-0.369593	1.45433	0.0327635	0.0559668	No Significance
hsa-miR-99a-5p	0.375812	10.8167	0.0339047	0.0577407	No Significance
hsa-miR-514b-5p	-0.220027	6.20848	0.0343575	0.0583351	No Significance
hsa-miR-521	0.299444	6.23953	0.0348383	0.0589733	No Significance
hsa-miR-129-5p	-0.359744	14.0847	0.0360177	0.060715	No Significance
hsa-miR-103a-2-5p	0.683978	5.19198	0.0360833	0.060715	No Significance
hsa-miR-378d	-0.227914	3.9563	0.0386348	0.0648141	No Significance
hsa-miR-200a-5p	0.197542	7.39315	0.0414104	0.0692638	No Significance
hsa-miR-1290	0.335096	4.12564	0.0416239	0.0692746	No Significance
hsa-miR-1270	0.307337	1.65732	0.0416634	0.0692746	No Significance
hsa-miR-98-5p	-0.194122	6.01645	0.041897	0.0694576	No Significance
hsa-miR-4482-5p	0.502954	1.69194	0.0442132	0.0730818	No Significance
hsa-miR-1305	-0.378091	3.72275	0.0456478	0.0752319	No Significance
hsa-miR-582-5p	-0.40336	5.33305	0.0461479	0.0758337	No Significance
hsa-miR-1197	0.551078	6.11637	0.0469635	0.0768603	No Significance
hsa-miR-599	0.567799	5.08274	0.0470461	0.0768603	No Significance
hsa-miR-3145-5p	0.21255	3.41522	0.0474412	0.077281	No Significance
hsa-miR-765	0.523281	3.71851	0.0475935	0.0773051	No Significance
hsa-miR-329-5p	-0.371748	7.63632	0.050915	0.0824618	No Significance
hsa-miR-3611	0.833663	2.37995	0.0511638	0.0826267	No Significance
hsa-miR-513c-5p	0.538612	9.98696	0.0517618	0.0833528	No Significance
hsa-miR-875-5p	0.559506	6.31599	0.0523987	0.0841373	No Significance
hsa-miR-548t-5p	0.836435	2.04155	0.0530858	0.0849978	No Significance
hsa-miR-202-5p	0.535296	5.775	0.0540671	0.0863231	No Significance
hsa-miR-19b-1-5p	0.262103	4.87384	0.0549248	0.0874441	No Significance
hsa-miR-9-5p	0.178899	9.01113	0.0567282	0.0900599	No Significance
hsa-miR-150-5p	0.525728	7.34373	0.0573387	0.0907729	No Significance
hsa-miR-331-5p	0.339007	1.76234	0.0578554	0.0910983	No Significance
hsa-miR-518b	0.540379	6.21942	0.0578685	0.0910983	No Significance
hsa-miR-1307-5p	0.261742	2.52928	0.0581763	0.091327	No Significance
hsa-miR-1288-5p	-0.220259	10.5355	0.0606438	0.0949354	No Significance
hsa-miR-4792	0.282014	1.58548	0.0625927	0.0977142	No Significance
hsa-miR-675-5p	0.451914	2.33412	0.0646031	0.100573	No Significance
hsa-miR-375	0.502359	5.71979	0.0680479	0.105556	No Significance
hsa-miR-4726-5p	0.433511	1.45903	0.0681794	0.105556	No Significance
hsa-miR-374a-5p	0.498864	5.14933	0.0693407	0.107059	No Significance
hsa-miR-3606-5p	-0.251596	2.92642	0.0712067	0.109639	No Significance
hsa-miR-1976	0.296898	4.03111	0.0752616	0.115566	No Significance
hsa-miR-204-5p	0.472527	6.06669	0.0786032	0.120368	No Significance
hsa-miR-195-5p	0.301384	2.22181	0.0793663	0.121206	No Significance
hsa-miR-615-3p	0.472243	4.88399	0.0815686	0.124232	No Significance
hsa-miR-3163	-0.242058	7.53787	0.0827985	0.125764	No Significance
hsa-miR-483-5p	-0.321332	4.80337	0.0879773	0.13327	No Significance
hsa-miR-548l	-0.273371	4.03517	0.0978804	0.147873	No Significance
hsa-miR-337-5p	0.43262	2.58074	0.0997304	0.150264	No Significance
hsa-miR-892b	0.429176	2.86891	0.102315	0.153747	No Significance
hsa-miR-33a-5p	-0.173181	3.83682	0.102848	0.154136	No Significance
hsa-miR-424-3p	-0.260699	2.34222	0.104979	0.15691	No Significance
hsa-miR-1182	0.138838	3.92606	0.105943	0.157913	No Significance
hsa-miR-1229-5p	0.502183	3.52154	0.106212	0.157913	No Significance
hsa-miR-494-5p	0.448851	3.21187	0.106663	0.158165	No Significance
hsa-miR-519d-5p	0.453223	3.86067	0.108033	0.159775	No Significance
hsa-miR-524-5p	0.422333	3.14069	0.110531	0.163041	No Significance
hsa-miR-1293	0.188943	3.44088	0.116228	0.170995	No Significance
hsa-miR-590-3p	0.392837	1.97446	0.120433	0.176719	No Significance
hsa-miR-32-5p	0.470514	3.66828	0.121995	0.178545	No Significance
hsa-miR-770-5p	0.415168	4.09024	0.122508	0.17883	No Significance
hsa-miR-141-5p	-0.170391	5.98974	0.122868	0.178891	No Significance
hsa-miR-589-3p	0.391365	2.04123	0.123486	0.179326	No Significance
hsa-miR-147b	0.502545	4.78492	0.12447	0.180126	No Significance
hsa-miR-320b	-0.295072	1.96332	0.124678	0.180126	No Significance
hsa-miR-938	0.176675	2.77467	0.127641	0.183934	No Significance
hsa-miR-585-5p	0.146358	5.50317	0.133707	0.192182	No Significance
hsa-miR-520b	0.425895	5.92167	0.135182	0.193327	No Significance
hsa-miR-448	0.608891	4.38596	0.135191	0.193327	No Significance
hsa-miR-548d-5p	0.281926	1.6245	0.137769	0.196512	No Significance
hsa-miR-1287-3p	0.170571	2.52941	0.144302	0.205311	No Significance
hsa-miR-887-5p	0.248943	1.64503	0.146801	0.208338	No Significance
hsa-miR-383-5p	0.423886	3.59808	0.15024	0.212682	No Significance
hsa-miR-3120-5p	0.376766	1.47079	0.150825	0.212974	No Significance
hsa-let-7b-5p	0.154853	14.4595	0.151514	0.21341	No Significance
hsa-miR-301a-3p	0.187412	1.70973	0.152564	0.214352	No Significance
hsa-miR-3167	0.374884	3.40911	0.153413	0.215008	No Significance
hsa-miR-3184-5p	0.38432	6.76598	0.154235	0.215125	No Significance
hsa-miR-376c-5p	0.305133	3.89314	0.154554	0.215125	No Significance
hsa-miR-214-5p	0.234515	7.91223	0.154831	0.215125	No Significance
hsa-miR-190b	0.460762	1.57207	0.155028	0.215125	No Significance
hsa-miR-4779	0.292063	1.48624	0.176071	0.243724	No Significance
hsa-miR-3169	0.379797	7.48831	0.178096	0.245922	No Significance
hsa-miR-4708-5p	0.199491	3.24186	0.181279	0.249703	No Significance
hsa-miR-4716-5p	-0.159347	2.18281	0.185252	0.254552	No Significance
hsa-miR-339-5p	0.369801	7.57326	0.190192	0.260702	No Significance
hsa-miR-411-5p	-0.128361	3.57562	0.191058	0.26093	No Significance
hsa-miR-19a-5p	0.18594	3.25723	0.191286	0.26093	No Significance
hsa-miR-3606-3p	-0.212277	1.90421	0.193752	0.263653	No Significance
hsa-miR-4451	0.136197	1.71731	0.200033	0.271219	No Significance
hsa-miR-105-5p	0.126453	5.68253	0.200278	0.271219	No Significance
hsa-miR-363-5p	0.131551	11.9178	0.206097	0.278429	No Significance
hsa-miR-4450	-0.272639	1.47823	0.207409	0.27953	No Significance
hsa-miR-548a-5p	0.330899	5.59467	0.216533	0.291127	No Significance
hsa-miR-711	-0.116063	9.56375	0.232878	0.312357	No Significance
hsa-miR-522-3p	0.315883	3.92528	0.238523	0.319166	No Significance
hsa-miR-3926	0.177252	2.1453	0.248114	0.331211	No Significance
hsa-miR-326	0.309341	8.10531	0.249307	0.332015	No Significance
hsa-miR-323b-5p	-0.224464	5.8569	0.250347	0.332612	No Significance
hsa-miR-196b-5p	-0.109857	6.45061	0.258865	0.343118	No Significance
hsa-miR-876-5p	-0.126911	2.72817	0.263935	0.349016	No Significance
hsa-miR-146a-5p	0.304325	11.3829	0.269037	0.354167	No Significance
hsa-miR-579-5p	0.162591	8.70828	0.269091	0.354167	No Significance
hsa-miR-506-3p	0.143695	1.59232	0.271484	0.356482	No Significance
hsa-miR-6723-5p	-0.591033	1.7803	0.27302	0.357663	No Significance
hsa-miR-378f	0.11862	9.52177	0.27506	0.359497	No Significance
hsa-miR-122-5p	0.0999328	7.56411	0.280077	0.365204	No Significance
hsa-miR-548ac	0.305695	6.79078	0.283832	0.369244	No Significance
hsa-miR-3124-5p	0.0896211	6.37361	0.28636	0.371673	No Significance
hsa-miR-585-3p	-0.183233	1.55243	0.289805	0.375278	No Significance
hsa-miR-449c-5p	-0.24231	1.92527	0.296695	0.383316	No Significance
hsa-miR-146b-5p	-0.175912	2.97654	0.303726	0.3915	No Significance
hsa-miR-890	0.166113	1.93052	0.308544	0.3968	No Significance
hsa-miR-3144-5p	0.128599	3.87941	0.310424	0.398306	No Significance
hsa-miR-26b-5p	-0.09528	8.63588	0.311173	0.398358	No Significance
hsa-miR-3170	-0.112715	2.18212	0.313336	0.399827	No Significance
hsa-miR-186-5p	0.274421	4.45377	0.31423	0.399827	No Significance
hsa-miR-668-5p	0.182651	2.70641	0.314455	0.399827	No Significance
hsa-miR-1287-5p	0.111004	2.98152	0.315249	0.399933	No Significance
hsa-miR-492	0.275439	6.9463	0.316648	0.400802	No Significance
hsa-miR-3164	0.102067	3.01493	0.32443	0.409729	No Significance
hsa-let-7a-5p	0.106695	15.4993	0.328344	0.413743	No Significance
hsa-miR-3184-3p	0.139183	3.41904	0.339628	0.427004	No Significance
hsa-miR-629-5p	-0.309879	2.0742	0.34613	0.434208	No Significance
hsa-miR-625-5p	0.103521	7.28645	0.347941	0.435507	No Significance
hsa-miR-205-5p	-0.511049	4.67661	0.349699	0.436735	No Significance
hsa-miR-100-5p	0.154893	13.2181	0.351145	0.437568	No Significance
hsa-miR-550b-2-5p	0.0978287	2.1046	0.361622	0.449627	No Significance
hsa-miR-580-3p	0.113188	5.69659	0.364033	0.451238	No Significance
hsa-miR-369-5p	0.113077	5.69626	0.364524	0.451238	No Significance
hsa-miR-1243	-0.106513	3.88305	0.366006	0.452078	No Significance
hsa-miR-495-3p	0.226434	2.9223	0.367927	0.453453	No Significance
hsa-miR-101-5p	0.108599	13.0038	0.369605	0.454525	No Significance
hsa-miR-2115-5p	-0.222602	2.41435	0.374555	0.459607	No Significance
hsa-miR-628-5p	-0.101117	4.07256	0.385431	0.471923	No Significance
hsa-miR-4444	-0.156393	2.26295	0.394965	0.482544	No Significance
hsa-miR-548q	0.17943	1.83174	0.404796	0.493482	No Significance
hsa-miR-3156-5p	-0.0948133	5.92539	0.41105	0.500022	No Significance
hsa-miR-3131	-0.149597	3.2594	0.419008	0.508602	No Significance
hsa-miR-4445-5p	0.0993364	1.57286	0.424398	0.514034	No Significance
hsa-miR-6830-5p	-0.162567	2.59275	0.425428	0.514173	No Significance
hsa-miR-541-5p	-0.144262	9.31233	0.439204	0.529683	No Significance
hsa-miR-3941	0.103629	1.66428	0.441892	0.531785	No Significance
hsa-miR-4689	-0.104326	5.48215	0.451434	0.542106	No Significance
hsa-miR-301a-5p	-0.169106	4.24243	0.457293	0.547971	No Significance
hsa-miR-345-5p	0.0606838	10.6729	0.459975	0.550013	No Significance
hsa-miR-192-5p	-0.0763637	8.39029	0.466911	0.557121	No Significance
hsa-miR-484	0.138393	1.60423	0.471271	0.561132	No Significance
hsa-miR-206	-0.0871657	2.78461	0.472586	0.561508	No Significance
hsa-miR-3165	-0.0852624	6.47089	0.480577	0.569798	No Significance
hsa-miR-6832-5p	-0.113215	4.54025	0.483593	0.572167	No Significance
hsa-miR-151a-5p	0.19101	6.8666	0.486611	0.574529	No Significance
hsa-miR-4705	0.0860329	1.85331	0.507384	0.597798	No Significance
hsa-miR-320a	-0.0936089	3.40015	0.510897	0.599756	No Significance
hsa-miR-580-5p	0.107489	2.72126	0.51118	0.599756	No Significance
hsa-miR-365b-5p	-0.0911271	4.29588	0.514213	0.602057	No Significance
hsa-miR-548ah-5p	0.12243	4.0643	0.518088	0.605333	No Significance
hsa-miR-496	-0.054883	5.49581	0.527002	0.614471	No Significance
hsa-miR-3126-5p	0.0783148	2.08526	0.535267	0.622815	No Significance
hsa-miR-935	-0.0791003	2.92236	0.536696	0.622949	No Significance
hsa-miR-581	0.106674	2.14085	0.538395	0.622949	No Significance
hsa-miR-891b	-0.0978345	2.7541	0.538706	0.622949	No Significance
hsa-miR-502-5p	-0.271372	1.83485	0.54147	0.624028	No Significance
hsa-miR-24-2-5p	0.0572164	10.1235	0.541861	0.624028	No Significance
hsa-miR-140-5p	0.235786	2.8737	0.552393	0.634857	No Significance
hsa-let-7i-5p	-0.0591871	9.4655	0.558419	0.640473	No Significance
hsa-miR-2116-5p	-0.135241	3.83468	0.578928	0.662121	No Significance
hsa-miR-190a-5p	0.164718	2.99519	0.57965	0.662121	No Significance
hsa-miR-3937	-0.267072	5.24474	0.589704	0.67076	No Significance
hsa-miR-3125	0.130493	2.02834	0.58992	0.67076	No Significance
hsa-miR-1236-5p	0.135641	1.7008	0.590794	0.67076	No Significance
hsa-miR-216b-5p	0.0496787	4.66981	0.595841	0.673926	No Significance
hsa-miR-548f-3p	-0.0719678	1.82137	0.595981	0.673926	No Significance
hsa-miR-1910-5p	-0.070466	8.37994	0.601194	0.678456	No Significance
hsa-miR-889-5p	-0.0580351	6.67312	0.603035	0.679169	No Significance
hsa-miR-301b-5p	0.0530358	5.22726	0.607862	0.683237	No Significance
hsa-miR-148b-5p	0.0806086	3.57672	0.616363	0.69141	No Significance
hsa-miR-2681-5p	-0.0565299	2.41453	0.620503	0.694666	No Significance
hsa-miR-219a-5p	0.0892499	6.80058	0.623263	0.695946	No Significance
hsa-miR-764	0.137354	5.33028	0.624123	0.695946	No Significance
hsa-miR-133a-5p	0.0599483	7.67305	0.642182	0.713353	No Significance
hsa-miR-330-5p	0.0742944	6.3079	0.643433	0.713353	No Significance
hsa-miR-1306-3p	-0.14217	4.90296	0.643541	0.713353	No Significance
hsa-miR-212-5p	0.0709278	2.96046	0.648531	0.71747	No Significance
hsa-miR-550a-3p	0.128616	2.09436	0.668225	0.737805	No Significance
hsa-miR-422a	0.0436783	3.67696	0.682198	0.751365	No Significance
hsa-let-7f-5p	-0.055425	13.859	0.68318	0.751365	No Significance
hsa-miR-520c-3p	0.0393311	1.57383	0.692196	0.759784	No Significance
hsa-miR-194-5p	0.0393047	8.16501	0.693539	0.759784	No Significance
hsa-miR-153-5p	-0.0437665	8.35263	0.704069	0.769819	No Significance
hsa-miR-3663-5p	0.158833	1.44798	0.705515	0.769902	No Significance
hsa-miR-874-5p	0.0470689	6.66088	0.707502	0.770574	No Significance
hsa-miR-1247-3p	-0.0698483	1.61235	0.712637	0.774665	No Significance
hsa-miR-486-5p	-0.0931273	3.98093	0.714361	0.77504	No Significance
hsa-miR-1278	0.0704296	2.18197	0.718976	0.778545	No Significance
hsa-miR-550a-3-5p	0.0660757	2.75608	0.729798	0.788743	No Significance
hsa-miR-519e-5p	-0.0731433	1.60858	0.744438	0.803009	No Significance
hsa-miR-766-5p	0.0537641	2.32538	0.747117	0.803009	No Significance
hsa-miR-3609	0.101027	1.88869	0.747284	0.803009	No Significance
hsa-miR-155-5p	-0.173784	8.6269	0.752067	0.806606	No Significance
hsa-miR-4496	0.0383627	1.91915	0.76735	0.82143	No Significance
hsa-miR-30e-5p	0.0573457	2.73409	0.770683	0.823429	No Significance
hsa-miR-4688	0.0527512	3.21576	0.779643	0.831422	No Significance
hsa-miR-378e	0.0263797	4.84127	0.781454	0.831775	No Significance
hsa-miR-1224-5p	-0.0833056	1.45189	0.784913	0.833878	No Significance
hsa-miR-3161	-0.0456551	1.88302	0.792533	0.840384	No Significance
hsa-miR-4442	-0.0208121	1.88957	0.796812	0.84333	No Significance
hsa-miR-1234-3p	0.0243437	1.44757	0.809364	0.855005	No Significance
hsa-miR-99b-5p	-0.0407533	3.06079	0.84223	0.886399	No Significance
hsa-miR-592	-0.0526792	4.82585	0.842236	0.886399	No Significance
hsa-miR-1323	-0.0667079	1.72275	0.849284	0.892145	No Significance
hsa-miR-342-5p	0.0504517	11.9248	0.852719	0.894083	No Significance
hsa-miR-149-5p	0.0451905	10.2259	0.867472	0.907858	No Significance
hsa-miR-718	0.0543695	3.07086	0.877898	0.91679	No Significance
hsa-miR-340-5p	0.0575261	2.88555	0.87927	0.91679	No Significance
hsa-miR-16-5p	-0.0144916	8.67483	0.882914	0.918884	No Significance
hsa-miR-3115	0.0531746	2.81288	0.889875	0.924418	No Significance
hsa-miR-7-5p	-0.0207683	14.4754	0.902512	0.935815	No Significance
hsa-miR-509-3-5p	-0.0263344	2.05236	0.910526	0.941551	No Significance
hsa-miR-6829-3p	-0.0342597	1.83926	0.911395	0.941551	No Significance
hsa-miR-449b-5p	-0.04931	1.96776	0.922315	0.951085	No Significance
hsa-miR-299-5p	-0.0101462	1.88911	0.924565	0.951659	No Significance
hsa-miR-598-3p	-0.00073119	2.27543	0.930198	0.955706	No Significance
hsa-miR-3143	0.022265	3.44133	0.932976	0.9558	No Significance
hsa-miR-487a-5p	0.0310344	3.71435	0.935229	0.9558	No Significance
hsa-miR-4699-5p	0.0218494	3.44185	0.935391	0.9558	No Significance
hsa-miR-548u	0.0129627	5.94893	0.938833	0.957576	No Significance
hsa-miR-4683	0.0124934	3.34778	0.940668	0.957709	No Significance
hsa-miR-1256	0.0565085	1.54758	0.949672	0.965128	No Significance
hsa-miR-653-5p	-0.00570426	2.05551	0.955821	0.969624	No Significance
hsa-miR-25-5p	0.00440896	12.631	0.960959	0.973079	No Significance
hsa-miR-376b-5p	0.0325406	1.60617	0.962973	0.973365	No Significance
hsa-miR-3684	-0.00894613	4.80365	0.971491	0.980211	No Significance
hsa-miR-605-3p	0.0319556	1.66594	0.973638	0.980618	No Significance
hsa-miR-328-5p	0.00352211	9.2537	0.98308	0.988356	No Significance
hsa-miR-302a-5p	-0.00110645	9.16802	0.997311	1	No Significance
hsa-miR-499a-5p	0.0379134	1.36641	1	1	No Significance
hsa-miR-3202	-0.00480199	1.83131	1	1	No Significance
