# Supplementary material for: Development of a Novel Immune Infiltration-Related ceRNA Network and Prognostic Model for Sarcoma
Source: Front Cell Dev Biol. 2021 Jul 1;9:652300. doi: 10.3389/fcell.2021.652300 (PMC8281254; doi:10.3389/fcell.2021.652300)
Supplement: Supplementary file 10 [file Table_4.XLSX]

## Sheet: KEGG
ID	Description	GeneRatio	BgRatio	pvalue	p.adjust	qvalue	geneID	Count
hsa04514	Cell adhesion molecules	32/222	149/8076	2.7393e-20	3.67208e-18	2.62844e-18	3689/6404/3108/3109/3123/920/3115/3683/3684/3122/3133/942/3113/6614/201633/3119/6693/3117/5788/914/3385/3106/925/29851/3111/926/3107/923/3105/3134/3695/5133	32
hsa04640	Hematopoietic cell lineage	27/222	99/8076	3.67208e-20	3.67208e-18	2.62844e-18	951/3108/3109/3123/920/3115/1436/3684/3122/2209/929/1438/915/3113/916/945/3119/3117/914/917/1435/925/921/952/3111/926/2323	27
hsa04612	Antigen processing and presentation	24/222	78/8076	2.14334e-19	1.42889e-17	1.02279e-17	3108/3109/972/3123/1520/920/3115/3122/3133/3113/3119/3117/3106/925/4261/3111/926/3107/567/6892/3105/6891/3134/5721	24
hsa04145	Phagosome	29/222	152/8076	5.66646e-17	2.83323e-15	2.028e-15	3689/4689/3108/11151/3109/653361/3123/1520/3115/1536/3684/3122/2209/929/3133/7097/64581/3113/3119/3117/3106/2214/4688/3111/3107/1535/3105/6891/3134	29
hsa04940	Type I diabetes mellitus	17/222	43/8076	3.54664e-16	1.41865e-14	1.01546e-14	3108/3109/3123/3115/3122/3133/942/3113/5551/3119/3117/3106/4049/3111/3107/3105/3134	17
hsa05416	Viral myocarditis	19/222	60/8076	7.72227e-16	2.30621e-14	1.65076e-14	3689/3108/3109/3123/3115/3683/3122/3133/942/3113/5551/3119/3117/5880/3106/3111/3107/3105/3134	19
hsa05330	Allograft rejection	16/222	38/8076	8.07174e-16	2.30621e-14	1.65076e-14	3108/3109/3123/3115/3122/3133/942/3113/5551/3119/3117/3106/3111/3107/3105/3134	16
hsa04658	Th1 and Th2 cell differentiation	22/222	92/8076	2.75182e-15	6.87956e-14	4.92431e-14	3108/3109/3123/920/3115/3594/3561/3122/919/3932/915/3113/916/3119/3117/917/7535/6775/3560/3111/30009/3718	22
hsa05332	Graft-versus-host disease	16/222	42/8076	5.48208e-15	1.21824e-13	8.72003e-14	3108/3109/3123/3115/3122/3133/942/3113/5551/3119/3117/3106/3111/3107/3105/3134	16
hsa05140	Leishmaniasis	20/222	77/8076	9.52738e-15	1.90548e-13	1.36392e-13	3689/4689/3108/3109/653361/5777/3123/3115/1536/3684/3122/2209/7097/3113/3119/3117/2214/4688/3111/1535	20
hsa04659	Th17 cell differentiation	22/222	107/8076	8.02948e-14	1.37284e-12	9.82667e-13	3108/3109/3123/920/3115/3594/3561/3122/919/3932/915/3113/916/3119/3117/917/7535/3560/3111/30009/3718/50615	22
hsa05150	Staphylococcus aureus infection	21/222	96/8076	8.23706e-14	1.37284e-12	9.82667e-13	3689/6404/3108/3109/5724/3123/714/3115/712/3683/713/3684/3122/2209/719/3113/3119/3117/2214/3111/2359	21
hsa05320	Autoimmune thyroid disease	16/222	53/8076	3.73811e-13	5.75093e-12	4.11646e-12	3108/3109/3123/3115/3122/3133/942/3113/5551/3119/3117/3106/3111/3107/3105/3134	16
hsa05169	Epstein-Barr virus infection	28/222	202/8076	9.21739e-13	1.31677e-11	9.4253e-12	3108/3109/3123/3115/3683/3122/6850/3133/919/7097/915/3113/916/3119/3117/917/3106/3111/3107/567/6892/3105/6891/4067/3134/9641/3665/3718	28
hsa05340	Primary immunodeficiency	13/222	38/8076	1.06368e-11	1.41824e-10	1.01516e-10	920/3561/3932/915/916/5788/925/7535/29851/4261/926/6891/3718	13
hsa05321	Inflammatory bowel disease	16/222	65/8076	1.21801e-11	1.52251e-10	1.0898e-10	3108/3109/3123/3115/3594/3606/3561/3122/7097/3113/3119/3117/6775/3111/30009/50615	16
hsa05152	Tuberculosis	25/222	180/8076	1.60178e-11	1.88445e-10	1.34887e-10	3689/3108/11151/3109/3587/972/3123/2207/1520/3115/3606/3684/3122/2209/929/6850/7097/64581/3113/3119/3117/2214/4261/3111/64170	25
hsa05166	Human T-cell leukemia virus 1 infection	27/222	219/8076	3.99866e-11	4.44295e-10	3.18022e-10	3689/6688/3108/3109/3123/920/3115/3683/3561/3122/3133/3932/915/3113/916/3119/3117/917/3106/4049/3560/3111/3107/567/3105/3134/3718	27
hsa04650	Natural killer cell mediated cytotoxicity	21/222	131/8076	4.70415e-11	4.74006e-10	3.39288e-10	7409/3689/3937/5777/2207/7305/3683/10870/6850/3133/919/3932/962/5551/5880/3106/2214/259197/7535/3107/3105	21
hsa05323	Rheumatoid arthritis	18/222	93/8076	4.74006e-11	4.74006e-10	3.39288e-10	3689/3108/3109/3123/3115/3683/3606/3122/942/7097/3113/10673/6352/3119/3117/1435/3111/6348	18
hsa04660	T cell receptor signaling pathway	18/222	104/8076	3.30577e-10	3.14836e-09	2.25356e-09	7409/3937/5777/920/919/3932/915/916/5788/917/925/7535/29851/926/3702/84433/10125/5133	18
hsa04060	Cytokine-cytokine receptor interaction	30/222	295/8076	3.91349e-10	3.28846e-09	2.35385e-09	3587/920/1439/3594/3606/1436/3561/1438/939/10673/6352/2833/6351/1435/10148/10663/4049/7133/1234/58191/944/3560/6846/729230/6348/6375/9235/3603/2829/50615	30
hsa04062	Chemokine signaling pathway	24/222	192/8076	3.93878e-10	3.28846e-09	2.35385e-09	7454/7409/3055/653361/23533/1794/6352/5880/2833/2268/6351/5330/10663/409/1234/58191/6846/729230/6348/3702/6375/4067/2829/3718	24
hsa04672	Intestinal immune network for IgA production	13/222	49/8076	3.94616e-10	3.28846e-09	2.35385e-09	3108/3109/3123/3115/3122/942/3113/10673/3119/3117/29851/3111/3695	13
hsa04061	Viral protein interaction with cytokine and cytokine receptor	17/222	100/8076	1.39658e-09	1.11727e-08	7.99727e-09	3587/3606/1436/3561/6352/2833/6351/1435/4049/7133/1234/3560/6846/729230/6348/6375/2829	17
hsa05310	Asthma	10/222	31/8076	5.38566e-09	4.14281e-08	2.96538e-08	3108/3109/3123/2207/3115/3122/3113/3119/3117/3111	10
hsa04380	Osteoclast differentiation	18/222	128/8076	1.05193e-08	7.79205e-08	5.57747e-08	6688/3937/4689/11006/653361/7305/11025/10859/1436/2209/6850/10288/3932/55423/1435/2214/4688/1535	18
hsa05135	Yersinia infection	17/222	137/8076	1.79443e-07	1.28173e-06	9.17452e-07	7454/7409/3937/920/3606/58484/2533/3932/5880/925/114548/7535/926/834/391/10095/29108	17
hsa04662	B cell receptor signaling pathway	13/222	82/8076	3.00309e-07	2.0711e-06	1.48247e-06	7409/11006/5777/11025/10859/118788/971/6850/10288/5880/3635/4067/84433	13
hsa05170	Human immunodeficiency virus 1 infection	21/222	212/8076	3.1489e-07	2.09927e-06	1.50263e-06	920/3133/919/7097/915/916/5880/917/3106/7133/1234/25939/3107/567/164668/6892/3105/6891/3134/60489/140564	21
hsa05145	Toxoplasmosis	15/222	112/8076	3.5622e-07	2.29819e-06	1.64502e-06	3108/3109/3587/3123/23533/3115/240/3122/7097/3113/3119/3117/1234/4261/3111	15
hsa05164	Influenza A	17/222	171/8076	4.19552e-06	2.6222e-05	1.87694e-05	3108/3109/3123/3115/3606/3122/3113/6352/3119/3117/114548/4261/3111/834/29108/9641/3665	17
hsa05322	Systemic lupus erythematosus	15/222	136/8076	4.37058e-06	2.64883e-05	1.89601e-05	3108/3109/3123/714/3115/712/713/3122/2209/942/3113/3119/3117/2214/3111	15
hsa05235	PD-L1 expression and PD-1 checkpoint pathway in cancer	12/222	89/8076	5.07237e-06	2.98375e-05	2.13574e-05	5777/10538/920/919/7097/3932/915/916/917/7535/10125/5133	12
hsa05133	Pertussis	11/222	76/8076	6.28979e-06	3.59416e-05	2.57266e-05	3689/714/712/713/3684/929/3394/114548/834/3659/29108	11
hsa04666	Fc gamma R-mediated phagocytosis	12/222	97/8076	1.2549e-05	6.97169e-05	4.99026e-05	7454/7409/3055/653361/2209/6850/5880/5788/2214/3635/10095/4067	12
hsa04670	Leukocyte transendothelial migration	13/222	114/8076	1.34049e-05	7.24592e-05	5.18655e-05	7409/3689/4689/653361/3683/1536/3684/5880/4688/1535/3702/399/83593	13
hsa05142	Chagas disease	12/222	102/8076	2.10711e-05	0.000110901	7.93815e-05	714/712/713/2769/919/7097/915/916/6352/917/5330/6348	12
hsa04621	NOD-like receptor signaling pathway	16/222	181/8076	3.55739e-05	0.00018243	0.000130582	1536/3606/58484/6352/7226/5330/114548/64170/834/1535/837/114769/29108/11035/9641/3665	16
hsa04623	Cytosolic DNA-sensing pathway	9/222	63/8076	4.95946e-05	0.000247973	0.000177496	3606/6352/6351/81030/834/29108/11035/9641/3665	9
hsa05134	Legionellosis	8/222	57/8076	0.000148713	0.000725427	0.000519253	3689/3606/3684/58484/929/7097/834/29108	8
hsa04664	Fc epsilon RI signaling pathway	8/222	68/8076	0.000513373	0.00244463	0.00174984	7409/3937/2207/240/6850/5880/3635/4067	8
hsa04620	Toll-like receptor signaling pathway	10/222	104/8076	0.000548939	0.00255321	0.00182756	929/942/7097/51311/6352/6351/3663/6348/9641/3665	10
hsa04611	Platelet activation	11/222	124/8076	0.000584698	0.00265772	0.00190237	3937/6916/2207/23533/83706/6850/8673/5330/4067/10125/54518	11
hsa05167	Kaposi sarcoma-associated herpesvirus infection	14/222	193/8076	0.000845956	0.0037598	0.00269123	3055/23533/6850/3133/942/3106/1234/3107/131450/3105/4067/3134/9641/3665	14
hsa05168	Herpes simplex virus 1 infection	26/222	498/8076	0.00114406	0.00497418	0.00356046	3108/3109/972/3123/29992/3115/3122/6850/3133/7097/3113/6352/3119/3117/3106/4049/3111/3107/64170/567/6892/3105/6891/3134/9641/3665	26
hsa05163	Human cytomegalovirus infection	15/222	225/8076	0.00132046	0.00561897	0.004022	3587/3133/6352/5880/6351/3106/5330/1234/3107/567/6892/6348/3105/6891/3134	15
hsa05132	Salmonella infection	16/222	249/8076	0.00135263	0.00563595	0.00403415	27128/3606/58484/929/7097/5788/114548/834/391/10095/197259/3071/837/399/29108/11035	16
hsa04064	NF-kappa B signaling pathway	9/222	104/8076	0.00217582	0.00870329	0.00622972	929/6850/3932/10673/6351/4049/7535/4067/84433	9
hsa04625	C-type lectin receptor signaling pathway	9/222	104/8076	0.00217582	0.00870329	0.00622972	2207/6850/64581/114548/64170/834/3659/29108/9641	9
hsa04610	Complement and coagulation cascades	8/222	85/8076	0.00224279	0.00879525	0.00629555	3689/714/712/713/3684/719/11326/5265	8
hsa05162	Measles	10/222	139/8076	0.00487131	0.0187358	0.0134109	3561/7097/915/916/917/3560/6504/9641/3665/3718	10
hsa04015	Rap1 signaling pathway	13/222	210/8076	0.00515743	0.019462	0.0139307	7409/3689/3937/3683/1436/3684/2533/5880/1435/5330/8631/54518/83593	13
hsa05130	Pathogenic Escherichia coli infection	12/222	197/8076	0.0080295	0.0297389	0.0212868	4542/27128/5777/3606/64005/114548/3059/834/10095/3071/837/29108	12
hsa04144	Endocytosis	14/222	252/8076	0.00955573	0.0347481	0.0248723	27128/3561/3133/3106/2350/409/1234/3560/3107/10095/9744/3105/3134/23550	14
hsa05144	Malaria	5/222	50/8076	0.0116347	0.0415525	0.0297428	3689/3683/3606/7097/3820	5
hsa04630	JAK-STAT signaling pathway	10/222	162/8076	0.0137213	0.0481448	0.0344615	3587/5777/1439/3594/3561/1438/6775/3560/3718/50615	10

## Sheet: GO
ONTOLOGY	ID	Description	GeneRatio	BgRatio	pvalue	p.adjust	qvalue	geneID	Count
BP	GO:0042110	T cell activation	84/348	464/18670	4.82192e-59	1.43741e-55	9.79611e-56	WAS/VAV1/SASH3/CORO1A/HLA-DMB/AIF1/LILRB4/PTPN6/BATF/CD74/FCER1G/TNFAIP8L2/CD4/HLA-DPB1/ITGAL/LILRB1/HAVCR2/IL12RB1/IL18/JAML/RASAL3/CD300A/SYK/LILRB2/HLA-E/CD86/CLEC7A/LCK/SLAMF6/CD3D/SLA2/HLA-DPA1/CD27/DOCK2/CD3E/TNFSF13B/PSMB10/SIRPG/CCL5/VSIG4/BTLA/TIGIT/SPN/RAC2/PTPRC/CD2/CD3G/SIT1/LGALS9/EBI3/CD8A/CD5/LCP1/NLRP3/TNFRSF1B/ZAP70/GPR18/TNFSF8/ICOS/THEMIS/HLA-DOA/TBX21/CD8B/B2M/EOMES/CCR2/ITK/N…	84
BP	GO:0051249	regulation of lymphocyte activation	72/348	485/18670	3.98449e-44	5.93889e-41	4.04741e-41	VAV1/SASH3/LST1/CORO1A/HLA-DMB/AIF1/LILRB4/PTPN6/CD74/TYROBP/TNFAIP8L2/CD4/HLA-DPB1/LILRB1/HAVCR2/IL12RB1/IL18/RASAL3/SLAMF8/CD300A/SYK/LILRB2/SAMSN1/HLA-E/CD86/CLEC7A/LCK/SLA2/HLA-DPA1/CD27/CD3E/TNFSF13B/SIRPG/CCL5/VSIG4/BTLA/TIGIT/SPN/RAC2/PTPRC/CD2/IKZF3/SIT1/LGALS9/EBI3/CD5/NLRP3/CD38/TNFRSF1B/ZAP70/TNFSF8/ICOS/HLA-DOA/TBX21/INPP5D/CCR2/NCKAP1L/CD6/XCL1/IRF1/DOCK8/LYN/HLA-F/CARD11/RASGRP1/PYC…	72
BP	GO:0050863	regulation of T cell activation	60/348	314/18670	3.12057e-43	3.10081e-40	2.11323e-40	VAV1/SASH3/CORO1A/HLA-DMB/AIF1/LILRB4/PTPN6/CD74/TNFAIP8L2/CD4/HLA-DPB1/LILRB1/HAVCR2/IL12RB1/IL18/RASAL3/CD300A/SYK/LILRB2/HLA-E/CD86/LCK/HLA-DPA1/CD27/CD3E/TNFSF13B/SIRPG/CCL5/VSIG4/BTLA/TIGIT/SPN/RAC2/PTPRC/CD2/SIT1/LGALS9/EBI3/CD5/NLRP3/TNFRSF1B/ZAP70/TNFSF8/ICOS/HLA-DOA/TBX21/CCR2/NCKAP1L/CD6/XCL1/IRF1/DOCK8/LYN/CARD11/RASGRP1/PYCARD/PDCD1/RIPK3/CCDC88B/JAK3	60
BP	GO:0007159	leukocyte cell-cell adhesion	61/348	337/18670	1.70278e-42	1.269e-39	8.64836e-40	VAV1/SASH3/ITGB2/SELPLG/CORO1A/HLA-DMB/AIF1/LILRB4/PTPN6/PTAFR/CD74/TNFAIP8L2/FERMT3/CD4/HLA-DPB1/ITGAL/LILRB1/HAVCR2/IL12RB1/IL18/RASAL3/CD300A/SYK/LILRB2/HLA-E/CD86/LCK/HLA-DPA1/CD27/CD3E/TNFSF13B/SIRPG/CCL5/VSIG4/BTLA/TIGIT/SPN/RAC2/PTPRC/LGALS9/EBI3/CD5/NLRP3/ZAP70/ICOS/TBX21/SKAP1/CCR2/NCKAP1L/CD6/XCL1/IRF1/DOCK8/LYN/CARD11/RASGRP1/ITGB7/PYCARD/PDCD1/CCDC88B/JAK3	61
BP	GO:0050867	positive regulation of cell activation	63/348	394/18670	1.68102e-40	1.00222e-37	6.83023e-38	VAV1/SASH3/ITGB2/CORO1A/HLA-DMB/AIF1/LILRB4/PTPN6/PTAFR/CD74/FCER1G/TYROBP/CD4/HLA-DPB1/LILRB1/HAVCR2/IL12RB1/IL18/ITGAM/RASAL3/SYK/LILRB2/HLA-E/CD86/CLEC7A/LCK/VAMP8/HLA-DPA1/CD27/CD3E/TNFSF13B/SIRPG/CCL5/BTLA/PTPRC/CD2/FGR/LGALS9/EBI3/CD5/NLRP3/CD38/ZAP70/ICOS/CTSC/TBX21/INPP5D/CCR2/CCL3/NCKAP1L/CD6/XCL1/DOCK8/LYN/HLA-F/CARD11/RASGRP1/PYCARD/PDCD1/PLEK/CCDC88B/FLT3LG/JAK3	63
BP	GO:0002696	positive regulation of leukocyte activation	62/348	380/18670	2.17407e-40	1.08015e-37	7.36133e-38	VAV1/SASH3/ITGB2/CORO1A/HLA-DMB/AIF1/LILRB4/PTPN6/PTAFR/CD74/FCER1G/TYROBP/CD4/HLA-DPB1/LILRB1/HAVCR2/IL12RB1/IL18/ITGAM/RASAL3/SYK/LILRB2/HLA-E/CD86/CLEC7A/LCK/VAMP8/HLA-DPA1/CD27/CD3E/TNFSF13B/SIRPG/CCL5/BTLA/PTPRC/CD2/FGR/LGALS9/EBI3/CD5/NLRP3/CD38/ZAP70/ICOS/CTSC/TBX21/INPP5D/CCR2/CCL3/NCKAP1L/CD6/XCL1/DOCK8/LYN/HLA-F/CARD11/RASGRP1/PYCARD/PDCD1/CCDC88B/FLT3LG/JAK3	62
BP	GO:0032944	regulation of mononuclear cell proliferation	49/348	209/18670	7.52115e-40	3.20293e-37	2.18283e-37	SASH3/LST1/CORO1A/HLA-DMB/AIF1/PTPN6/CD74/TYROBP/CD4/HLA-DPB1/LILRB1/HAVCR2/IL12RB1/IL18/RASAL3/CD300A/SYK/LILRB2/HLA-E/CD86/HLA-DPA1/CD3E/TNFSF13B/CCL5/VSIG4/SPN/RAC2/PTPRC/IKZF3/CSF1/LGALS9/EBI3/CD38/TNFRSF1B/ZAP70/TNFSF8/INPP5D/CCR2/NCKAP1L/CD6/XCL1/IRF1/LYN/CARD11/PYCARD/RIPK3/CCDC88B/FLT3LG/JAK3	49
BP	GO:1903037	regulation of leukocyte cell-cell adhesion	56/348	304/18670	2.02139e-39	7.53221e-37	5.13327e-37	VAV1/SASH3/ITGB2/CORO1A/HLA-DMB/AIF1/LILRB4/PTPN6/PTAFR/CD74/TNFAIP8L2/CD4/HLA-DPB1/LILRB1/HAVCR2/IL12RB1/IL18/RASAL3/CD300A/SYK/LILRB2/HLA-E/CD86/LCK/HLA-DPA1/CD27/CD3E/TNFSF13B/SIRPG/CCL5/VSIG4/BTLA/TIGIT/SPN/PTPRC/LGALS9/EBI3/CD5/NLRP3/ZAP70/ICOS/TBX21/SKAP1/CCR2/NCKAP1L/CD6/XCL1/IRF1/DOCK8/LYN/CARD11/RASGRP1/PYCARD/PDCD1/CCDC88B/JAK3	56
BP	GO:1903039	positive regulation of leukocyte cell-cell adhesion	49/348	218/18670	6.76671e-39	2.24129e-36	1.52746e-36	VAV1/SASH3/ITGB2/CORO1A/HLA-DMB/AIF1/LILRB4/PTPN6/PTAFR/CD74/CD4/HLA-DPB1/LILRB1/HAVCR2/IL12RB1/IL18/RASAL3/SYK/LILRB2/HLA-E/CD86/LCK/HLA-DPA1/CD27/CD3E/TNFSF13B/SIRPG/CCL5/BTLA/PTPRC/LGALS9/EBI3/CD5/NLRP3/ZAP70/ICOS/SKAP1/CCR2/NCKAP1L/CD6/XCL1/DOCK8/LYN/CARD11/RASGRP1/PYCARD/PDCD1/CCDC88B/JAK3	49
BP	GO:0050670	regulation of lymphocyte proliferation	48/348	208/18670	1.08659e-38	3.23912e-36	2.20749e-36	SASH3/LST1/CORO1A/HLA-DMB/AIF1/PTPN6/CD74/TYROBP/CD4/HLA-DPB1/LILRB1/HAVCR2/IL12RB1/IL18/RASAL3/CD300A/SYK/LILRB2/HLA-E/CD86/HLA-DPA1/CD3E/TNFSF13B/CCL5/VSIG4/SPN/RAC2/PTPRC/IKZF3/LGALS9/EBI3/CD38/TNFRSF1B/ZAP70/TNFSF8/INPP5D/CCR2/NCKAP1L/CD6/XCL1/IRF1/LYN/CARD11/PYCARD/RIPK3/CCDC88B/FLT3LG/JAK3	48
BP	GO:0070663	regulation of leukocyte proliferation	49/348	222/18670	1.73459e-38	4.63134e-36	3.1563e-36	SASH3/LST1/CORO1A/HLA-DMB/AIF1/PTPN6/CD74/TYROBP/CD4/HLA-DPB1/LILRB1/HAVCR2/IL12RB1/IL18/RASAL3/CD300A/SYK/LILRB2/HLA-E/CD86/HLA-DPA1/CD3E/TNFSF13B/CCL5/VSIG4/SPN/RAC2/PTPRC/IKZF3/CSF1/LGALS9/EBI3/CD38/TNFRSF1B/ZAP70/TNFSF8/INPP5D/CCR2/NCKAP1L/CD6/XCL1/IRF1/LYN/CARD11/PYCARD/RIPK3/CCDC88B/FLT3LG/JAK3	49
BP	GO:0032943	mononuclear cell proliferation	53/348	274/18670	1.86434e-38	4.63134e-36	3.1563e-36	SASH3/LST1/CORO1A/HLA-DMB/AIF1/PTPN6/CD74/TYROBP/CD4/HLA-DPB1/LILRB1/HAVCR2/IL12RB1/IL18/RASAL3/CD300A/SYK/LILRB2/HLA-E/CD86/CD180/HLA-DPA1/DOCK2/CD3E/TNFSF13B/PSMB10/CCL5/VSIG4/SPN/RAC2/PTPRC/IKZF3/CSF1/LGALS9/EBI3/CD38/TNFRSF1B/ZAP70/TNFSF8/INPP5D/CCR2/NCKAP1L/CD6/XCL1/IRF1/DOCK8/LYN/CARD11/PYCARD/RIPK3/CCDC88B/FLT3LG/JAK3	53
BP	GO:0070661	leukocyte proliferation	54/348	298/18670	1.28098e-37	2.93739e-35	2.00186e-35	SASH3/LST1/CORO1A/HLA-DMB/AIF1/PTPN6/CD74/TYROBP/CD4/HLA-DPB1/LILRB1/HAVCR2/IL12RB1/IL18/CSF1R/RASAL3/CD300A/SYK/LILRB2/HLA-E/CD86/CD180/HLA-DPA1/DOCK2/CD3E/TNFSF13B/PSMB10/CCL5/VSIG4/SPN/RAC2/PTPRC/IKZF3/CSF1/LGALS9/EBI3/CD38/TNFRSF1B/ZAP70/TNFSF8/INPP5D/CCR2/NCKAP1L/CD6/XCL1/IRF1/DOCK8/LYN/CARD11/PYCARD/RIPK3/CCDC88B/FLT3LG/JAK3	54
BP	GO:0046651	lymphocyte proliferation	52/348	272/18670	1.8464e-37	3.9315e-35	2.67936e-35	SASH3/LST1/CORO1A/HLA-DMB/AIF1/PTPN6/CD74/TYROBP/CD4/HLA-DPB1/LILRB1/HAVCR2/IL12RB1/IL18/RASAL3/CD300A/SYK/LILRB2/HLA-E/CD86/CD180/HLA-DPA1/DOCK2/CD3E/TNFSF13B/PSMB10/CCL5/VSIG4/SPN/RAC2/PTPRC/IKZF3/LGALS9/EBI3/CD38/TNFRSF1B/ZAP70/TNFSF8/INPP5D/CCR2/NCKAP1L/CD6/XCL1/IRF1/DOCK8/LYN/CARD11/PYCARD/RIPK3/CCDC88B/FLT3LG/JAK3	52
BP	GO:0050870	positive regulation of T cell activation	46/348	202/18670	8.24068e-37	1.6377e-34	1.11611e-34	VAV1/SASH3/CORO1A/HLA-DMB/AIF1/LILRB4/PTPN6/CD74/CD4/HLA-DPB1/LILRB1/HAVCR2/IL12RB1/IL18/RASAL3/SYK/LILRB2/HLA-E/CD86/LCK/HLA-DPA1/CD27/CD3E/TNFSF13B/SIRPG/CCL5/BTLA/PTPRC/LGALS9/EBI3/CD5/NLRP3/ZAP70/ICOS/CCR2/NCKAP1L/CD6/XCL1/DOCK8/LYN/CARD11/RASGRP1/PYCARD/PDCD1/CCDC88B/JAK3	46
BP	GO:0022409	positive regulation of cell-cell adhesion	49/348	255/18670	2.01739e-35	3.75866e-33	2.56156e-33	VAV1/SASH3/ITGB2/CORO1A/HLA-DMB/AIF1/LILRB4/PTPN6/PTAFR/CD74/CD4/HLA-DPB1/LILRB1/HAVCR2/IL12RB1/IL18/RASAL3/SYK/LILRB2/HLA-E/CD86/LCK/HLA-DPA1/CD27/CD3E/TNFSF13B/SIRPG/CCL5/BTLA/PTPRC/LGALS9/EBI3/CD5/NLRP3/ZAP70/ICOS/SKAP1/CCR2/NCKAP1L/CD6/XCL1/DOCK8/LYN/CARD11/RASGRP1/PYCARD/PDCD1/CCDC88B/JAK3	49
BP	GO:0030098	lymphocyte differentiation	55/348	353/18670	1.03345e-34	1.81219e-32	1.23503e-32	VAV1/SASH3/SPI1/LILRB4/PTPN6/BATF/CD74/FCER1G/CD4/IL12RB1/IL18/SLAMF8/SYK/LILRB2/CD86/LCK/SLAMF6/CD3D/CD27/DOCK2/IKZF1/CD3E/SPN/PTPRC/CD2/IKZF3/CD3G/LGALS9/CD8A/NLRP3/ZAP70/GPR18/TNFSF8/THEMIS/HLA-DOA/TBX21/MFNG/B2M/INPP5D/EOMES/LYL1/CCR2/ITK/NCKAP1L/SEMA4A/IRF1/PTPRJ/CARD11/RHOH/RASGRP1/RIPK3/NFAM1/FLT3LG/CMTM7/JAK3	55
BP	GO:0051251	positive regulation of lymphocyte activation	53/348	334/18670	7.24326e-34	1.19956e-31	8.17514e-32	VAV1/SASH3/CORO1A/HLA-DMB/AIF1/LILRB4/PTPN6/CD74/TYROBP/CD4/HLA-DPB1/LILRB1/HAVCR2/IL12RB1/IL18/RASAL3/SYK/LILRB2/HLA-E/CD86/CLEC7A/LCK/HLA-DPA1/CD27/CD3E/TNFSF13B/SIRPG/CCL5/BTLA/PTPRC/LGALS9/EBI3/CD5/NLRP3/CD38/ZAP70/ICOS/TBX21/INPP5D/CCR2/NCKAP1L/CD6/XCL1/DOCK8/LYN/HLA-F/CARD11/RASGRP1/PYCARD/PDCD1/CCDC88B/FLT3LG/JAK3	53
BP	GO:0022407	regulation of cell-cell adhesion	57/348	402/18670	1.05978e-33	1.58777e-31	1.08208e-31	VAV1/SASH3/ITGB2/CORO1A/HLA-DMB/AIF1/LILRB4/PTPN6/PTAFR/CD74/TNFAIP8L2/FERMT3/CD4/HLA-DPB1/LILRB1/HAVCR2/IL12RB1/IL18/RASAL3/CD300A/SYK/LILRB2/HLA-E/CD86/LCK/HLA-DPA1/CD27/CD3E/TNFSF13B/SIRPG/CCL5/VSIG4/BTLA/TIGIT/SPN/PTPRC/LGALS9/EBI3/CD5/NLRP3/ZAP70/ICOS/TBX21/SKAP1/CCR2/NCKAP1L/CD6/XCL1/IRF1/DOCK8/LYN/CARD11/RASGRP1/PYCARD/PDCD1/CCDC88B/JAK3	57
BP	GO:0042098	T cell proliferation	42/348	184/18670	1.06526e-33	1.58777e-31	1.08208e-31	SASH3/CORO1A/HLA-DMB/AIF1/PTPN6/CD4/HLA-DPB1/LILRB1/HAVCR2/IL12RB1/IL18/RASAL3/SYK/LILRB2/HLA-E/CD86/HLA-DPA1/DOCK2/CD3E/TNFSF13B/PSMB10/CCL5/VSIG4/SPN/RAC2/PTPRC/LGALS9/EBI3/TNFRSF1B/ZAP70/TNFSF8/CCR2/NCKAP1L/CD6/XCL1/IRF1/DOCK8/CARD11/PYCARD/RIPK3/CCDC88B/JAK3	42
BP	GO:0042129	regulation of T cell proliferation	39/348	156/18670	5.46942e-33	7.76397e-31	5.29122e-31	SASH3/CORO1A/HLA-DMB/AIF1/PTPN6/CD4/HLA-DPB1/LILRB1/HAVCR2/IL12RB1/IL18/RASAL3/SYK/LILRB2/HLA-E/CD86/HLA-DPA1/CD3E/TNFSF13B/CCL5/VSIG4/SPN/RAC2/PTPRC/LGALS9/EBI3/TNFRSF1B/ZAP70/TNFSF8/CCR2/NCKAP1L/CD6/XCL1/IRF1/CARD11/PYCARD/RIPK3/CCDC88B/JAK3	39
BP	GO:0002703	regulation of leukocyte mediated immunity	42/348	205/18670	1.24141e-31	1.68211e-29	1.14638e-29	WAS/VAV1/SASH3/ITGB2/PTPN6/PTAFR/FCER1G/TYROBP/LILRB1/HAVCR2/IL12RB1/IL18/ITGAM/CD300A/SYK/HLA-E/VAMP8/SLAMF6/RAC2/PTPRC/FGR/HLA-B/LGALS9/NLRP3/NCR3/ARRB2/LTA/TNFRSF1B/CD96/TBX21/HLA-C/B2M/CCR2/XCL1/HLA-A/LYN/HLA-F/UNC13D/STXBP2/RASGRP1/RIPK3/JAK3	42
BP	GO:0045785	positive regulation of cell adhesion	54/348	403/18670	1.17807e-30	1.52688e-28	1.04058e-28	VAV1/SASH3/ITGB2/CORO1A/HLA-DMB/AIF1/LILRB4/PTPN6/PTAFR/CD74/CD4/HLA-DPB1/LILRB1/HAVCR2/IL12RB1/IL18/RASAL3/SYK/LILRB2/HLA-E/CD86/LCK/HLA-DPA1/CD27/CD3E/TNFSF13B/SIRPG/CCL5/BTLA/PTPRC/CSF1/LGALS9/EBI3/CD5/NLRP3/ZAP70/ICOS/SKAP1/CCR2/NCKAP1L/CD6/XCL1/DOCK8/LYN/UNC13D/PTPRJ/CARD11/NINJ1/RASGRP1/PYCARD/PDCD1/APBB1IP/CCDC88B/JAK3	54
BP	GO:0001819	positive regulation of cytokine production	57/348	464/18670	2.5354e-30	3.14917e-28	2.14619e-28	SASH3/AIF1/PTAFR/CD74/FCER1G/TYROBP/CD4/HLA-DPB1/LILRB1/HAVCR2/IL12RB1/CYBB/IL18/CSF1R/GPSM3/CD14/SYK/LILRB2/C3AR1/HLA-E/CD86/TLR2/CLEC7A/SLAMF6/HLA-DPA1/IRF8/TLR8/CD3E/TIGIT/SPN/PTPRC/CD2/FGR/ZBP1/LGALS9/EBI3/NLRP3/LTA/PYHIN1/IRF5/CARD9/CASP1/B2M/CCR2/CYBA/CCL3/CD6/XCL1/IRF1/HLA-F/PTPRJ/CARD11/RASGRP1/PYCARD/NFAM1/CCDC88B/IRF7	57
BP	GO:0030217	T cell differentiation	43/348	240/18670	8.23515e-30	9.56932e-28	6.52158e-28	VAV1/SASH3/LILRB4/BATF/CD74/FCER1G/CD4/IL12RB1/IL18/SYK/LILRB2/CD86/LCK/SLAMF6/CD3D/CD27/DOCK2/CD3E/SPN/PTPRC/CD2/CD3G/LGALS9/CD8A/NLRP3/ZAP70/GPR18/TNFSF8/THEMIS/HLA-DOA/TBX21/B2M/EOMES/CCR2/ITK/NCKAP1L/SEMA4A/IRF1/CARD11/RHOH/RASGRP1/RIPK3/JAK3	43
BP	GO:0070665	positive regulation of leukocyte proliferation	35/348	139/18670	8.34627e-30	9.56932e-28	6.52158e-28	SASH3/CORO1A/HLA-DMB/AIF1/CD74/CD4/HLA-DPB1/HAVCR2/IL12RB1/IL18/RASAL3/SYK/LILRB2/HLA-E/CD86/HLA-DPA1/CD3E/TNFSF13B/CCL5/PTPRC/CSF1/LGALS9/EBI3/CD38/ZAP70/CCR2/NCKAP1L/CD6/XCL1/LYN/CARD11/PYCARD/CCDC88B/FLT3LG/JAK3	35
BP	GO:0032946	positive regulation of mononuclear cell proliferation	34/348	131/18670	1.82924e-29	2.01962e-27	1.37639e-27	SASH3/CORO1A/HLA-DMB/AIF1/CD74/CD4/HLA-DPB1/HAVCR2/IL12RB1/IL18/RASAL3/SYK/LILRB2/HLA-E/CD86/HLA-DPA1/CD3E/TNFSF13B/CCL5/PTPRC/CSF1/LGALS9/EBI3/CD38/ZAP70/CCR2/NCKAP1L/CD6/XCL1/CARD11/PYCARD/CCDC88B/FLT3LG/JAK3	34
BP	GO:0042102	positive regulation of T cell proliferation	30/348	95/18670	5.86037e-29	6.2392e-27	4.25207e-27	SASH3/CORO1A/HLA-DMB/AIF1/CD4/HLA-DPB1/HAVCR2/IL12RB1/IL18/RASAL3/SYK/LILRB2/HLA-E/CD86/HLA-DPA1/CD3E/TNFSF13B/CCL5/PTPRC/LGALS9/EBI3/ZAP70/CCR2/NCKAP1L/CD6/XCL1/CARD11/PYCARD/CCDC88B/JAK3	30
BP	GO:0042119	neutrophil activation	57/348	498/18670	1.07645e-28	1.10652e-26	7.54102e-27	BIN2/ITGB2/CD53/LAIR1/PTPN6/PTAFR/FCER1G/CTSS/TYROBP/LILRB3/ITGAL/ALOX5/CYBB/HK3/IL18/ITGAM/ARHGAP45/CD300A/CD14/GMFG/SYK/LILRB2/C3AR1/TLR2/VAMP8/DOK3/DOCK2/TBC1D10C/CD33/CCL5/TRPM2/PTPRC/FGR/SIGLEC9/TNFRSF1B/SIGLEC14/CTSC/ARHGAP9/FUCA1/ADA2/CTSZ/RHOG/B2M/PLEKHO2/CYBA/NCKAP1L/NPC2/RNASET2/SERPINA1/SERPINB1/UNC13D/PTPRJ/STXBP2/PYCARD/NFAM1/COTL1/TMC6	57
BP	GO:0050671	positive regulation of lymphocyte proliferation	33/348	130/18670	2.79889e-28	2.78117e-26	1.89539e-26	SASH3/CORO1A/HLA-DMB/AIF1/CD74/CD4/HLA-DPB1/HAVCR2/IL12RB1/IL18/RASAL3/SYK/LILRB2/HLA-E/CD86/HLA-DPA1/CD3E/TNFSF13B/CCL5/PTPRC/LGALS9/EBI3/CD38/ZAP70/CCR2/NCKAP1L/CD6/XCL1/CARD11/PYCARD/CCDC88B/FLT3LG/JAK3	33
BP	GO:0002429	immune response-activating cell surface receptor signaling pathway	55/348	473/18670	4.87545e-28	4.54179e-26	3.09527e-26	WAS/VAV1/LCP2/HCK/LILRB4/PTPN6/LAT2/HLA-DRB1/FCER1G/CD4/HLA-DPB1/HLA-DRA/FCGR1A/CD300A/FYB1/SYK/C3AR1/CD247/LCK/MYO1G/CD3D/SLA2/HLA-DPA1/KLHL6/CD3E/PSMB10/HLA-DQB1/THEMIS2/HLA-DQA1/PTPRC/FGR/ICAM3/CD3G/UBASH3A/FCGR3A/NCR3/CD38/ZAP70/THEMIS/CLEC10A/FPR3/CARD9/SKAP1/TRAT1/INPP5D/ARPC1B/ITK/NCKAP1L/PSMB9/LYN/PTPRJ/CARD11/PSMB8/NFAM1/PSME2	55
BP	GO:0002757	immune response-activating signal transduction	55/348	473/18670	4.87545e-28	4.54179e-26	3.09527e-26	WAS/VAV1/LCP2/HCK/LILRB4/PTPN6/LAT2/HLA-DRB1/FCER1G/CD4/HLA-DPB1/HLA-DRA/FCGR1A/CD300A/FYB1/SYK/C3AR1/CD247/LCK/MYO1G/CD3D/SLA2/HLA-DPA1/KLHL6/CD3E/PSMB10/HLA-DQB1/THEMIS2/HLA-DQA1/PTPRC/FGR/ICAM3/CD3G/UBASH3A/FCGR3A/NCR3/CD38/ZAP70/THEMIS/CLEC10A/FPR3/CARD9/SKAP1/TRAT1/INPP5D/ARPC1B/ITK/NCKAP1L/PSMB9/LYN/PTPRJ/CARD11/PSMB8/NFAM1/PSME2	55
BP	GO:0002697	regulation of immune effector process	54/348	462/18670	1.20954e-27	1.09262e-25	7.44629e-26	WAS/VAV1/SASH3/ITGB2/HLA-DMB/PTPN6/PTAFR/CD74/FCER1G/TYROBP/C1QC/C1QA/LILRB1/HAVCR2/C1QB/IL12RB1/IL18/ITGAM/SLAMF8/CD300A/SYK/C3AR1/HLA-E/CD86/VAMP8/SLAMF6/VSIG4/RAC2/PTPRC/FGR/HLA-B/LGALS9/NLRP3/NCR3/ARRB2/LTA/TNFRSF1B/CD96/TBX21/HLA-C/B2M/CCR2/XCL1/HLA-A/LYN/HLA-F/UNC13D/PTPRJ/STXBP2/RASGRP1/PYCARD/RIPK3/JAK3/APOBEC3G	54
BP	GO:0002449	lymphocyte mediated immunity	48/348	352/18670	1.25027e-27	1.09619e-25	7.47065e-26	WAS/VAV1/SASH3/CORO1A/PTPN6/BATF/CD74/FCER1G/C1QC/C1QA/LILRB1/HAVCR2/C1QB/IL12RB1/IL18/HLA-E/MYO1G/SLAMF6/SLA2/CD27/TLR8/PRF1/HLA-DQB1/PTPRC/SLAMF7/HLA-B/LGALS9/CD8A/NLRP3/NCR3/ARRB2/LTA/TNFRSF1B/CD96/CTSC/TBX21/HLA-C/B2M/INPP5D/CCR2/XCL1/HLA-A/HLA-F/UNC13D/RASGRP1/RIPK3/GZMM/IRF7	48
BP	GO:0043312	neutrophil degranulation	55/348	485/18670	1.73831e-27	1.48055e-25	1.00901e-25	BIN2/ITGB2/CD53/LAIR1/PTPN6/PTAFR/FCER1G/CTSS/TYROBP/LILRB3/ITGAL/ALOX5/CYBB/HK3/ITGAM/ARHGAP45/CD300A/CD14/GMFG/SYK/LILRB2/C3AR1/TLR2/VAMP8/DOK3/DOCK2/TBC1D10C/CD33/TRPM2/PTPRC/FGR/SIGLEC9/TNFRSF1B/SIGLEC14/CTSC/ARHGAP9/FUCA1/ADA2/CTSZ/RHOG/B2M/PLEKHO2/CYBA/NCKAP1L/NPC2/RNASET2/SERPINA1/SERPINB1/UNC13D/PTPRJ/STXBP2/PYCARD/NFAM1/COTL1/TMC6	55
BP	GO:0002283	neutrophil activation involved in immune response	55/348	488/18670	2.37434e-27	1.96609e-25	1.33991e-25	BIN2/ITGB2/CD53/LAIR1/PTPN6/PTAFR/FCER1G/CTSS/TYROBP/LILRB3/ITGAL/ALOX5/CYBB/HK3/ITGAM/ARHGAP45/CD300A/CD14/GMFG/SYK/LILRB2/C3AR1/TLR2/VAMP8/DOK3/DOCK2/TBC1D10C/CD33/TRPM2/PTPRC/FGR/SIGLEC9/TNFRSF1B/SIGLEC14/CTSC/ARHGAP9/FUCA1/ADA2/CTSZ/RHOG/B2M/PLEKHO2/CYBA/NCKAP1L/NPC2/RNASET2/SERPINA1/SERPINB1/UNC13D/PTPRJ/STXBP2/PYCARD/NFAM1/COTL1/TMC6	55
BP	GO:0002446	neutrophil mediated immunity	55/348	499/18670	7.3022e-27	5.8832e-25	4.00946e-25	BIN2/ITGB2/CD53/LAIR1/PTPN6/PTAFR/FCER1G/CTSS/TYROBP/LILRB3/ITGAL/ALOX5/CYBB/HK3/ITGAM/ARHGAP45/CD300A/CD14/GMFG/SYK/LILRB2/C3AR1/TLR2/VAMP8/DOK3/DOCK2/TBC1D10C/CD33/TRPM2/PTPRC/FGR/SIGLEC9/TNFRSF1B/SIGLEC14/CTSC/ARHGAP9/FUCA1/ADA2/CTSZ/RHOG/B2M/PLEKHO2/CYBA/NCKAP1L/NPC2/RNASET2/SERPINA1/SERPINB1/UNC13D/PTPRJ/STXBP2/PYCARD/NFAM1/COTL1/TMC6	55
BP	GO:0034341	response to interferon-gamma	37/348	199/18670	2.34704e-26	1.84119e-24	1.25479e-24	WAS/HCK/AIF1/PTAFR/HLA-DRB1/HLA-DPB1/FCGR1B/IL12RB1/HLA-DRA/FCGR1A/HLA-E/TLR2/HLA-DPA1/IRF8/CCL5/HLA-DQB1/HLA-DQA1/CCL4/HLA-B/LGALS9/CXCL16/CIITA/RAB20/XCL2/UBD/IRF5/HLA-C/CASP1/B2M/CCL3/XCL1/HLA-A/IRF1/HLA-F/STXBP2/NR1H3/IRF7	37
BP	GO:0002460	adaptive immune response based on somatic recombination of immune receptors built from immunoglobulin superfamily domains	47/348	361/18670	3.6393e-26	2.78173e-24	1.89577e-24	WAS/SASH3/PTPN6/BATF/CD74/FCER1G/C1QC/CD4/C1QA/LILRB1/HAVCR2/C1QB/IL12RB1/IL18/HLA-E/MYO1G/SLAMF6/SLA2/CD27/KLHL6/TLR8/PRF1/TNFSF13B/HLA-DQB1/SPN/PTPRC/HLA-B/EBI3/CD8A/NLRP3/LTA/TNFRSF1B/CTSC/TBX21/HLA-C/B2M/INPP5D/CCR2/XCL1/HLA-A/SEMA4A/HLA-F/UNC13D/RIPK3/GZMM/IRF7/JAK3	47
BP	GO:0002699	positive regulation of immune effector process	38/348	219/18670	6.75693e-26	5.0356e-24	3.43181e-24	VAV1/SASH3/ITGB2/HLA-DMB/PTAFR/CD74/FCER1G/TYROBP/LILRB1/IL12RB1/IL18/ITGAM/CD300A/SYK/HLA-E/CD86/VAMP8/SLAMF6/RAC2/PTPRC/FGR/HLA-B/LGALS9/NLRP3/NCR3/LTA/TBX21/HLA-C/B2M/CCR2/XCL1/HLA-A/LYN/HLA-F/UNC13D/PTPRJ/STXBP2/RASGRP1	38
BP	GO:0001909	leukocyte mediated cytotoxicity	29/348	107/18670	7.13356e-26	5.18662e-24	3.53473e-24	VAV1/CORO1A/PTPN6/TYROBP/LILRB1/HAVCR2/IL12RB1/IL18/ITGAM/HLA-E/SLAMF6/PRF1/PTPRC/SLAMF7/HLA-B/LGALS9/NCR3/ARRB2/CTSC/HLA-C/B2M/XCL1/HLA-A/HLA-F/UNC13D/STXBP2/RASGRP1/RIPK3/GZMM	29
BP	GO:0071346	cellular response to interferon-gamma	35/348	180/18670	1.13241e-25	8.03743e-24	5.47758e-24	WAS/HCK/AIF1/PTAFR/HLA-DRB1/HLA-DPB1/FCGR1B/IL12RB1/HLA-DRA/FCGR1A/HLA-E/TLR2/HLA-DPA1/IRF8/CCL5/HLA-DQB1/HLA-DQA1/CCL4/HLA-B/LGALS9/CIITA/RAB20/XCL2/IRF5/HLA-C/CASP1/B2M/CCL3/XCL1/HLA-A/IRF1/HLA-F/STXBP2/NR1H3/IRF7	35
BP	GO:0019882	antigen processing and presentation	37/348	226/18670	2.61873e-24	1.81545e-22	1.23724e-22	WAS/NCF4/HLA-DMA/HLA-DMB/NCF1/CD74/HLA-DRB1/FCER1G/CTSS/HLA-DPB1/FCGR1B/CYBB/HLA-DRA/FCGR1A/LILRB2/HLA-E/VAMP8/HLA-DPA1/MARCHF1/PSMB10/HLA-DQB1/HLA-DQA1/HLA-B/CD8A/NCF2/HLA-DOA/HLA-C/B2M/TAPBP/CYBA/PSMB9/HLA-A/TAP2/HLA-F/PSMB8/PYCARD/PSME2	37
BP	GO:0006909	phagocytosis	45/348	369/18670	7.08475e-24	4.79992e-22	3.27119e-22	WAS/VAV1/BIN2/ITGB2/NCF4/HCK/CORO1A/AIF1/FCER1G/TYROBP/ITGAL/IL2RG/ITGAM/FCGR1A/CD300A/CD14/SYK/CD247/TLR2/CLEC7A/MYO1G/IRF8/DOCK2/SIRPG/PTPRC/FGR/ICAM3/CD3G/CD300LF/FCGR3A/NCF2/RAB20/MYO7A/IL2RB/CYBA/ARPC1B/NCKAP1L/SLAMF1/P2RY6/LYN/UNC13D/PTPRJ/PYCARD/ARHGAP25/NR1H3	45
BP	GO:0048002	antigen processing and presentation of peptide antigen	34/348	189/18670	8.44577e-24	5.59485e-22	3.81294e-22	NCF4/HLA-DMA/HLA-DMB/NCF1/CD74/HLA-DRB1/FCER1G/CTSS/HLA-DPB1/FCGR1B/CYBB/HLA-DRA/FCGR1A/HLA-E/VAMP8/HLA-DPA1/MARCHF1/PSMB10/HLA-DQB1/HLA-DQA1/HLA-B/NCF2/HLA-DOA/HLA-C/B2M/TAPBP/CYBA/PSMB9/HLA-A/TAP2/HLA-F/PSMB8/PYCARD/PSME2	34
BP	GO:0046631	alpha-beta T cell activation	30/348	138/18670	1.19187e-23	7.72384e-22	5.26387e-22	SASH3/BATF/LILRB1/IL12RB1/IL18/RASAL3/CD300A/SYK/HLA-E/CD86/SLAMF6/DOCK2/CD3E/SPN/PTPRC/LGALS9/EBI3/NLRP3/ZAP70/GPR18/TNFSF8/TBX21/EOMES/CCR2/ITK/NCKAP1L/XCL1/SEMA4A/IRF1/JAK3	30
BP	GO:0050900	leukocyte migration	51/348	499/18670	2.04502e-23	1.29707e-21	8.83963e-22	VAV1/ITGB2/SELPLG/HCK/CORO1A/AIF1/PTPN6/PTAFR/DOK2/CD74/FCER1G/ITGAL/ITGAM/JAML/GPSM3/SLAMF8/CD300A/SYK/C3AR1/LCK/MYO1G/CD48/SIRPG/CCL5/TRPM2/SPN/RAC2/CD2/CXCR3/CCL4/CSF1/LGALS9/ZAP70/CCR5/CXCL16/GPR18/XCL2/TBX21/INPP5D/CCR2/CCL3/NCKAP1L/XCL1/CD200R1/IL16/DOCK8/LYN/SLC7A7/ITGB7/PYCARD/RIPK3	51
BP	GO:1902105	regulation of leukocyte differentiation	39/348	272/18670	2.19257e-23	1.36168e-21	9.27997e-22	SASH3/LILRB4/PTPN6/CD74/TYROBP/C1QC/CD4/LILRB3/LILRB1/IL12RB1/IL18/SLAMF8/SYK/LILRB2/EVI2B/CD86/CD27/PTPRC/CD2/IKZF3/CSF1/LGALS9/NLRP3/ZAP70/HCLS1/HLA-DOA/TBX21/INPP5D/CCR2/CCL3/NCKAP1L/IRF1/LYN/CARD11/RASGRP1/NFAM1/FLT3LG/IRF7/JAK3	39
BP	GO:0001906	cell killing	32/348	168/18670	2.91252e-23	1.77188e-21	1.20755e-21	VAV1/CORO1A/PTPN6/TYROBP/LILRB1/HAVCR2/IL12RB1/IL18/ITGAM/SYK/HLA-E/CLEC7A/SLAMF6/PRF1/PTPRC/SLAMF7/HLA-B/LGALS9/NCR3/ARRB2/CTSC/HLA-C/B2M/XCL1/HLA-A/HLA-F/UNC13D/STXBP2/RASGRP1/APOL1/RIPK3/GZMM	32
BP	GO:0050851	antigen receptor-mediated signaling pathway	41/348	316/18670	7.53907e-23	4.49479e-21	3.06324e-21	WAS/LCP2/LILRB4/PTPN6/LAT2/HLA-DRB1/CD4/HLA-DPB1/HLA-DRA/CD300A/FYB1/SYK/CD247/LCK/CD3D/SLA2/HLA-DPA1/KLHL6/CD3E/PSMB10/HLA-DQB1/THEMIS2/HLA-DQA1/PTPRC/CD3G/UBASH3A/CD38/ZAP70/THEMIS/SKAP1/TRAT1/INPP5D/ITK/NCKAP1L/PSMB9/LYN/PTPRJ/CARD11/PSMB8/NFAM1/PSME2	41
BP	GO:0002819	regulation of adaptive immune response	31/348	160/18670	8.41616e-23	4.91933e-21	3.35257e-21	WAS/SASH3/PTPN6/FCER1G/CD4/LILRB1/HAVCR2/IL12RB1/IL18/SAMSN1/HLA-E/CD48/TNFSF13B/PTPRC/HLA-B/NLRP3/LTA/TNFRSF1B/TBX21/HLA-C/SKAP1/B2M/CCR2/XCL1/HLA-A/IRF1/HLA-F/PYCARD/RIPK3/IRF7/JAK3	31
BP	GO:0002478	antigen processing and presentation of exogenous peptide antigen	32/348	175/18670	1.09529e-22	6.27894e-21	4.27916e-21	NCF4/HLA-DMA/HLA-DMB/NCF1/CD74/HLA-DRB1/FCER1G/CTSS/HLA-DPB1/FCGR1B/CYBB/HLA-DRA/FCGR1A/HLA-E/VAMP8/HLA-DPA1/PSMB10/HLA-DQB1/HLA-DQA1/HLA-B/NCF2/HLA-DOA/HLA-C/B2M/TAPBP/CYBA/PSMB9/HLA-A/TAP2/HLA-F/PSMB8/PSME2	32
BP	GO:0002831	regulation of response to biotic stimulus	45/348	400/18670	2.0208e-22	1.13661e-20	7.74607e-21	VAV1/HCK/PTPN6/FCER1G/LY86/LILRB1/HAVCR2/IL12RB1/NLRC4/SLAMF8/SYK/HLA-E/SLAMF6/CD180/TLR8/PSMB10/CCL5/VSIG4/FGR/ICAM3/ZBP1/LGALS9/NCR3/ARRB2/CD96/PYHIN1/CLEC10A/SAMHD1/CARD9/CYBA/PSMB9/IRF1/LYN/HLA-F/CARD11/PSMB8/CARD16/RASGRP1/PYCARD/NLRC3/IKBKE/PSME2/NR1H3/IRF7/APOBEC3G	45
BP	GO:0019884	antigen processing and presentation of exogenous antigen	32/348	182/18670	3.86998e-22	2.12216e-20	1.44627e-20	NCF4/HLA-DMA/HLA-DMB/NCF1/CD74/HLA-DRB1/FCER1G/CTSS/HLA-DPB1/FCGR1B/CYBB/HLA-DRA/FCGR1A/HLA-E/VAMP8/HLA-DPA1/PSMB10/HLA-DQB1/HLA-DQA1/HLA-B/NCF2/HLA-DOA/HLA-C/B2M/TAPBP/CYBA/PSMB9/HLA-A/TAP2/HLA-F/PSMB8/PSME2	32
BP	GO:0071706	tumor necrosis factor superfamily cytokine production	31/348	168/18670	3.91543e-22	2.12216e-20	1.44627e-20	SASH3/PTPN6/PTAFR/FCER1G/TYROBP/LILRB1/HAVCR2/CYBB/CD14/SYK/HLA-E/CD86/TLR2/CLEC7A/CD33/SPN/PTPRC/CD2/LGALS9/ARRB2/GPR18/CARD9/CCR2/CYBA/CCL3/SLAMF1/PTPRJ/RASGRP1/PYCARD/NLRC3/TMEM106A	31
BP	GO:0002683	negative regulation of immune system process	46/348	435/18670	8.79572e-22	4.68215e-20	3.19093e-20	LST1/LILRB4/PTPN6/CD74/FCER1G/TYROBP/TNFAIP8L2/C1QC/LILRB3/LILRB1/HAVCR2/SLAMF8/CD300A/LILRB2/SAMSN1/HLA-E/CD86/SLA2/VSIG4/TIGIT/SPN/PTPRC/CD300LF/UBASH3A/LGALS9/ARRB2/GPR18/CD96/HLA-DOA/TBX21/SAMHD1/GPR171/INPP5D/CCR2/CCL3/XCL1/CD200R1/IRF1/LYN/HLA-F/PTPRJ/MILR1/PDCD1/NLRC3/NR1H3/JAK3	46
BP	GO:0050852	T cell receptor signaling pathway	33/348	202/18670	9.43583e-22	4.93477e-20	3.36309e-20	WAS/LCP2/LILRB4/PTPN6/HLA-DRB1/CD4/HLA-DPB1/HLA-DRA/CD300A/FYB1/CD247/LCK/CD3D/HLA-DPA1/CD3E/PSMB10/HLA-DQB1/THEMIS2/HLA-DQA1/PTPRC/CD3G/UBASH3A/ZAP70/THEMIS/SKAP1/TRAT1/INPP5D/ITK/PSMB9/PTPRJ/CARD11/PSMB8/PSME2	33
BP	GO:0045088	regulation of innate immune response	39/348	305/18670	1.53151e-21	7.87143e-20	5.36445e-20	VAV1/HCK/PTPN6/FCER1G/LILRB1/HAVCR2/NLRC4/SLAMF8/SYK/HLA-E/SLAMF6/TLR8/PSMB10/CCL5/VSIG4/FGR/ICAM3/ZBP1/LGALS9/NCR3/ARRB2/CD96/PYHIN1/CLEC10A/SAMHD1/CARD9/PSMB9/IRF1/LYN/HLA-F/CARD11/PSMB8/RASGRP1/PYCARD/NLRC3/IKBKE/PSME2/NR1H3/IRF7	39
BP	GO:0002706	regulation of lymphocyte mediated immunity	29/348	149/18670	1.85702e-21	9.38266e-20	6.39437e-20	WAS/VAV1/SASH3/PTPN6/FCER1G/LILRB1/HAVCR2/IL12RB1/IL18/HLA-E/SLAMF6/PTPRC/HLA-B/LGALS9/NLRP3/NCR3/ARRB2/LTA/TNFRSF1B/CD96/TBX21/HLA-C/B2M/CCR2/XCL1/HLA-A/HLA-F/RASGRP1/RIPK3	29
BP	GO:0032640	tumor necrosis factor production	30/348	163/18670	2.02524e-21	9.89712e-20	6.74498e-20	SASH3/PTPN6/PTAFR/FCER1G/TYROBP/LILRB1/HAVCR2/CYBB/CD14/SYK/HLA-E/TLR2/CLEC7A/CD33/SPN/PTPRC/CD2/LGALS9/ARRB2/GPR18/CARD9/CCR2/CYBA/CCL3/SLAMF1/PTPRJ/RASGRP1/PYCARD/NLRC3/TMEM106A	30
BP	GO:1903555	regulation of tumor necrosis factor superfamily cytokine production	30/348	163/18670	2.02524e-21	9.89712e-20	6.74498e-20	SASH3/PTPN6/PTAFR/FCER1G/TYROBP/LILRB1/HAVCR2/CYBB/CD14/SYK/HLA-E/CD86/TLR2/CLEC7A/CD33/SPN/PTPRC/CD2/LGALS9/ARRB2/GPR18/CARD9/CCR2/CYBA/CCL3/SLAMF1/PTPRJ/RASGRP1/PYCARD/NLRC3	30
BP	GO:0032609	interferon-gamma production	26/348	113/18670	2.55657e-21	1.22921e-19	8.3772e-20	SASH3/HLA-DPB1/LILRB1/HAVCR2/IL12RB1/IL18/CD14/CLEC7A/SLAMF6/HLA-DPA1/IRF8/TLR8/CD3E/SPN/CD2/LGALS9/EBI3/LTA/CD96/EOMES/CCR2/ITK/XCL1/RASGRP1/PYCARD/RIPK3	26
BP	GO:0032680	regulation of tumor necrosis factor production	29/348	160/18670	1.5097e-20	7.14353e-19	4.86838e-19	SASH3/PTPN6/PTAFR/FCER1G/TYROBP/LILRB1/HAVCR2/CYBB/CD14/SYK/HLA-E/TLR2/CLEC7A/CD33/SPN/PTPRC/CD2/LGALS9/ARRB2/GPR18/CARD9/CCR2/CYBA/CCL3/SLAMF1/PTPRJ/RASGRP1/PYCARD/NLRC3	29
BP	GO:1903557	positive regulation of tumor necrosis factor superfamily cytokine production	23/348	88/18670	2.32695e-20	1.08385e-18	7.38653e-19	SASH3/PTAFR/FCER1G/TYROBP/HAVCR2/CYBB/CD14/SYK/HLA-E/CD86/TLR2/CLEC7A/SPN/PTPRC/CD2/LGALS9/CARD9/CCR2/CYBA/CCL3/PTPRJ/RASGRP1/PYCARD	23
BP	GO:1903706	regulation of hemopoiesis	46/348	475/18670	3.25046e-20	1.49071e-18	1.01593e-18	SASH3/SPI1/LILRB4/PTPN6/CD74/TYROBP/C1QC/CD4/LILRB3/LILRB1/IL12RB1/IL18/SLAMF8/SYK/LILRB2/EVI2B/CD86/CD27/PSMB10/PTPRC/CD2/IKZF3/CSF1/LGALS9/NLRP3/ZAP70/HCLS1/HLA-DOA/TBX21/GPR171/B2M/INPP5D/CCR2/CCL3/NCKAP1L/PSMB9/IRF1/LYN/CARD11/PSMB8/RASGRP1/NFAM1/PSME2/FLT3LG/IRF7/JAK3	46
BP	GO:0032760	positive regulation of tumor necrosis factor production	22/348	86/18670	2.64044e-19	1.1926e-17	8.12766e-18	SASH3/PTAFR/FCER1G/TYROBP/HAVCR2/CYBB/CD14/SYK/HLA-E/TLR2/CLEC7A/SPN/PTPRC/CD2/LGALS9/CARD9/CCR2/CYBA/CCL3/PTPRJ/RASGRP1/PYCARD	22
BP	GO:0031341	regulation of cell killing	23/348	98/18670	3.32134e-19	1.47775e-17	1.0071e-17	VAV1/TYROBP/LILRB1/HAVCR2/IL12RB1/ITGAM/SYK/HLA-E/CLEC7A/SLAMF6/PRF1/PTPRC/HLA-B/LGALS9/NCR3/ARRB2/HLA-C/B2M/XCL1/HLA-A/HLA-F/RASGRP1/RIPK3	23
BP	GO:0002705	positive regulation of leukocyte mediated immunity	26/348	136/18670	3.77937e-19	1.65681e-17	1.12913e-17	VAV1/SASH3/ITGB2/PTAFR/FCER1G/TYROBP/IL12RB1/IL18/ITGAM/SYK/HLA-E/VAMP8/SLAMF6/PTPRC/FGR/HLA-B/NLRP3/NCR3/LTA/TBX21/HLA-C/B2M/XCL1/HLA-A/HLA-F/RASGRP1	26
BP	GO:0032649	regulation of interferon-gamma production	23/348	101/18670	6.91657e-19	2.98816e-17	2.03646e-17	SASH3/HLA-DPB1/LILRB1/HAVCR2/IL12RB1/IL18/CD14/CLEC7A/SLAMF6/HLA-DPA1/IRF8/TLR8/CD3E/CD2/LGALS9/EBI3/LTA/CD96/CCR2/XCL1/RASGRP1/PYCARD/RIPK3	23
BP	GO:0042590	antigen processing and presentation of exogenous peptide antigen via MHC class I	21/348	79/18670	7.30152e-19	3.1094e-17	2.11909e-17	NCF4/NCF1/FCER1G/FCGR1B/CYBB/FCGR1A/HLA-E/VAMP8/PSMB10/HLA-B/NCF2/HLA-C/B2M/TAPBP/CYBA/PSMB9/HLA-A/TAP2/HLA-F/PSMB8/PSME2	21
BP	GO:0045619	regulation of lymphocyte differentiation	28/348	169/18670	8.68057e-19	3.64462e-17	2.48384e-17	SASH3/LILRB4/PTPN6/CD74/IL12RB1/IL18/SLAMF8/SYK/LILRB2/CD86/CD27/PTPRC/CD2/IKZF3/LGALS9/NLRP3/ZAP70/HLA-DOA/TBX21/INPP5D/CCR2/NCKAP1L/IRF1/CARD11/RASGRP1/NFAM1/FLT3LG/JAK3	28
BP	GO:0060333	interferon-gamma-mediated signaling pathway	22/348	91/18670	1.00416e-18	4.15748e-17	2.83336e-17	HCK/PTAFR/HLA-DRB1/HLA-DPB1/FCGR1B/HLA-DRA/FCGR1A/HLA-E/HLA-DPA1/IRF8/HLA-DQB1/HLA-DQA1/HLA-B/CIITA/IRF5/HLA-C/B2M/HLA-A/IRF1/HLA-F/NR1H3/IRF7	22
BP	GO:0002456	T cell mediated immunity	23/348	106/18670	2.21885e-18	9.06079e-17	6.17501e-17	WAS/SASH3/LILRB1/IL12RB1/IL18/HLA-E/MYO1G/PRF1/PTPRC/HLA-B/CD8A/NLRP3/TNFRSF1B/CTSC/TBX21/HLA-C/B2M/CCR2/XCL1/HLA-A/HLA-F/RIPK3/GZMM	23
BP	GO:0002695	negative regulation of leukocyte activation	28/348	175/18670	2.27191e-18	9.15212e-17	6.23726e-17	LST1/PTPN6/CD74/TYROBP/TNFAIP8L2/LILRB1/HAVCR2/CD300A/LILRB2/SAMSN1/CD86/SLA2/VSIG4/TIGIT/SPN/PTPRC/CD300LF/LGALS9/TBX21/INPP5D/CCR2/XCL1/IRF1/LYN/HLA-F/MILR1/NR1H3/JAK3	28
BP	GO:0002479	antigen processing and presentation of exogenous peptide antigen via MHC class I, TAP-dependent	20/348	75/18670	4.70604e-18	1.86851e-16	1.27341e-16	NCF4/NCF1/FCGR1B/CYBB/FCGR1A/HLA-E/VAMP8/PSMB10/HLA-B/NCF2/HLA-C/B2M/TAPBP/CYBA/PSMB9/HLA-A/TAP2/HLA-F/PSMB8/PSME2	20
BP	GO:0032729	positive regulation of interferon-gamma production	19/348	65/18670	4.76373e-18	1.86851e-16	1.27341e-16	SASH3/HLA-DPB1/HAVCR2/IL12RB1/IL18/CD14/CLEC7A/SLAMF6/HLA-DPA1/IRF8/TLR8/CD3E/CD2/LGALS9/EBI3/LTA/CCR2/RASGRP1/PYCARD	19
BP	GO:0001910	regulation of leukocyte mediated cytotoxicity	20/348	78/18670	1.10292e-17	4.26987e-16	2.90995e-16	VAV1/TYROBP/LILRB1/HAVCR2/IL12RB1/ITGAM/HLA-E/SLAMF6/PTPRC/HLA-B/LGALS9/NCR3/ARRB2/HLA-C/B2M/XCL1/HLA-A/HLA-F/RASGRP1/RIPK3	20
BP	GO:0002822	regulation of adaptive immune response based on somatic recombination of immune receptors built from immunoglobulin superfamily domains	25/348	145/18670	2.49608e-17	9.53949e-16	6.50125e-16	WAS/SASH3/PTPN6/FCER1G/CD4/LILRB1/HAVCR2/IL12RB1/IL18/HLA-E/TNFSF13B/PTPRC/HLA-B/NLRP3/LTA/TNFRSF1B/TBX21/HLA-C/B2M/CCR2/XCL1/HLA-A/HLA-F/RIPK3/JAK3	25
BP	GO:0046634	regulation of alpha-beta T cell activation	21/348	93/18670	2.86073e-17	1.07947e-15	7.35671e-16	SASH3/LILRB1/IL12RB1/IL18/RASAL3/CD300A/SYK/HLA-E/CD86/CD3E/PTPRC/LGALS9/EBI3/NLRP3/ZAP70/TBX21/CCR2/NCKAP1L/XCL1/IRF1/JAK3	21
BP	GO:0031349	positive regulation of defense response	38/348	384/18670	3.7384e-17	1.39302e-15	9.49356e-16	VAV1/HCK/FCER1G/HAVCR2/IL18/GPSM3/NLRC4/SYK/HLA-E/TLR2/CLEC7A/VAMP8/SLAMF6/TLR8/PSMB10/CCL5/ICAM3/ZBP1/NCR3/LTA/PYHIN1/CLEC10A/CTSC/CARD9/CCR2/CYBA/CCL3/CD6/PSMB9/LYN/HLA-F/CARD11/PSMB8/RASGRP1/PYCARD/IKBKE/PSME2/IRF7	38
BP	GO:0002474	antigen processing and presentation of peptide antigen via MHC class I	21/348	96/18670	5.754e-17	2.11761e-15	1.44317e-15	NCF4/NCF1/FCER1G/FCGR1B/CYBB/FCGR1A/HLA-E/VAMP8/PSMB10/HLA-B/NCF2/HLA-C/B2M/TAPBP/CYBA/PSMB9/HLA-A/TAP2/HLA-F/PSMB8/PSME2	21
BP	GO:0050866	negative regulation of cell activation	28/348	199/18670	7.41071e-17	2.69406e-15	1.83603e-15	LST1/PTPN6/CD74/TYROBP/TNFAIP8L2/LILRB1/HAVCR2/CD300A/LILRB2/SAMSN1/CD86/SLA2/VSIG4/TIGIT/SPN/PTPRC/CD300LF/LGALS9/TBX21/INPP5D/CCR2/XCL1/IRF1/LYN/HLA-F/MILR1/NR1H3/JAK3	28
BP	GO:0045058	T cell selection	16/348	47/18670	1.34076e-16	4.81542e-15	3.28175e-15	BATF/CD74/CD4/IL12RB1/SYK/SLAMF6/CD3D/DOCK2/CD3E/SPN/PTPRC/CD3G/ZAP70/THEMIS/TBX21/CARD11	16
BP	GO:0031343	positive regulation of cell killing	18/348	68/18670	2.60097e-16	9.23036e-15	6.29058e-15	VAV1/TYROBP/IL12RB1/ITGAM/SYK/HLA-E/CLEC7A/SLAMF6/PRF1/PTPRC/HLA-B/NCR3/HLA-C/B2M/XCL1/HLA-A/HLA-F/RASGRP1	18
BP	GO:0060326	cell chemotaxis	33/348	304/18670	3.25994e-16	1.14328e-14	7.79155e-15	VAV1/BIN2/ITGB2/CORO1A/AIF1/CD74/FCER1G/JAML/GPSM3/SLAMF8/SYK/C3AR1/CCL5/TRPM2/RAC2/CXCR3/CCL4/CSF1/LGALS9/CXCR6/ARRB2/CCR5/CXCL16/GPR18/XCL2/RHOG/CCR2/CCL3/NCKAP1L/XCL1/IL16/LYN/XCR1	33
BP	GO:0002833	positive regulation of response to biotic stimulus	30/348	249/18670	4.43511e-16	1.53733e-14	1.04771e-14	VAV1/HCK/FCER1G/LY86/HAVCR2/NLRC4/SYK/HLA-E/SLAMF6/CD180/TLR8/PSMB10/CCL5/ICAM3/ZBP1/NCR3/PYHIN1/CLEC10A/CARD9/CYBA/PSMB9/LYN/HLA-F/CARD11/PSMB8/RASGRP1/PYCARD/IKBKE/PSME2/IRF7	30
BP	GO:0002709	regulation of T cell mediated immunity	18/348	70/18670	4.57959e-16	1.56917e-14	1.0694e-14	WAS/SASH3/LILRB1/IL12RB1/IL18/HLA-E/PTPRC/HLA-B/NLRP3/TNFRSF1B/TBX21/HLA-C/B2M/CCR2/XCL1/HLA-A/HLA-F/RIPK3	18
BP	GO:0030595	leukocyte chemotaxis	28/348	224/18670	1.68823e-15	5.71887e-14	3.89746e-14	VAV1/ITGB2/CORO1A/AIF1/CD74/FCER1G/JAML/GPSM3/SLAMF8/SYK/C3AR1/CCL5/TRPM2/RAC2/CXCR3/CCL4/CSF1/LGALS9/CCR5/CXCL16/GPR18/XCL2/CCR2/CCL3/NCKAP1L/XCL1/IL16/LYN	28
BP	GO:0046632	alpha-beta T cell differentiation	20/348	101/18670	2.52331e-15	8.45167e-14	5.75989e-14	SASH3/BATF/IL12RB1/IL18/SYK/CD86/SLAMF6/SPN/LGALS9/NLRP3/ZAP70/GPR18/TNFSF8/TBX21/EOMES/ITK/NCKAP1L/SEMA4A/IRF1/JAK3	20
BP	GO:0043300	regulation of leukocyte degranulation	15/348	46/18670	2.55841e-15	8.47404e-14	5.77513e-14	ITGB2/PTAFR/FCER1G/ITGAM/CD300A/SYK/VAMP8/RAC2/FGR/LGALS9/CCR2/LYN/HLA-F/UNC13D/STXBP2	15
BP	GO:0032635	interleukin-6 production	24/348	161/18670	3.38413e-15	1.10858e-13	7.55509e-14	AIF1/PTPN6/PTAFR/CD74/FCER1G/TYROBP/HAVCR2/IL18/SYK/LILRB2/TLR2/CLEC7A/TLR8/LGALS9/ARRB2/CARD9/INPP5D/CYBA/NCKAP1L/SLAMF1/CD200R1/PYCARD/NLRC3/TMEM106A	24
BP	GO:0051250	negative regulation of lymphocyte activation	23/348	146/18670	3.76123e-15	1.21872e-13	8.30569e-14	LST1/PTPN6/CD74/TYROBP/TNFAIP8L2/LILRB1/HAVCR2/CD300A/LILRB2/SAMSN1/CD86/SLA2/VSIG4/TIGIT/SPN/LGALS9/TBX21/INPP5D/XCL1/IRF1/LYN/HLA-F/JAK3	23
BP	GO:0002886	regulation of myeloid leukocyte mediated immunity	16/348	57/18670	4.36197e-15	1.39818e-13	9.5287e-14	ITGB2/PTAFR/FCER1G/TYROBP/ITGAM/CD300A/SYK/HLA-E/VAMP8/RAC2/FGR/LGALS9/CCR2/LYN/UNC13D/STXBP2	16
BP	GO:0046641	positive regulation of alpha-beta T cell proliferation	11/348	19/18670	5.33524e-15	1.69195e-13	1.15308e-13	IL18/RASAL3/SYK/HLA-E/CD3E/PTPRC/LGALS9/EBI3/ZAP70/CCR2/XCL1	11
BP	GO:0002285	lymphocyte activation involved in immune response	25/348	181/18670	5.50467e-15	1.72731e-13	1.17718e-13	CORO1A/HLA-DMB/BATF/FCER1G/ITGAL/LILRB1/HAVCR2/IL12RB1/IL18/CD86/SLAMF6/CD180/SPN/PTPRC/LGALS9/LCP1/NLRP3/TBX21/MFNG/EOMES/SEMA4A/HLA-F/UNC13D/APBB1IP/JAK3	25
BP	GO:0002821	positive regulation of adaptive immune response	20/348	105/18670	5.56766e-15	1.72888e-13	1.17824e-13	SASH3/FCER1G/CD4/IL12RB1/IL18/HLA-E/TNFSF13B/PTPRC/HLA-B/NLRP3/LTA/TBX21/HLA-C/SKAP1/B2M/CCR2/XCL1/HLA-A/HLA-F/PYCARD	20
BP	GO:0050777	negative regulation of immune response	23/348	150/18670	6.89206e-15	2.11806e-13	1.44348e-13	PTPN6/LILRB1/HAVCR2/SLAMF8/CD300A/SAMSN1/HLA-E/VSIG4/PTPRC/LGALS9/ARRB2/CD96/TBX21/SAMHD1/INPP5D/CCR2/XCL1/LYN/HLA-F/PDCD1/NLRC3/NR1H3/JAK3	23
BP	GO:0045576	mast cell activation	16/348	60/18670	1.07138e-14	3.23563e-13	2.20511e-13	LCP2/LAT2/FCER1G/CD300A/SYK/VAMP8/RAC2/FGR/CD300LF/LGALS9/LYN/UNC13D/MILR1/RHOH/STXBP2/RASGRP1	16
BP	GO:0046633	alpha-beta T cell proliferation	13/348	33/18670	1.07456e-14	3.23563e-13	2.20511e-13	IL18/RASAL3/SYK/HLA-E/DOCK2/CD3E/PTPRC/LGALS9/EBI3/ZAP70/CCR2/XCL1/IRF1	13
BP	GO:0042089	cytokine biosynthetic process	21/348	123/18670	1.15231e-14	3.43503e-13	2.34101e-13	PTAFR/CD74/TYROBP/CD4/LILRB1/CYBB/IL18/SYK/CD86/CLEC7A/TLR8/CD3E/SPN/PTPRC/EBI3/CARD9/INPP5D/CCR2/IRF1/CARD11/IRF7	21
BP	GO:0042107	cytokine metabolic process	21/348	124/18670	1.364e-14	3.99953e-13	2.72572e-13	PTAFR/CD74/TYROBP/CD4/LILRB1/CYBB/IL18/SYK/CD86/CLEC7A/TLR8/CD3E/SPN/PTPRC/EBI3/CARD9/INPP5D/CCR2/IRF1/CARD11/IRF7	21
BP	GO:0045580	regulation of T cell differentiation	22/348	139/18670	1.36851e-14	3.99953e-13	2.72572e-13	SASH3/LILRB4/CD74/IL12RB1/IL18/SYK/LILRB2/CD86/CD27/PTPRC/CD2/LGALS9/NLRP3/ZAP70/HLA-DOA/TBX21/CCR2/NCKAP1L/IRF1/CARD11/RASGRP1/JAK3	22
BP	GO:0043368	positive T cell selection	13/348	34/18670	1.71078e-14	4.95131e-13	3.37436e-13	BATF/CD74/IL12RB1/SLAMF6/CD3D/DOCK2/CD3E/SPN/PTPRC/CD3G/ZAP70/THEMIS/TBX21	13
BP	GO:0032623	interleukin-2 production	16/348	62/18670	1.89247e-14	5.37283e-13	3.66163e-13	SASH3/FCER1G/CD4/HAVCR2/IL18/CD247/CD86/CLEC7A/CD3E/VSIG4/PTPRC/TBX21/CARD9/CCR2/XCL1/CARD11	16
BP	GO:0046635	positive regulation of alpha-beta T cell activation	16/348	62/18670	1.89247e-14	5.37283e-13	3.66163e-13	SASH3/IL12RB1/IL18/RASAL3/SYK/HLA-E/CD86/CD3E/PTPRC/LGALS9/EBI3/NLRP3/ZAP70/CCR2/NCKAP1L/XCL1	16
BP	GO:1902107	positive regulation of leukocyte differentiation	22/348	144/18670	2.91835e-14	8.20717e-13	5.59326e-13	SASH3/LILRB4/CD74/TYROBP/CD4/IL12RB1/IL18/SYK/LILRB2/EVI2B/CD86/CD27/PTPRC/CSF1/LGALS9/NLRP3/ZAP70/HCLS1/INPP5D/NCKAP1L/RASGRP1/FLT3LG	22
BP	GO:0002228	natural killer cell mediated immunity	16/348	64/18670	3.26999e-14	9.11013e-13	6.20864e-13	VAV1/CORO1A/PTPN6/LILRB1/HAVCR2/IL18/HLA-E/SLAMF6/SLAMF7/LGALS9/NCR3/ARRB2/CD96/HLA-F/UNC13D/RASGRP1	16
BP	GO:0045089	positive regulation of innate immune response	26/348	214/18670	3.53138e-14	9.74727e-13	6.64285e-13	VAV1/HCK/FCER1G/NLRC4/SYK/HLA-E/SLAMF6/TLR8/PSMB10/CCL5/ICAM3/ZBP1/NCR3/PYHIN1/CLEC10A/CARD9/PSMB9/LYN/HLA-F/CARD11/PSMB8/RASGRP1/PYCARD/IKBKE/PSME2/IRF7	26
BP	GO:0002685	regulation of leukocyte migration	25/348	196/18670	3.59506e-14	9.83201e-13	6.7006e-13	AIF1/PTAFR/CD74/GPSM3/SLAMF8/CD300A/C3AR1/CCL5/SPN/RAC2/CXCR3/CCL4/CSF1/LGALS9/GPR18/XCL2/CCR2/CCL3/NCKAP1L/XCL1/CD200R1/DOCK8/LYN/PYCARD/RIPK3	25
BP	GO:0072678	T cell migration	16/348	65/18670	4.26512e-14	1.15585e-12	7.87721e-13	AIF1/MYO1G/CCL5/SPN/CXCR3/ZAP70/CXCL16/XCL2/CCR2/CCL3/XCL1/CD200R1/DOCK8/ITGB7/PYCARD/RIPK3	16
BP	GO:0001912	positive regulation of leukocyte mediated cytotoxicity	15/348	56/18670	6.86465e-14	1.82722e-12	1.24527e-12	VAV1/TYROBP/IL12RB1/ITGAM/HLA-E/SLAMF6/PTPRC/HLA-B/NCR3/HLA-C/B2M/XCL1/HLA-A/HLA-F/RASGRP1	15
BP	GO:0002237	response to molecule of bacterial origin	32/348	343/18670	6.86509e-14	1.82722e-12	1.24527e-12	HCK/IL10RA/PTAFR/LY86/LILRB1/CSF2RB/HAVCR2/IL18/CD14/LILRB2/CD86/TLR2/CD180/IRF8/CCL5/LGALS9/NLRP3/LTA/TNFRSF1B/CCR5/CD96/IRF5/CARD9/CASP1/GFI1/B2M/CCL3/CD6/LYN/CARD16/PYCARD/NR1H3	32
BP	GO:0042108	positive regulation of cytokine biosynthetic process	16/348	67/18670	7.15065e-14	1.88638e-12	1.28558e-12	PTAFR/CD74/TYROBP/CD4/CYBB/SYK/CD86/CLEC7A/TLR8/CD3E/SPN/PTPRC/EBI3/CCR2/IRF1/CARD11	16
BP	GO:0002708	positive regulation of lymphocyte mediated immunity	19/348	105/18670	7.21402e-14	1.8864e-12	1.2856e-12	VAV1/SASH3/FCER1G/IL12RB1/IL18/HLA-E/SLAMF6/PTPRC/HLA-B/NLRP3/NCR3/LTA/TBX21/HLA-C/B2M/XCL1/HLA-A/HLA-F/RASGRP1	19
BP	GO:0002286	T cell activation involved in immune response	19/348	106/18670	8.64214e-14	2.24019e-12	1.52671e-12	HLA-DMB/BATF/FCER1G/ITGAL/LILRB1/HAVCR2/IL12RB1/IL18/CD86/SLAMF6/SPN/LGALS9/LCP1/NLRP3/TBX21/EOMES/SEMA4A/APBB1IP/JAK3	19
BP	GO:0032675	regulation of interleukin-6 production	22/348	152/18670	9.19759e-14	2.36362e-12	1.61083e-12	AIF1/PTPN6/PTAFR/CD74/FCER1G/TYROBP/HAVCR2/SYK/LILRB2/TLR2/CLEC7A/TLR8/LGALS9/ARRB2/CARD9/INPP5D/CYBA/NCKAP1L/SLAMF1/CD200R1/PYCARD/NLRC3	22
BP	GO:0046640	regulation of alpha-beta T cell proliferation	12/348	30/18670	9.32109e-14	2.37489e-12	1.61851e-12	IL18/RASAL3/SYK/HLA-E/CD3E/PTPRC/LGALS9/EBI3/ZAP70/CCR2/XCL1/IRF1	12
BP	GO:0001913	T cell mediated cytotoxicity	14/348	49/18670	1.76438e-13	4.41984e-12	3.01216e-12	LILRB1/IL12RB1/HLA-E/PRF1/PTPRC/HLA-B/CTSC/HLA-C/B2M/XCL1/HLA-A/HLA-F/RIPK3/GZMM	14
BP	GO:0002704	negative regulation of leukocyte mediated immunity	14/348	49/18670	1.76438e-13	4.41984e-12	3.01216e-12	PTPN6/LILRB1/HAVCR2/CD300A/HLA-E/PTPRC/LGALS9/ARRB2/CD96/TBX21/CCR2/XCL1/HLA-F/JAK3	14
BP	GO:0042267	natural killer cell mediated cytotoxicity	15/348	60/18670	2.10014e-13	5.2171e-12	3.5555e-12	VAV1/CORO1A/PTPN6/LILRB1/HAVCR2/IL18/HLA-E/SLAMF6/SLAMF7/LGALS9/NCR3/ARRB2/HLA-F/UNC13D/RASGRP1	15
BP	GO:0001818	negative regulation of cytokine production	29/348	296/18670	3.11713e-13	7.67946e-12	5.23363e-12	PTPN6/TYROBP/LILRB1/HAVCR2/TLR8/CD33/VSIG4/TIGIT/PTPRC/SRGN/LGALS9/NLRP3/ARRB2/GPR18/CD96/TBX21/INPP5D/NCKAP1L/XCL1/SLAMF1/CD200R1/UBE2L6/HLA-F/SERPINB1/CARD16/PYCARD/NLRC3/IKBKE/JAK3	29
BP	GO:0042035	regulation of cytokine biosynthetic process	19/348	114/18670	3.41783e-13	8.35128e-12	5.69148e-12	PTAFR/CD74/TYROBP/CD4/LILRB1/CYBB/SYK/CD86/CLEC7A/TLR8/CD3E/SPN/PTPRC/EBI3/CARD9/INPP5D/CCR2/IRF1/CARD11	19
BP	GO:0071216	cellular response to biotic stimulus	26/348	236/18670	3.61764e-13	8.76488e-12	5.97335e-12	HCK/PTAFR/LY86/LILRB1/HAVCR2/IL18/CD14/SYK/LILRB2/CD86/TLR2/CLEC7A/CD180/IRF8/CCL5/NLRP3/TNFRSF1B/CCR5/CASP1/GFI1/CCL3/CD6/LYN/CARD16/PYCARD/NR1H3	26
BP	GO:0002824	positive regulation of adaptive immune response based on somatic recombination of immune receptors built from immunoglobulin superfamily domains	18/348	100/18670	3.64591e-13	8.76488e-12	5.97335e-12	SASH3/FCER1G/CD4/IL12RB1/IL18/HLA-E/TNFSF13B/PTPRC/HLA-B/NLRP3/LTA/TBX21/HLA-C/B2M/CCR2/XCL1/HLA-A/HLA-F	18
BP	GO:0050663	cytokine secretion	26/348	240/18670	5.36608e-13	1.2797e-11	8.7213e-12	LCP2/AIF1/LILRB1/HAVCR2/CSF1R/NLRC4/CD14/SYK/TLR2/TLR8/CD2/FGR/SRGN/LGALS9/NLRP3/TNFRSF1B/CASP1/CCL3/CD200R1/LYN/SERPINB1/CARD11/CARD16/RASGRP1/PYCARD/TMEM106A	26
BP	GO:0038093	Fc receptor signaling pathway	26/348	241/18670	5.91443e-13	1.39928e-11	9.53622e-12	WAS/VAV1/LCP2/HCK/LAT2/FCER1G/FCGR1B/FCGR1A/SYK/CD247/MYO1G/PSMB10/PTPRC/FGR/CD3G/FCGR3A/ARPC1B/ITK/NCKAP1L/CD200R1/PSMB9/LYN/PTPRJ/CARD11/PSMB8/PSME2	26
BP	GO:0071222	cellular response to lipopolysaccharide	24/348	205/18670	7.95023e-13	1.86611e-11	1.27177e-11	HCK/PTAFR/LY86/LILRB1/HAVCR2/IL18/CD14/LILRB2/CD86/TLR2/CD180/IRF8/CCL5/NLRP3/TNFRSF1B/CCR5/CASP1/GFI1/CCL3/CD6/LYN/CARD16/PYCARD/NR1H3	24
BP	GO:0042113	B cell activation	29/348	310/18670	1.00518e-12	2.34096e-11	1.59539e-11	SASH3/PTPN6/LAT2/BATF/CD74/TYROBP/SLAMF8/CD300A/SYK/SAMSN1/CD180/SLA2/CD27/TNFSF13B/PTPRC/IKZF3/CD38/ZAP70/TBX21/MFNG/INPP5D/LYL1/NCKAP1L/LYN/PTPRJ/CARD11/NFAM1/CMTM7/JAK3	29
BP	GO:0045621	positive regulation of lymphocyte differentiation	17/348	94/18670	1.53597e-12	3.54941e-11	2.41895e-11	SASH3/LILRB4/CD74/IL12RB1/IL18/SYK/LILRB2/CD86/CD27/PTPRC/LGALS9/NLRP3/ZAP70/INPP5D/NCKAP1L/RASGRP1/FLT3LG	17
BP	GO:0071219	cellular response to molecule of bacterial origin	24/348	212/18670	1.65922e-12	3.80472e-11	2.59295e-11	HCK/PTAFR/LY86/LILRB1/HAVCR2/IL18/CD14/LILRB2/CD86/TLR2/CD180/IRF8/CCL5/NLRP3/TNFRSF1B/CCR5/CASP1/GFI1/CCL3/CD6/LYN/CARD16/PYCARD/NR1H3	24
BP	GO:0043303	mast cell degranulation	13/348	47/18670	2.08474e-12	4.74398e-11	3.23307e-11	LAT2/FCER1G/CD300A/SYK/VAMP8/RAC2/FGR/LGALS9/LYN/UNC13D/MILR1/STXBP2/RASGRP1	13
BP	GO:0072676	lymphocyte migration	18/348	111/18670	2.35002e-12	5.30713e-11	3.61686e-11	AIF1/MYO1G/CCL5/SPN/CXCR3/CCL4/ZAP70/CXCL16/XCL2/TBX21/CCR2/CCL3/XCL1/CD200R1/DOCK8/ITGB7/PYCARD/RIPK3	18
BP	GO:2000106	regulation of leukocyte apoptotic process	16/348	83/18670	2.51129e-12	5.62869e-11	3.836e-11	CD74/FCER1G/LILRB1/CD27/CCL5/CD3G/LGALS9/CCR5/HCLS1/GIMAP8/DOCK8/LYN/PDCD1/RIPK3/IRF7/JAK3	16
BP	GO:0002279	mast cell activation involved in immune response	13/348	48/18670	2.81147e-12	6.25447e-11	4.26248e-11	LAT2/FCER1G/CD300A/SYK/VAMP8/RAC2/FGR/LGALS9/LYN/UNC13D/MILR1/STXBP2/RASGRP1	13
BP	GO:0050764	regulation of phagocytosis	17/348	98/18670	3.11697e-12	6.88273e-11	4.69065e-11	HCK/FCER1G/IL2RG/CD300A/SYK/TLR2/CLEC7A/DOCK2/SIRPG/PTPRC/FGR/CD300LF/IL2RB/CYBA/NCKAP1L/PTPRJ/PYCARD	17
BP	GO:0002448	mast cell mediated immunity	13/348	49/18670	3.76301e-12	8.24818e-11	5.62121e-11	LAT2/FCER1G/CD300A/SYK/VAMP8/RAC2/FGR/LGALS9/LYN/UNC13D/MILR1/STXBP2/RASGRP1	13
BP	GO:0032496	response to lipopolysaccharide	29/348	330/18670	4.78824e-12	1.04188e-10	7.10051e-11	HCK/IL10RA/PTAFR/LY86/LILRB1/CSF2RB/HAVCR2/IL18/CD14/LILRB2/CD86/TLR2/CD180/IRF8/CCL5/LGALS9/NLRP3/LTA/TNFRSF1B/CCR5/CD96/CASP1/GFI1/CCL3/CD6/LYN/CARD16/PYCARD/NR1H3	29
BP	GO:1903708	positive regulation of hemopoiesis	22/348	185/18670	5.34079e-12	1.15369e-10	7.86249e-11	SASH3/LILRB4/CD74/TYROBP/CD4/IL12RB1/IL18/SYK/LILRB2/EVI2B/CD86/CD27/PTPRC/CSF1/LGALS9/NLRP3/ZAP70/HCLS1/INPP5D/NCKAP1L/RASGRP1/FLT3LG	22
BP	GO:0033003	regulation of mast cell activation	12/348	42/18670	9.74803e-12	2.09057e-10	1.42474e-10	FCER1G/CD300A/SYK/VAMP8/RAC2/FGR/CD300LF/LGALS9/LYN/UNC13D/MILR1/STXBP2	12
BP	GO:0001914	regulation of T cell mediated cytotoxicity	11/348	33/18670	1.08168e-11	2.30321e-10	1.56966e-10	LILRB1/IL12RB1/HLA-E/PTPRC/HLA-B/HLA-C/B2M/XCL1/HLA-A/HLA-F/RIPK3	11
BP	GO:0032655	regulation of interleukin-12 production	13/348	54/18670	1.46016e-11	3.06531e-10	2.08904e-10	LILRB1/SYK/TLR2/CLEC7A/IRF8/TLR8/TIGIT/LGALS9/ARRB2/IRF5/SLAMF1/IRF1/JAK3	13
BP	GO:0032663	regulation of interleukin-2 production	13/348	54/18670	1.46016e-11	3.06531e-10	2.08904e-10	SASH3/CD4/HAVCR2/CD86/CLEC7A/CD3E/VSIG4/PTPRC/TBX21/CARD9/CCR2/XCL1/CARD11	13
BP	GO:0042116	macrophage activation	16/348	95/18670	2.18901e-11	4.56325e-10	3.1099e-10	ITGB2/AIF1/CD74/TYROBP/C1QA/HAVCR2/ITGAM/SYK/TLR2/TLR8/VSIG4/PTPRC/CTSC/CCL3/TMEM106A/NR1H3	16
BP	GO:0032615	interleukin-12 production	13/348	56/18670	2.40799e-11	4.98487e-10	3.39724e-10	LILRB1/SYK/TLR2/CLEC7A/IRF8/TLR8/TIGIT/LGALS9/ARRB2/IRF5/SLAMF1/IRF1/JAK3	13
BP	GO:0002687	positive regulation of leukocyte migration	18/348	128/18670	2.80889e-11	5.7747e-10	3.93551e-10	AIF1/PTAFR/CD74/GPSM3/C3AR1/CCL5/SPN/RAC2/CCL4/CSF1/LGALS9/XCL2/CCR2/CCL3/NCKAP1L/XCL1/DOCK8/PYCARD	18
BP	GO:0002224	toll-like receptor signaling pathway	19/348	146/18670	3.15155e-11	6.43478e-10	4.38536e-10	ITGB2/CTSS/HAVCR2/PIK3AP1/ITGAM/CD300A/CD14/TLR2/TLR8/CD300LF/ARRB2/UNC93B1/GFI1/CYBA/IRF1/LYN/IKBKE/NR1H3/IRF7	19
BP	GO:0045582	positive regulation of T cell differentiation	15/348	83/18670	3.25949e-11	6.6099e-10	4.50471e-10	SASH3/LILRB4/CD74/IL12RB1/IL18/SYK/LILRB2/CD86/CD27/PTPRC/LGALS9/NLRP3/ZAP70/NCKAP1L/RASGRP1	15
BP	GO:0002688	regulation of leukocyte chemotaxis	17/348	114/18670	3.86814e-11	7.79117e-10	5.30975e-10	AIF1/CD74/GPSM3/SLAMF8/C3AR1/CCL5/RAC2/CCL4/CSF1/LGALS9/GPR18/XCL2/CCR2/CCL3/NCKAP1L/XCL1/LYN	17
BP	GO:0002718	regulation of cytokine production involved in immune response	15/348	84/18670	3.90177e-11	7.80616e-10	5.31997e-10	SASH3/CD74/FCER1G/LILRB1/IL18/HLA-E/NLRP3/TNFRSF1B/CD96/TBX21/B2M/CCR2/XCL1/HLA-F/JAK3	15
BP	GO:0030101	natural killer cell activation	15/348	86/18670	5.54863e-11	1.09662e-09	7.47356e-10	ITGB2/CORO1A/TYROBP/HAVCR2/IL18/HLA-E/PTPRC/CD2/SLAMF7/NCR3/HLA-F/UNC13D/RASGRP1/FLT3LG/IL21R	15
BP	GO:0002711	positive regulation of T cell mediated immunity	12/348	48/18670	5.55483e-11	1.09662e-09	7.47356e-10	SASH3/IL12RB1/IL18/HLA-E/PTPRC/HLA-B/NLRP3/HLA-C/B2M/XCL1/HLA-A/HLA-F	12
BP	GO:0002707	negative regulation of lymphocyte mediated immunity	11/348	38/18670	6.1877e-11	1.21352e-09	8.27026e-10	PTPN6/LILRB1/HAVCR2/HLA-E/PTPRC/LGALS9/ARRB2/CD96/TBX21/XCL1/HLA-F	11
BP	GO:0032945	negative regulation of mononuclear cell proliferation	14/348	73/18670	6.45091e-11	1.24871e-09	8.51008e-10	LST1/PTPN6/TYROBP/LILRB1/HAVCR2/CD300A/LILRB2/CD86/VSIG4/SPN/LGALS9/INPP5D/XCL1/LYN	14
BP	GO:0050672	negative regulation of lymphocyte proliferation	14/348	73/18670	6.45091e-11	1.24871e-09	8.51008e-10	LST1/PTPN6/TYROBP/LILRB1/HAVCR2/CD300A/LILRB2/CD86/VSIG4/SPN/LGALS9/INPP5D/XCL1/LYN	14
BP	GO:0050707	regulation of cytokine secretion	22/348	210/18670	6.68002e-11	1.27747e-09	8.70606e-10	AIF1/LILRB1/HAVCR2/CSF1R/CD14/SYK/TLR2/TLR8/CD2/FGR/SRGN/LGALS9/NLRP3/TNFRSF1B/CASP1/CCL3/CD200R1/LYN/SERPINB1/CARD16/RASGRP1/PYCARD	22
BP	GO:0002367	cytokine production involved in immune response	16/348	102/18670	6.68517e-11	1.27747e-09	8.70606e-10	SASH3/CD74/FCER1G/LILRB1/IL18/HLA-E/TLR2/NLRP3/TNFRSF1B/CD96/TBX21/B2M/CCR2/XCL1/HLA-F/JAK3	16
BP	GO:0002483	antigen processing and presentation of endogenous peptide antigen	8/348	15/18670	7.72451e-11	1.45739e-09	9.93225e-10	HLA-E/HLA-B/HLA-C/B2M/TAPBP/HLA-A/TAP2/HLA-F	8
BP	GO:0019885	antigen processing and presentation of endogenous peptide antigen via MHC class I	8/348	15/18670	7.72451e-11	1.45739e-09	9.93225e-10	HLA-E/HLA-B/HLA-C/B2M/TAPBP/HLA-A/TAP2/HLA-F	8
BP	GO:0009615	response to virus	27/348	323/18670	8.42035e-11	1.57868e-09	1.07589e-09	RNASE6/LILRB1/IL12RB1/TLR8/PRF1/CCL5/PTPRC/FGR/CCL4/LGALS9/NLRP3/UNC93B1/TBX21/SAMHD1/IRF5/CARD9/APOBEC3H/XCL1/NPC2/IRF1/UNC13D/PYCARD/IKBKE/IRF7/ISG20/APOBEC3G/APOBEC3D	27
BP	GO:0071887	leukocyte apoptotic process	16/348	104/18670	9.04328e-11	1.68488e-09	1.14826e-09	CD74/FCER1G/LILRB1/CD27/CCL5/CD3G/LGALS9/CCR5/HCLS1/GIMAP8/DOCK8/LYN/PDCD1/RIPK3/IRF7/JAK3	16
BP	GO:0019883	antigen processing and presentation of endogenous antigen	9/348	22/18670	9.8441e-11	1.82269e-09	1.24218e-09	CD74/HLA-E/HLA-B/HLA-C/B2M/TAPBP/HLA-A/TAP2/HLA-F	9
BP	GO:0043304	regulation of mast cell degranulation	10/348	31/18670	1.39426e-10	2.56561e-09	1.74849e-09	FCER1G/CD300A/SYK/VAMP8/RAC2/FGR/LGALS9/LYN/UNC13D/STXBP2	10
BP	GO:0032653	regulation of interleukin-10 production	12/348	52/18670	1.53901e-10	2.81459e-09	1.91817e-09	SASH3/FCER1G/TYROBP/LILRB1/SYK/TLR2/CLEC7A/TIGIT/LGALS9/XCL1/PYCARD/JAK3	12
BP	GO:0032753	positive regulation of interleukin-4 production	9/348	23/18670	1.59085e-10	2.89165e-09	1.97069e-09	SASH3/FCER1G/HAVCR2/SYK/HLA-E/CD86/CD3E/LGALS9/NLRP3	9
BP	GO:0070664	negative regulation of leukocyte proliferation	14/348	78/18670	1.64209e-10	2.96671e-09	2.02184e-09	LST1/PTPN6/TYROBP/LILRB1/HAVCR2/CD300A/LILRB2/CD86/VSIG4/SPN/LGALS9/INPP5D/XCL1/LYN	14
BP	GO:0033006	regulation of mast cell activation involved in immune response	10/348	32/18670	1.99469e-10	3.58203e-09	2.44118e-09	FCER1G/CD300A/SYK/VAMP8/RAC2/FGR/LGALS9/LYN/UNC13D/STXBP2	10
BP	GO:0060337	type I interferon signaling pathway	15/348	95/18670	2.41581e-10	4.28663e-09	2.92138e-09	PTPN6/HLA-E/IRF8/HLA-B/ZBP1/SAMHD1/IRF5/HLA-C/HLA-A/IRF1/HLA-F/PSMB8/IKBKE/IRF7/ISG20	15
BP	GO:0071357	cellular response to type I interferon	15/348	95/18670	2.41581e-10	4.28663e-09	2.92138e-09	PTPN6/HLA-E/IRF8/HLA-B/ZBP1/SAMHD1/IRF5/HLA-C/HLA-A/IRF1/HLA-F/PSMB8/IKBKE/IRF7/ISG20	15
BP	GO:0002573	myeloid leukocyte differentiation	21/348	204/18670	2.53906e-10	4.47866e-09	3.05225e-09	SPI1/LILRB4/BATF/CD74/FCER1G/TYROBP/C1QC/CD4/LILRB3/LILRB1/CSF1R/EVI2B/TLR2/CSF1/HCLS1/NRROS/UBD/INPP5D/CCL3/LYN/IRF7	21
BP	GO:0050864	regulation of B cell activation	20/348	184/18670	2.58539e-10	4.53356e-09	3.08966e-09	SASH3/PTPN6/CD74/TYROBP/SLAMF8/CD300A/SYK/SAMSN1/SLA2/CD27/TNFSF13B/PTPRC/IKZF3/CD38/TBX21/INPP5D/NCKAP1L/LYN/CARD11/NFAM1	20
BP	GO:0032633	interleukin-4 production	10/348	33/18670	2.81491e-10	4.90717e-09	3.34428e-09	SASH3/FCER1G/HAVCR2/SYK/HLA-E/CD86/CD3E/LGALS9/NLRP3/ITK	10
BP	GO:0050868	negative regulation of T cell activation	16/348	112/18670	2.83339e-10	4.91065e-09	3.34666e-09	PTPN6/CD74/TNFAIP8L2/LILRB1/HAVCR2/CD300A/LILRB2/CD86/VSIG4/TIGIT/SPN/LGALS9/TBX21/XCL1/IRF1/JAK3	16
BP	GO:0032613	interleukin-10 production	12/348	55/18670	3.11159e-10	5.36164e-09	3.65401e-09	SASH3/FCER1G/TYROBP/LILRB1/SYK/TLR2/CLEC7A/TIGIT/LGALS9/XCL1/PYCARD/JAK3	12
BP	GO:0002292	T cell differentiation involved in immune response	13/348	68/18670	3.26786e-10	5.59856e-09	3.81547e-09	BATF/FCER1G/IL12RB1/IL18/CD86/SLAMF6/SPN/LGALS9/NLRP3/TBX21/EOMES/SEMA4A/JAK3	13
BP	GO:0007204	positive regulation of cytosolic calcium ion concentration	26/348	319/18670	3.30469e-10	5.6293e-09	3.83642e-09	CORO1A/PTPN6/CD4/CD52/GNA15/GPR65/C3AR1/LCK/TRPM2/PTPRC/CXCR3/S1PR4/PLCB2/CXCR6/CD38/CCR5/GPR18/FPR3/P2RY10/CCR2/CYBA/CCL3/XCL1/P2RY6/LYN/XCR1	26
BP	GO:0031295	T cell costimulation	12/348	56/18670	3.89453e-10	6.59636e-09	4.49548e-09	VAV1/PTPN6/CD86/LCK/CD3E/TNFSF13B/BTLA/CD5/ICOS/LYN/CARD11/PDCD1	12
BP	GO:0032612	interleukin-1 production	16/348	115/18670	4.2401e-10	7.14109e-09	4.86672e-09	TYROBP/HAVCR2/NLRC4/CLEC7A/TLR8/CD33/LGALS9/NLRP3/ARRB2/PYHIN1/CASP1/CCL3/SERPINB1/CARD16/PYCARD/TMEM106A	16
BP	GO:0097529	myeloid leukocyte migration	21/348	210/18670	4.35172e-10	7.2879e-09	4.96677e-09	VAV1/ITGB2/AIF1/CD74/FCER1G/JAML/SLAMF8/CD300A/SYK/C3AR1/CCL5/RAC2/CCL4/CSF1/XCL2/CCR2/CCL3/NCKAP1L/XCL1/CD200R1/LYN	21
BP	GO:0034340	response to type I interferon	15/348	99/18670	4.40602e-10	7.33763e-09	5.00066e-09	PTPN6/HLA-E/IRF8/HLA-B/ZBP1/SAMHD1/IRF5/HLA-C/HLA-A/IRF1/HLA-F/PSMB8/IKBKE/IRF7/ISG20	15
BP	GO:0031294	lymphocyte costimulation	12/348	57/18670	4.85127e-10	8.03425e-09	5.47541e-09	VAV1/PTPN6/CD86/LCK/CD3E/TNFSF13B/BTLA/CD5/ICOS/LYN/CARD11/PDCD1	12
BP	GO:0001916	positive regulation of T cell mediated cytotoxicity	9/348	26/18670	5.78968e-10	9.53538e-09	6.49845e-09	IL12RB1/HLA-E/PTPRC/HLA-B/HLA-C/B2M/XCL1/HLA-A/HLA-F	9
BP	GO:0032611	interleukin-1 beta production	15/348	101/18670	5.886e-10	9.64074e-09	6.57026e-09	TYROBP/NLRC4/CLEC7A/TLR8/CD33/LGALS9/NLRP3/ARRB2/PYHIN1/CASP1/CCL3/SERPINB1/CARD16/PYCARD/TMEM106A	15
BP	GO:0002715	regulation of natural killer cell mediated immunity	11/348	46/18670	6.00421e-10	9.7456e-09	6.64172e-09	VAV1/LILRB1/HAVCR2/HLA-E/SLAMF6/LGALS9/NCR3/ARRB2/CD96/HLA-F/RASGRP1	11
BP	GO:0031663	lipopolysaccharide-mediated signaling pathway	12/348	58/18670	6.0154e-10	9.7456e-09	6.64172e-09	HCK/PTAFR/LY86/IL18/CD14/TLR2/CD180/CCL5/CCL3/CD6/LYN/CARD16	12
BP	GO:0045824	negative regulation of innate immune response	12/348	59/18670	7.42604e-10	1.19518e-08	8.14524e-09	LILRB1/HAVCR2/SLAMF8/HLA-E/VSIG4/LGALS9/ARRB2/CD96/SAMHD1/HLA-F/NLRC3/NR1H3	12
BP	GO:0002690	positive regulation of leukocyte chemotaxis	14/348	87/18670	7.45733e-10	1.19518e-08	8.14524e-09	AIF1/CD74/GPSM3/C3AR1/CCL5/RAC2/CCL4/CSF1/LGALS9/XCL2/CCR2/CCL3/NCKAP1L/XCL1	14
BP	GO:0002698	negative regulation of immune effector process	16/348	120/18670	8.07626e-10	1.28745e-08	8.77409e-09	PTPN6/LILRB1/HAVCR2/SLAMF8/CD300A/HLA-E/VSIG4/PTPRC/LGALS9/ARRB2/CD96/TBX21/CCR2/XCL1/HLA-F/JAK3	16
BP	GO:0032673	regulation of interleukin-4 production	9/348	27/18670	8.54283e-10	1.35458e-08	9.23161e-09	SASH3/FCER1G/HAVCR2/SYK/HLA-E/CD86/CD3E/LGALS9/NLRP3	9
BP	GO:0002221	pattern recognition receptor signaling pathway	20/348	197/18670	8.74591e-10	1.37945e-08	9.40106e-09	ITGB2/CTSS/HAVCR2/PIK3AP1/ITGAM/CD300A/CD14/TLR2/CLEC7A/TLR8/CD300LF/ARRB2/UNC93B1/GFI1/CYBA/IRF1/LYN/IKBKE/NR1H3/IRF7	20
BP	GO:0032418	lysosome localization	13/348	74/18670	9.85888e-10	1.53128e-08	1.04358e-08	LAT2/FCER1G/CD300A/SYK/VAMP8/RAC2/FGR/LGALS9/LYN/UNC13D/MILR1/STXBP2/RASGRP1	13
BP	GO:0043367	CD4-positive, alpha-beta T cell differentiation	13/348	74/18670	9.85888e-10	1.53128e-08	1.04358e-08	SASH3/BATF/IL12RB1/IL18/CD86/SLAMF6/SPN/LGALS9/NLRP3/TBX21/NCKAP1L/SEMA4A/JAK3	13
BP	GO:0045730	respiratory burst	10/348	37/18670	9.91405e-10	1.53128e-08	1.04358e-08	NCF4/HCK/NCF1/CYBB/CD52/SLAMF8/CLEC7A/RAC2/NCF2/CYBA	10
BP	GO:2000403	positive regulation of lymphocyte migration	10/348	37/18670	9.91405e-10	1.53128e-08	1.04358e-08	AIF1/CCL5/SPN/CCL4/XCL2/CCR2/CCL3/XCL1/DOCK8/PYCARD	10
BP	GO:0002287	alpha-beta T cell activation involved in immune response	12/348	61/18670	1.11759e-09	1.69976e-08	1.1584e-08	BATF/IL12RB1/IL18/CD86/SLAMF6/SPN/LGALS9/NLRP3/TBX21/EOMES/SEMA4A/JAK3	12
BP	GO:0002293	alpha-beta T cell differentiation involved in immune response	12/348	61/18670	1.11759e-09	1.69976e-08	1.1584e-08	BATF/IL12RB1/IL18/CD86/SLAMF6/SPN/LGALS9/NLRP3/TBX21/EOMES/SEMA4A/JAK3	12
BP	GO:0030888	regulation of B cell proliferation	12/348	61/18670	1.11759e-09	1.69976e-08	1.1584e-08	SASH3/CD74/TYROBP/CD300A/TNFSF13B/PTPRC/IKZF3/CD38/INPP5D/NCKAP1L/LYN/CARD11	12
BP	GO:0045059	positive thymic T cell selection	7/348	13/18670	1.14737e-09	1.7362e-08	1.18324e-08	CD74/CD3D/DOCK2/CD3E/PTPRC/CD3G/ZAP70	7
BP	GO:0097530	granulocyte migration	17/348	141/18670	1.16856e-09	1.7568e-08	1.19728e-08	VAV1/ITGB2/CD74/FCER1G/JAML/SLAMF8/CD300A/SYK/C3AR1/CCL5/RAC2/CCL4/CSF1/XCL2/CCL3/NCKAP1L/XCL1	17
BP	GO:0150076	neuroinflammatory response	13/348	75/18670	1.17277e-09	1.7568e-08	1.19728e-08	ITGB2/AIF1/TYROBP/C1QA/IL18/ITGAM/TLR2/TLR8/PTPRC/TNFRSF1B/CTSC/CCL3/CD200R1	13
BP	GO:0030099	myeloid cell differentiation	29/348	416/18670	1.21406e-09	1.80955e-08	1.23323e-08	SPI1/LILRB4/PTPN6/BATF/CD74/FCER1G/TYROBP/C1QC/CD4/LILRB3/LILRB1/CSF1R/RASGRP4/EVI2B/TLR2/IRF8/IKZF1/CSF1/HCLS1/NRROS/UBD/GPR171/B2M/INPP5D/CCL3/NCKAP1L/LYN/IRF7/JAK3	29
BP	GO:0001773	myeloid dendritic cell activation	9/348	28/18670	1.23841e-09	1.82757e-08	1.2455e-08	SPI1/BATF/HAVCR2/DOCK2/CD2/UBD/SLAMF1/PYCARD/FLT3LG	9
BP	GO:0045577	regulation of B cell differentiation	9/348	28/18670	1.23841e-09	1.82757e-08	1.2455e-08	PTPN6/SLAMF8/SYK/CD27/IKZF3/INPP5D/NCKAP1L/CARD11/NFAM1	9
BP	GO:0035710	CD4-positive, alpha-beta T cell activation	14/348	92/18670	1.5971e-09	2.3453e-08	1.59835e-08	SASH3/BATF/IL12RB1/IL18/CD86/SLAMF6/SPN/LGALS9/NLRP3/TBX21/NCKAP1L/XCL1/SEMA4A/JAK3	14
BP	GO:2000401	regulation of lymphocyte migration	12/348	63/18670	1.65559e-09	2.41928e-08	1.64876e-08	AIF1/CCL5/SPN/CCL4/XCL2/CCR2/CCL3/XCL1/CD200R1/DOCK8/PYCARD/RIPK3	12
BP	GO:0050727	regulation of inflammatory response	27/348	374/18670	2.17956e-09	3.16939e-08	2.15997e-08	HCK/FCER1G/TNFAIP8L2/PIK3AP1/IL18/GPSM3/SLAMF8/HLA-E/TLR2/CLEC7A/VAMP8/CCL5/PTPRC/SIGLEC10/NLRP3/LTA/TNFRSF1B/CTSC/CCR2/CCL3/CD6/XCL1/CD200R1/LYN/PYCARD/NLRC3/NR1H3	27
BP	GO:0045061	thymic T cell selection	8/348	21/18670	2.21506e-09	3.20539e-08	2.1845e-08	CD74/CD3D/DOCK2/CD3E/PTPRC/CD3G/ZAP70/CARD11	8
BP	GO:1903038	negative regulation of leukocyte cell-cell adhesion	16/348	129/18670	2.3818e-09	3.43002e-08	2.33759e-08	PTPN6/CD74/TNFAIP8L2/LILRB1/HAVCR2/CD300A/LILRB2/CD86/VSIG4/TIGIT/SPN/LGALS9/TBX21/XCL1/IRF1/JAK3	16
BP	GO:0032755	positive regulation of interleukin-6 production	14/348	96/18670	2.83613e-09	4.06466e-08	2.77011e-08	AIF1/PTAFR/CD74/FCER1G/TYROBP/SYK/LILRB2/TLR2/CLEC7A/TLR8/LGALS9/CARD9/CYBA/PYCARD	14
BP	GO:0070228	regulation of lymphocyte apoptotic process	11/348	53/18670	3.0532e-09	4.35483e-08	2.96786e-08	CD74/CD27/CCL5/CD3G/LGALS9/GIMAP8/DOCK8/LYN/PDCD1/RIPK3/JAK3	11
BP	GO:0042094	interleukin-2 biosynthetic process	8/348	22/18670	3.42456e-09	4.86102e-08	3.31283e-08	CD4/IL18/CD86/CLEC7A/CD3E/PTPRC/CARD9/CARD11	8
BP	GO:0002724	regulation of T cell cytokine production	9/348	31/18670	3.44071e-09	4.86102e-08	3.31283e-08	SASH3/IL18/NLRP3/TNFRSF1B/TBX21/B2M/CCR2/XCL1/HLA-F	9
BP	GO:0051480	regulation of cytosolic calcium ion concentration	26/348	357/18670	3.63732e-09	5.11455e-08	3.48561e-08	CORO1A/PTPN6/CD4/CD52/GNA15/GPR65/C3AR1/LCK/TRPM2/PTPRC/CXCR3/S1PR4/PLCB2/CXCR6/CD38/CCR5/GPR18/FPR3/P2RY10/CCR2/CYBA/CCL3/XCL1/P2RY6/LYN/XCR1	26
BP	GO:0002716	negative regulation of natural killer cell mediated immunity	7/348	15/18670	4.16635e-09	5.83094e-08	3.97384e-08	LILRB1/HAVCR2/HLA-E/LGALS9/ARRB2/CD96/HLA-F	7
BP	GO:0050766	positive regulation of phagocytosis	12/348	69/18670	4.94744e-09	6.89174e-08	4.69678e-08	FCER1G/IL2RG/CLEC7A/DOCK2/SIRPG/PTPRC/CD300LF/IL2RB/CYBA/NCKAP1L/PTPRJ/PYCARD	12
BP	GO:0036037	CD8-positive, alpha-beta T cell activation	8/348	23/18670	5.16615e-09	7.16293e-08	4.8816e-08	LILRB1/HLA-E/GPR18/TNFSF8/EOMES/NCKAP1L/XCL1/IRF1	8
BP	GO:1990266	neutrophil migration	15/348	118/18670	5.37493e-09	7.4179e-08	5.05537e-08	VAV1/ITGB2/CD74/FCER1G/JAML/SLAMF8/SYK/C3AR1/CCL5/RAC2/CCL4/XCL2/CCL3/NCKAP1L/XCL1	15
BP	GO:0002495	antigen processing and presentation of peptide antigen via MHC class II	14/348	101/18670	5.58981e-09	7.6789e-08	5.23324e-08	HLA-DMA/HLA-DMB/CD74/HLA-DRB1/FCER1G/CTSS/HLA-DPB1/HLA-DRA/HLA-DPA1/MARCHF1/HLA-DQB1/HLA-DQA1/HLA-DOA/PYCARD	14
BP	GO:0042269	regulation of natural killer cell mediated cytotoxicity	10/348	44/18670	6.28928e-09	8.56089e-08	5.83432e-08	VAV1/LILRB1/HAVCR2/HLA-E/SLAMF6/LGALS9/NCR3/ARRB2/HLA-F/RASGRP1	10
BP	GO:2000404	regulation of T cell migration	10/348	44/18670	6.28928e-09	8.56089e-08	5.83432e-08	AIF1/CCL5/SPN/XCL2/CCR2/XCL1/CD200R1/DOCK8/PYCARD/RIPK3	10
BP	GO:0002888	positive regulation of myeloid leukocyte mediated immunity	9/348	33/18670	6.36934e-09	8.59383e-08	5.85678e-08	ITGB2/PTAFR/FCER1G/TYROBP/ITGAM/SYK/HLA-E/VAMP8/FGR	9
BP	GO:0002504	antigen processing and presentation of peptide or polysaccharide antigen via MHC class II	14/348	102/18670	6.37114e-09	8.59383e-08	5.85678e-08	HLA-DMA/HLA-DMB/CD74/HLA-DRB1/FCER1G/CTSS/HLA-DPB1/HLA-DRA/HLA-DPA1/MARCHF1/HLA-DQB1/HLA-DQA1/HLA-DOA/PYCARD	14
BP	GO:0002700	regulation of production of molecular mediator of immune response	16/348	139/18670	7.14502e-09	9.59428e-08	6.53859e-08	SASH3/CD74/FCER1G/LILRB1/IL18/HLA-E/PTPRC/NLRP3/TNFRSF1B/CD96/TBX21/B2M/CCR2/XCL1/HLA-F/JAK3	16
BP	GO:0032652	regulation of interleukin-1 production	14/348	103/18670	7.2505e-09	9.69226e-08	6.60536e-08	TYROBP/HAVCR2/CLEC7A/TLR8/CD33/LGALS9/NLRP3/ARRB2/PYHIN1/CASP1/CCL3/SERPINB1/CARD16/PYCARD	14
BP	GO:0002475	antigen processing and presentation via MHC class Ib	7/348	16/18670	7.28864e-09	9.69974e-08	6.61046e-08	HLA-E/HLA-B/HLA-C/B2M/HLA-A/TAP2/HLA-F	7
BP	GO:0043302	positive regulation of leukocyte degranulation	8/348	24/18670	7.62403e-09	1.0101e-07	6.88392e-08	ITGB2/PTAFR/FCER1G/ITGAM/SYK/VAMP8/FGR/HLA-F	8
BP	GO:0002291	T cell activation via T cell receptor contact with antigen bound to MHC molecule on antigen presenting cell	6/348	10/18670	7.92263e-09	1.04502e-07	7.12188e-08	HLA-DMB/ITGAL/LILRB1/HAVCR2/LGALS9/APBB1IP	6
BP	GO:0002532	production of molecular mediator involved in inflammatory response	12/348	72/18670	8.2011e-09	1.07698e-07	7.33973e-08	FCER1G/ALOX5/GPSM3/SLAMF8/SYK/CLEC7A/VAMP8/CD96/CD6/LYN/PYCARD/NLRC3	12
BP	GO:0030593	neutrophil chemotaxis	14/348	104/18670	8.23877e-09	1.07718e-07	7.3411e-08	VAV1/ITGB2/CD74/FCER1G/JAML/SYK/C3AR1/CCL5/RAC2/CCL4/XCL2/CCL3/NCKAP1L/XCL1	14
BP	GO:0071621	granulocyte chemotaxis	15/348	123/18670	9.5777e-09	1.24677e-07	8.49688e-08	VAV1/ITGB2/CD74/FCER1G/JAML/SYK/C3AR1/CCL5/RAC2/CCL4/CSF1/XCL2/CCL3/NCKAP1L/XCL1	15
BP	GO:0038094	Fc-gamma receptor signaling pathway	16/348	142/18670	9.74926e-09	1.26359e-07	8.61148e-08	WAS/VAV1/HCK/FCER1G/FCGR1A/SYK/CD247/MYO1G/PTPRC/FGR/CD3G/FCGR3A/ARPC1B/NCKAP1L/LYN/PTPRJ	16
BP	GO:0002507	tolerance induction	8/348	25/18670	1.10307e-08	1.42349e-07	9.7012e-08	HAVCR2/LILRB2/HLA-E/CD3E/LGALS9/ICOS/LYN/PDCD1	8
BP	GO:0032651	regulation of interleukin-1 beta production	13/348	90/18670	1.18392e-08	1.52123e-07	1.03673e-07	TYROBP/CLEC7A/TLR8/CD33/LGALS9/NLRP3/ARRB2/PYHIN1/CASP1/CCL3/SERPINB1/CARD16/PYCARD	13
BP	GO:0002294	CD4-positive, alpha-beta T cell differentiation involved in immune response	11/348	60/18670	1.2218e-08	1.56317e-07	1.06531e-07	BATF/IL12RB1/IL18/CD86/SLAMF6/SPN/LGALS9/NLRP3/TBX21/SEMA4A/JAK3	11
BP	GO:2000107	negative regulation of leukocyte apoptotic process	10/348	47/18670	1.24893e-08	1.59105e-07	1.08432e-07	CD74/FCER1G/LILRB1/CD27/CCL5/CCR5/HCLS1/DOCK8/IRF7/JAK3	10
BP	GO:0002431	Fc receptor mediated stimulatory signaling pathway	16/348	145/18670	1.31969e-08	1.67404e-07	1.14087e-07	WAS/VAV1/HCK/FCER1G/FCGR1A/SYK/CD247/MYO1G/PTPRC/FGR/CD3G/FCGR3A/ARPC1B/NCKAP1L/LYN/PTPRJ	16
BP	GO:0032733	positive regulation of interleukin-10 production	9/348	36/18670	1.47998e-08	1.86153e-07	1.26865e-07	SASH3/FCER1G/SYK/TLR2/CLEC7A/TIGIT/LGALS9/XCL1/PYCARD	9
BP	GO:0042554	superoxide anion generation	9/348	36/18670	1.47998e-08	1.86153e-07	1.26865e-07	ITGB2/NCF1/TYROBP/CYBB/ITGAM/SYK/CLEC7A/NCF2/CYBA	9
BP	GO:0001774	microglial cell activation	10/348	48/18670	1.55171e-08	1.93542e-07	1.319e-07	ITGB2/AIF1/TYROBP/C1QA/ITGAM/TLR2/TLR8/PTPRC/CTSC/CCL3	10
BP	GO:0002269	leukocyte activation involved in inflammatory response	10/348	48/18670	1.55171e-08	1.93542e-07	1.319e-07	ITGB2/AIF1/TYROBP/C1QA/ITGAM/TLR2/TLR8/PTPRC/CTSC/CCL3	10
BP	GO:0060759	regulation of response to cytokine stimulus	18/348	190/18670	1.84044e-08	2.28598e-07	1.55792e-07	PTPN6/CD74/SYK/TLR2/CCL5/PTPRC/CD300LF/ZBP1/CSF1/SAMHD1/CASP1/GFI1/CASP4/CARD16/PYCARD/IKBKE/NR1H3/IRF7	18
BP	GO:0001911	negative regulation of leukocyte mediated cytotoxicity	7/348	18/18670	1.96338e-08	2.42857e-07	1.65509e-07	LILRB1/HAVCR2/HLA-E/PTPRC/LGALS9/ARRB2/HLA-F	7
BP	GO:0046637	regulation of alpha-beta T cell differentiation	11/348	63/18670	2.08858e-08	2.57275e-07	1.75335e-07	SASH3/IL12RB1/IL18/SYK/CD86/LGALS9/NLRP3/ZAP70/TBX21/NCKAP1L/JAK3	11
BP	GO:0018108	peptidyl-tyrosine phosphorylation	25/348	363/18670	2.23356e-08	2.74002e-07	1.86735e-07	ITGB2/HCK/NCF1/PTPN6/CD74/CD4/SLA/IL18/CSF1R/FCGR1A/CD300A/SYK/SAMSN1/LCK/CD3E/CCL5/PTPRC/FGR/ARRB2/ZAP70/HCLS1/ITK/LYN/PTPRJ/JAK3	25
BP	GO:0002440	production of molecular mediator of immune response	22/348	286/18670	2.25313e-08	2.75269e-07	1.87598e-07	SASH3/BATF/CD74/FCER1G/LILRB1/IL18/HLA-E/TLR2/TNFSF13B/HLA-DQB1/PTPRC/NLRP3/TNFRSF1B/CD96/TBX21/SAMHD1/B2M/CCR2/XCL1/HLA-F/CARD11/JAK3	22
BP	GO:0030183	B cell differentiation	15/348	131/18670	2.27934e-08	2.77335e-07	1.89006e-07	PTPN6/SLAMF8/SYK/CD27/PTPRC/IKZF3/MFNG/INPP5D/LYL1/NCKAP1L/PTPRJ/CARD11/NFAM1/CMTM7/JAK3	15
BP	GO:0002832	negative regulation of response to biotic stimulus	13/348	95/18670	2.31204e-08	2.79036e-07	1.90165e-07	LILRB1/HAVCR2/SLAMF8/HLA-E/VSIG4/LGALS9/ARRB2/CD96/SAMHD1/HLA-F/CARD16/NLRC3/NR1H3	13
BP	GO:0042100	B cell proliferation	13/348	95/18670	2.31204e-08	2.79036e-07	1.90165e-07	SASH3/CD74/TYROBP/CD300A/CD180/TNFSF13B/PTPRC/IKZF3/CD38/INPP5D/NCKAP1L/LYN/CARD11	13
BP	GO:0034612	response to tumor necrosis factor	23/348	312/18670	2.37575e-08	2.85568e-07	1.94618e-07	CD14/SYK/CD27/TNFSF13B/PSMB10/CCL5/CCL4/LTA/TNFRSF1B/CXCL16/TNFSF8/XCL2/UBD/CASP1/CYBA/CCL3/XCL1/PSMB9/CASP4/PSMB8/CARD16/PYCARD/PSME2	23
BP	GO:0018212	peptidyl-tyrosine modification	25/348	366/18670	2.62668e-08	3.14463e-07	2.1431e-07	ITGB2/HCK/NCF1/PTPN6/CD74/CD4/SLA/IL18/CSF1R/FCGR1A/CD300A/SYK/SAMSN1/LCK/CD3E/CCL5/PTPRC/FGR/ARRB2/ZAP70/HCLS1/ITK/LYN/PTPRJ/JAK3	25
BP	GO:0050920	regulation of chemotaxis	19/348	217/18670	2.67008e-08	3.1838e-07	2.16979e-07	AIF1/CD74/GPSM3/SLAMF8/C3AR1/CCL5/RAC2/CCL4/CSF1/LGALS9/GPR18/XCL2/CCR2/CCL3/NCKAP1L/XCL1/SEMA4A/IL16/LYN	19
BP	GO:0043087	regulation of GTPase activity	29/348	479/18670	2.86274e-08	3.39993e-07	2.31708e-07	ARHGAP30/VAV1/FGD3/FGD2/ADAP2/ARHGAP45/RASAL3/GPR65/ARHGAP4/DOCK2/TBC1D10C/CCL5/CCL4/ARRB2/GMIP/XCL2/ARHGAP9/RHOG/CCL3/NCKAP1L/XCL1/ARHGDIB/ACAP1/DOCK8/RHOH/RASGRP1/PYCARD/ADAP1/ARHGAP25	29
BP	GO:0019722	calcium-mediated signaling	19/348	218/18670	2.87599e-08	3.40212e-07	2.31857e-07	LAT2/CD4/SYK/SLA2/CD3E/TRPM2/PTPRC/CXCR3/CCL4/CXCR6/ZAP70/CCR5/TRAT1/CCR2/CCL3/P2RY6/PTPRJ/PLEK/XCR1	19
BP	GO:0045076	regulation of interleukin-2 biosynthetic process	7/348	19/18670	3.05911e-08	3.60442e-07	2.45645e-07	CD4/CD86/CLEC7A/CD3E/PTPRC/CARD9/CARD11	7
BP	GO:0043383	negative T cell selection	6/348	12/18670	3.37745e-08	3.96386e-07	2.7014e-07	CD74/DOCK2/CD3E/PTPRC/ZAP70/THEMIS	6
BP	GO:0050921	positive regulation of chemotaxis	15/348	135/18670	3.43278e-08	4.01298e-07	2.73488e-07	AIF1/CD74/GPSM3/C3AR1/CCL5/RAC2/CCL4/CSF1/LGALS9/XCL2/CCR2/CCL3/NCKAP1L/XCL1/IL16	15
BP	GO:0006968	cellular defense response	10/348	52/18670	3.51286e-08	4.09056e-07	2.78775e-07	NCF1/TYROBP/LILRB2/PRF1/SPN/NCF2/CCR5/TRAT1/CCR2/ITK	10
BP	GO:0001959	regulation of cytokine-mediated signaling pathway	17/348	177/18670	3.75209e-08	4.35214e-07	2.96602e-07	PTPN6/CD74/SYK/CCL5/PTPRC/CD300LF/ZBP1/CSF1/SAMHD1/CASP1/GFI1/CASP4/CARD16/PYCARD/IKBKE/NR1H3/IRF7	17
BP	GO:0002761	regulation of myeloid leukocyte differentiation	14/348	117/18670	3.83e-08	4.42528e-07	3.01587e-07	LILRB4/CD74/TYROBP/C1QC/CD4/LILRB3/LILRB1/EVI2B/CSF1/HCLS1/INPP5D/CCL3/LYN/IRF7	14
BP	GO:0048872	homeostasis of number of cells	20/348	246/18670	3.98187e-08	4.583e-07	3.12336e-07	SASH3/SPI1/CORO1A/CD74/FCER1G/IKZF1/TNFSF13B/CSF1/SIT1/LGALS9/HCLS1/B2M/INPP5D/CCR2/NCKAP1L/LYN/CARD11/RIPK3/FLT3LG/JAK3	20
BP	GO:0002369	T cell cytokine production	9/348	40/18670	4.02526e-08	4.61512e-07	3.14524e-07	SASH3/IL18/NLRP3/TNFRSF1B/TBX21/B2M/CCR2/XCL1/HLA-F	9
BP	GO:0050702	interleukin-1 beta secretion	10/348	53/18670	4.25879e-08	4.86416e-07	3.31497e-07	NLRC4/TLR8/LGALS9/NLRP3/CASP1/CCL3/SERPINB1/CARD16/PYCARD/TMEM106A	10
BP	GO:0002433	immune response-regulating cell surface receptor signaling pathway involved in phagocytosis	15/348	139/18670	5.09448e-08	5.75252e-07	3.92039e-07	WAS/VAV1/HCK/FCGR1A/SYK/CD247/MYO1G/PTPRC/FGR/CD3G/FCGR3A/ARPC1B/NCKAP1L/LYN/PTPRJ	15
BP	GO:0038096	Fc-gamma receptor signaling pathway involved in phagocytosis	15/348	139/18670	5.09448e-08	5.75252e-07	3.92039e-07	WAS/VAV1/HCK/FCGR1A/SYK/CD247/MYO1G/PTPRC/FGR/CD3G/FCGR3A/ARPC1B/NCKAP1L/LYN/PTPRJ	15
BP	GO:0050715	positive regulation of cytokine secretion	15/348	139/18670	5.09448e-08	5.75252e-07	3.92039e-07	AIF1/HAVCR2/CSF1R/CD14/SYK/TLR2/TLR8/CD2/FGR/LGALS9/NLRP3/CASP1/CCL3/RASGRP1/PYCARD	15
BP	GO:0002720	positive regulation of cytokine production involved in immune response	10/348	54/18670	5.141e-08	5.78314e-07	3.94126e-07	SASH3/CD74/FCER1G/LILRB1/IL18/HLA-E/NLRP3/B2M/XCL1/HLA-F	10
BP	GO:0032743	positive regulation of interleukin-2 production	8/348	30/18670	5.50271e-08	6.16676e-07	4.20271e-07	SASH3/CD4/CD86/CLEC7A/CD3E/PTPRC/CCR2/CARD11	8
BP	GO:0070227	lymphocyte apoptotic process	11/348	69/18670	5.59858e-08	6.2507e-07	4.25991e-07	CD74/CD27/CCL5/CD3G/LGALS9/GIMAP8/DOCK8/LYN/PDCD1/RIPK3/JAK3	11
BP	GO:0045086	positive regulation of interleukin-2 biosynthetic process	6/348	13/18670	6.17407e-08	6.8675e-07	4.68026e-07	CD4/CD86/CLEC7A/CD3E/PTPRC/CARD11	6
BP	GO:0007229	integrin-mediated signaling pathway	13/348	103/18670	6.20242e-08	6.87339e-07	4.68428e-07	VAV1/ITGB2/HCK/FCER1G/TYROBP/FERMT3/ITGAL/ITGAM/FYB1/SYK/FGR/ITGB7/PLEK	13
BP	GO:0033077	T cell differentiation in thymus	11/348	70/18670	6.5329e-08	7.18619e-07	4.89746e-07	CD74/CD3D/DOCK2/CD3E/PTPRC/CD3G/ZAP70/B2M/CARD11/RASGRP1/RIPK3	11
BP	GO:0034121	regulation of toll-like receptor signaling pathway	11/348	70/18670	6.5329e-08	7.18619e-07	4.89746e-07	CD300A/CD14/TLR2/CD300LF/ARRB2/GFI1/CYBA/IRF1/LYN/NR1H3/IRF7	11
BP	GO:0002218	activation of innate immune response	15/348	142/18670	6.78787e-08	7.43921e-07	5.06989e-07	HCK/FCER1G/NLRC4/SYK/PSMB10/ICAM3/PYHIN1/CLEC10A/CARD9/PSMB9/LYN/CARD11/PSMB8/PYCARD/PSME2	15
BP	GO:0002791	regulation of peptide secretion	29/348	500/18670	7.2316e-08	7.89649e-07	5.38153e-07	AIF1/CD74/LILRB1/HAVCR2/CSF1R/CD14/SYK/HLA-E/TLR2/TLR8/CD33/CCL5/CD2/FGR/RHBDF2/SRGN/LGALS9/NLRP3/CD38/TNFRSF1B/CASP1/CCL3/CD200R1/LYN/SERPINB1/CARD16/RASGRP1/PYCARD/NR1H3	29
BP	GO:2000406	positive regulation of T cell migration	8/348	31/18670	7.29702e-08	7.93884e-07	5.41039e-07	AIF1/CCL5/SPN/XCL2/CCR2/XCL1/DOCK8/PYCARD	8
BP	GO:0050708	regulation of protein secretion	28/348	472/18670	7.67762e-08	8.32254e-07	5.67189e-07	AIF1/LILRB1/HAVCR2/CSF1R/CD14/SYK/HLA-E/TLR2/TLR8/CD33/CCL5/CD2/FGR/RHBDF2/SRGN/LGALS9/NLRP3/CD38/TNFRSF1B/CASP1/CCL3/CD200R1/LYN/SERPINB1/CARD16/RASGRP1/PYCARD/NR1H3	28
BP	GO:0042088	T-helper 1 type immune response	9/348	43/18670	7.90247e-08	8.53524e-07	5.81684e-07	HAVCR2/IL12RB1/IL18/SPN/EBI3/CCR2/XCL1/SEMA4A/JAK3	9
BP	GO:0060760	positive regulation of response to cytokine stimulus	10/348	57/18670	8.82813e-08	9.50059e-07	6.47474e-07	CD74/TLR2/CD300LF/ZBP1/CSF1/CASP1/GFI1/CASP4/IKBKE/IRF7	10
BP	GO:0031342	negative regulation of cell killing	7/348	22/18670	9.86654e-08	1.0544e-06	7.18586e-07	LILRB1/HAVCR2/HLA-E/PTPRC/LGALS9/ARRB2/HLA-F	7
BP	GO:0032479	regulation of type I interferon production	14/348	126/18670	9.86846e-08	1.0544e-06	7.18586e-07	LILRB1/HAVCR2/CD14/SYK/TLR2/TLR8/ZBP1/IRF5/UBE2L6/IRF1/PYCARD/NLRC3/IKBKE/IRF7	14
BP	GO:0006801	superoxide metabolic process	11/348	73/18670	1.02211e-07	1.08818e-06	7.41607e-07	ITGB2/NCF4/NCF1/TYROBP/CYBB/ITGAM/SYK/CLEC7A/NCF2/NRROS/CYBA	11
BP	GO:0051056	regulation of small GTPase mediated signal transduction	23/348	338/18670	1.02972e-07	1.09238e-06	7.44469e-07	ARHGAP30/VAV1/CYTH4/FGD3/FGD2/RASGRP4/ARHGAP45/RASAL3/GPR65/ARHGAP4/RAC2/CSF1/GPR18/GMIP/ARHGAP9/RHOG/P2RY10/ARHGDIB/LYN/RHOH/RASGRP1/ARHGAP25/PSD4	23
BP	GO:0042093	T-helper cell differentiation	10/348	58/18670	1.04925e-07	1.10523e-06	7.53226e-07	BATF/IL12RB1/IL18/CD86/SLAMF6/SPN/NLRP3/TBX21/SEMA4A/JAK3	10
BP	GO:0061900	glial cell activation	10/348	58/18670	1.04925e-07	1.10523e-06	7.53226e-07	ITGB2/AIF1/TYROBP/C1QA/ITGAM/TLR2/TLR8/PTPRC/CTSC/CCL3	10
BP	GO:0045953	negative regulation of natural killer cell mediated cytotoxicity	6/348	14/18670	1.06353e-07	1.11241e-06	7.58119e-07	LILRB1/HAVCR2/HLA-E/LGALS9/ARRB2/HLA-F	6
BP	GO:0046629	gamma-delta T cell activation	6/348	14/18670	1.06353e-07	1.11241e-06	7.58119e-07	LILRB1/JAML/SYK/PTPRC/GPR18/NCKAP1L	6
BP	GO:0071674	mononuclear cell migration	12/348	90/18670	1.08261e-07	1.12841e-06	7.69025e-07	AIF1/JAML/SLAMF8/C3AR1/CCL5/CCL4/CSF1/XCL2/CCR2/CCL3/XCL1/LYN	12
BP	GO:0051607	defense response to virus	19/348	238/18670	1.16567e-07	1.21075e-06	8.25139e-07	RNASE6/LILRB1/IL12RB1/TLR8/PRF1/PTPRC/NLRP3/UNC93B1/SAMHD1/IRF5/CARD9/APOBEC3H/IRF1/UNC13D/PYCARD/IRF7/ISG20/APOBEC3G/APOBEC3D	19
BP	GO:0032677	regulation of interleukin-8 production	11/348	74/18670	1.18079e-07	1.2222e-06	8.32943e-07	CD74/CD14/SYK/TLR2/CLEC7A/TLR8/CD33/PTPRC/CD2/LGALS9/PYCARD	11
BP	GO:0002820	negative regulation of adaptive immune response	9/348	45/18670	1.20172e-07	1.23784e-06	8.43602e-07	PTPN6/LILRB1/HAVCR2/SAMSN1/PTPRC/TBX21/XCL1/HLA-F/JAK3	9
BP	GO:0032606	type I interferon production	14/348	128/18670	1.20421e-07	1.23784e-06	8.43602e-07	LILRB1/HAVCR2/CD14/SYK/TLR2/TLR8/ZBP1/IRF5/UBE2L6/IRF1/PYCARD/NLRC3/IKBKE/IRF7	14
BP	GO:0032732	positive regulation of interleukin-1 production	10/348	59/18670	1.24268e-07	1.2668e-06	8.63334e-07	TYROBP/HAVCR2/CLEC7A/TLR8/LGALS9/NLRP3/PYHIN1/CASP1/CCL3/PYCARD	10
BP	GO:0070232	regulation of T cell apoptotic process	8/348	33/18670	1.24317e-07	1.2668e-06	8.63334e-07	CD27/CCL5/LGALS9/GIMAP8/DOCK8/PDCD1/RIPK3/JAK3	8
BP	GO:0031348	negative regulation of defense response	19/348	239/18670	1.24512e-07	1.2668e-06	8.63334e-07	TNFAIP8L2/LILRB1/HAVCR2/SLAMF8/HLA-E/VSIG4/PTPRC/LGALS9/SIGLEC10/NLRP3/ARRB2/TNFRSF1B/CD96/SAMHD1/CD200R1/HLA-F/PYCARD/NLRC3/NR1H3	19
BP	GO:0051047	positive regulation of secretion	26/348	428/18670	1.433e-07	1.45298e-06	9.90222e-07	ITGB2/AIF1/PTAFR/FCER1G/HAVCR2/CSF1R/ITGAM/CD14/SYK/HLA-E/TLR2/VAMP8/TLR8/CD33/CD2/FGR/LGALS9/NLRP3/CD38/CASP1/CYBA/CCL3/HLA-F/UNC13D/RASGRP1/PYCARD	26
BP	GO:0006874	cellular calcium ion homeostasis	27/348	458/18670	1.49912e-07	1.51487e-06	1.0324e-06	CORO1A/PTPN6/CD4/CD52/GNA15/GPR65/C3AR1/LCK/CCL5/TRPM2/PTPRC/CXCR3/S1PR4/PLCB2/CXCR6/CD38/CCR5/GPR18/FPR3/P2RY10/CCR2/CYBA/CCL3/XCL1/P2RY6/LYN/XCR1	27
BP	GO:0042533	tumor necrosis factor biosynthetic process	8/348	34/18670	1.59947e-07	1.60539e-06	1.09409e-06	TYROBP/LILRB1/CYBB/SYK/CLEC7A/SPN/CARD9/CCR2	8
BP	GO:0042534	regulation of tumor necrosis factor biosynthetic process	8/348	34/18670	1.59947e-07	1.60539e-06	1.09409e-06	TYROBP/LILRB1/CYBB/SYK/CLEC7A/SPN/CARD9/CCR2	8
BP	GO:1903532	positive regulation of secretion by cell	25/348	403/18670	1.68794e-07	1.68851e-06	1.15073e-06	ITGB2/AIF1/PTAFR/FCER1G/HAVCR2/CSF1R/ITGAM/CD14/SYK/HLA-E/TLR2/VAMP8/TLR8/CD33/CD2/FGR/LGALS9/NLRP3/CD38/CASP1/CCL3/HLA-F/UNC13D/RASGRP1/PYCARD	25
BP	GO:0050701	interleukin-1 secretion	10/348	61/18670	1.72563e-07	1.7147e-06	1.16859e-06	NLRC4/TLR8/LGALS9/NLRP3/CASP1/CCL3/SERPINB1/CARD16/PYCARD/TMEM106A	10
BP	GO:2000514	regulation of CD4-positive, alpha-beta T cell activation	10/348	61/18670	1.72563e-07	1.7147e-06	1.16859e-06	SASH3/IL12RB1/IL18/CD86/LGALS9/NLRP3/TBX21/NCKAP1L/XCL1/JAK3	10
BP	GO:0043370	regulation of CD4-positive, alpha-beta T cell differentiation	9/348	47/18670	1.78822e-07	1.76513e-06	1.20295e-06	SASH3/IL12RB1/IL18/CD86/LGALS9/NLRP3/TBX21/NCKAP1L/JAK3	9
BP	GO:0046638	positive regulation of alpha-beta T cell differentiation	9/348	47/18670	1.78822e-07	1.76513e-06	1.20295e-06	SASH3/IL12RB1/IL18/SYK/CD86/LGALS9/NLRP3/ZAP70/NCKAP1L	9
BP	GO:0019724	B cell mediated immunity	18/348	221/18670	1.86691e-07	1.83672e-06	1.25174e-06	PTPN6/BATF/CD74/FCER1G/C1QC/C1QA/C1QB/HLA-E/SLA2/CD27/TLR8/HLA-DQB1/PTPRC/LTA/TBX21/INPP5D/XCL1/IRF7	18
BP	GO:0002702	positive regulation of production of molecular mediator of immune response	12/348	95/18670	1.98756e-07	1.94899e-06	1.32825e-06	SASH3/CD74/FCER1G/LILRB1/IL18/HLA-E/PTPRC/NLRP3/TBX21/B2M/XCL1/HLA-F	12
BP	GO:0042092	type 2 immune response	8/348	35/18670	2.03995e-07	1.99381e-06	1.3588e-06	BATF/CD74/IL18/CD86/NLRP3/TBX21/CCR2/XCL1	8
BP	GO:2000516	positive regulation of CD4-positive, alpha-beta T cell activation	8/348	36/18670	2.58051e-07	2.51389e-06	1.71324e-06	SASH3/IL12RB1/IL18/CD86/LGALS9/NLRP3/NCKAP1L/XCL1	8
BP	GO:0032757	positive regulation of interleukin-8 production	9/348	49/18670	2.60908e-07	2.53344e-06	1.72656e-06	CD74/CD14/SYK/TLR2/CLEC7A/TLR8/CD2/LGALS9/PYCARD	9
BP	GO:0055074	calcium ion homeostasis	27/348	471/18670	2.61883e-07	2.53465e-06	1.72739e-06	CORO1A/PTPN6/CD4/CD52/GNA15/GPR65/C3AR1/LCK/CCL5/TRPM2/PTPRC/CXCR3/S1PR4/PLCB2/CXCR6/CD38/CCR5/GPR18/FPR3/P2RY10/CCR2/CYBA/CCL3/XCL1/P2RY6/LYN/XCR1	27
BP	GO:0032695	negative regulation of interleukin-12 production	6/348	16/18670	2.7479e-07	2.65097e-06	1.80666e-06	LILRB1/TLR8/TIGIT/ARRB2/SLAMF1/JAK3	6
BP	GO:0022408	negative regulation of cell-cell adhesion	16/348	180/18670	2.76425e-07	2.65814e-06	1.81155e-06	PTPN6/CD74/TNFAIP8L2/LILRB1/HAVCR2/CD300A/LILRB2/CD86/VSIG4/TIGIT/SPN/LGALS9/TBX21/XCL1/IRF1/JAK3	16
BP	GO:0019886	antigen processing and presentation of exogenous peptide antigen via MHC class II	12/348	98/18670	2.80974e-07	2.6932e-06	1.83544e-06	HLA-DMA/HLA-DMB/CD74/HLA-DRB1/FCER1G/CTSS/HLA-DPB1/HLA-DRA/HLA-DPA1/HLA-DQB1/HLA-DQA1/HLA-DOA	12
BP	GO:0001961	positive regulation of cytokine-mediated signaling pathway	9/348	50/18670	3.13005e-07	2.9906e-06	2.03812e-06	CD74/CD300LF/ZBP1/CSF1/CASP1/GFI1/CASP4/IKBKE/IRF7	9
BP	GO:0050854	regulation of antigen receptor-mediated signaling pathway	10/348	65/18670	3.20662e-07	3.05397e-06	2.08131e-06	LILRB4/PTPN6/CD300A/LCK/PTPRC/UBASH3A/TRAT1/LYN/PTPRJ/NFAM1	10
BP	GO:1903305	regulation of regulated secretory pathway	15/348	160/18670	3.28387e-07	3.11758e-06	2.12466e-06	ITGB2/PTAFR/FCER1G/ITGAM/CD300A/SYK/VAMP8/RAC2/FGR/LGALS9/CCR2/LYN/HLA-F/UNC13D/STXBP2	15
BP	GO:0032637	interleukin-8 production	11/348	82/18670	3.46358e-07	3.27776e-06	2.23382e-06	CD74/CD14/SYK/TLR2/CLEC7A/TLR8/CD33/PTPRC/CD2/LGALS9/PYCARD	11
BP	GO:0032731	positive regulation of interleukin-1 beta production	9/348	52/18670	4.44801e-07	4.19605e-06	2.85964e-06	TYROBP/CLEC7A/TLR8/LGALS9/NLRP3/PYHIN1/CASP1/CCL3/PYCARD	9
BP	GO:0036336	dendritic cell migration	7/348	27/18670	4.74121e-07	4.45853e-06	3.03853e-06	SLAMF8/CCL5/TRPM2/LGALS9/CCR5/CCR2/DOCK8	7
BP	GO:0033627	cell adhesion mediated by integrin	10/348	68/18670	4.95648e-07	4.64631e-06	3.16651e-06	ITGB2/PTPN6/FERMT3/SYK/CD3E/CCL5/SKAP1/NCKAP1L/LYN/ITGB7	10
BP	GO:1903307	positive regulation of regulated secretory pathway	9/348	53/18670	5.27071e-07	4.92539e-06	3.3567e-06	ITGB2/PTAFR/FCER1G/ITGAM/SYK/VAMP8/FGR/HLA-F/UNC13D	9
BP	GO:0001776	leukocyte homeostasis	11/348	86/18670	5.66263e-07	5.2751e-06	3.59503e-06	CORO1A/CD74/FCER1G/TNFSF13B/SIT1/LGALS9/CCR2/NCKAP1L/LYN/RIPK3/JAK3	11
BP	GO:0071356	cellular response to tumor necrosis factor	20/348	291/18670	6.07307e-07	5.63982e-06	3.84359e-06	SYK/CD27/TNFSF13B/PSMB10/CCL5/CCL4/LTA/TNFRSF1B/TNFSF8/XCL2/CASP1/CYBA/CCL3/XCL1/PSMB9/CASP4/PSMB8/CARD16/PYCARD/PSME2	20
BP	GO:0002823	negative regulation of adaptive immune response based on somatic recombination of immune receptors built from immunoglobulin superfamily domains	8/348	40/18670	6.14557e-07	5.68943e-06	3.8774e-06	PTPN6/LILRB1/HAVCR2/PTPRC/TBX21/XCL1/HLA-F/JAK3	8
BP	GO:0010818	T cell chemotaxis	7/348	28/18670	6.22099e-07	5.7132e-06	3.8936e-06	CCL5/CXCR3/CXCL16/XCL2/CCR2/CCL3/XCL1	7
BP	GO:0045408	regulation of interleukin-6 biosynthetic process	7/348	28/18670	6.22099e-07	5.7132e-06	3.8936e-06	PTAFR/CD74/TYROBP/SYK/CLEC7A/CARD9/INPP5D	7
BP	GO:0070374	positive regulation of ERK1 and ERK2 cascade	17/348	215/18670	6.22875e-07	5.7132e-06	3.8936e-06	CD74/CD4/HAVCR2/CSF1R/SCIMP/CCL5/PTPRC/CCL4/LGALS9/ARRB2/XCL2/CCL3/XCL1/SLAMF1/P2RY6/RASGRP1/PYCARD	17
BP	GO:0072503	cellular divalent inorganic cation homeostasis	27/348	493/18670	6.40906e-07	5.86055e-06	3.99402e-06	CORO1A/PTPN6/CD4/CD52/GNA15/GPR65/C3AR1/LCK/CCL5/TRPM2/PTPRC/CXCR3/S1PR4/PLCB2/CXCR6/CD38/CCR5/GPR18/FPR3/P2RY10/CCR2/CYBA/CCL3/XCL1/P2RY6/LYN/XCR1	27
BP	GO:0043547	positive regulation of GTPase activity	24/348	405/18670	6.84317e-07	6.23838e-06	4.25151e-06	ARHGAP30/VAV1/ADAP2/ARHGAP45/RASAL3/GPR65/ARHGAP4/DOCK2/TBC1D10C/CCL5/CCL4/GMIP/XCL2/ARHGAP9/RHOG/CCL3/NCKAP1L/XCL1/ARHGDIB/ACAP1/DOCK8/RASGRP1/ADAP1/ARHGAP25	24
BP	GO:0016064	immunoglobulin mediated immune response	17/348	218/18670	7.56361e-07	6.87413e-06	4.68478e-06	PTPN6/BATF/CD74/FCER1G/C1QC/C1QA/C1QB/HLA-E/CD27/TLR8/HLA-DQB1/PTPRC/LTA/TBX21/INPP5D/XCL1/IRF7	17
BP	GO:0042226	interleukin-6 biosynthetic process	7/348	29/18670	8.06989e-07	7.31196e-06	4.98317e-06	PTAFR/CD74/TYROBP/SYK/CLEC7A/CARD9/INPP5D	7
BP	GO:0032930	positive regulation of superoxide anion generation	6/348	19/18670	8.87971e-07	8.02134e-06	5.46662e-06	ITGB2/TYROBP/ITGAM/SYK/CLEC7A/CYBA	6
BP	GO:0097028	dendritic cell differentiation	8/348	42/18670	9.13059e-07	8.22305e-06	5.60408e-06	SPI1/BATF/LILRB1/LILRB2/TRPM2/LGALS9/UBD/LYN	8
BP	GO:0045060	negative thymic T cell selection	5/348	11/18670	9.21177e-07	8.24633e-06	5.61995e-06	CD74/DOCK2/CD3E/PTPRC/ZAP70	5
BP	GO:1902563	regulation of neutrophil activation	5/348	11/18670	9.21177e-07	8.24633e-06	5.61995e-06	ITGB2/PTAFR/ITGAM/CD300A/SYK	5
BP	GO:0070372	regulation of ERK1 and ERK2 cascade	20/348	300/18670	9.7907e-07	8.73834e-06	5.95526e-06	PTPN6/CD74/CD4/HAVCR2/CSF1R/SCIMP/SYK/CCL5/PTPRC/CCL4/LGALS9/ARRB2/XCL2/CCL3/XCL1/SLAMF1/P2RY6/LYN/RASGRP1/PYCARD	20
BP	GO:0002828	regulation of type 2 immune response	7/348	30/18670	1.03585e-06	9.16279e-06	6.24452e-06	CD74/IL18/CD86/NLRP3/TBX21/CCR2/XCL1	7
BP	GO:0043372	positive regulation of CD4-positive, alpha-beta T cell differentiation	7/348	30/18670	1.03585e-06	9.16279e-06	6.24452e-06	SASH3/IL12RB1/IL18/CD86/LGALS9/NLRP3/NCKAP1L	7
BP	GO:0050690	regulation of defense response to virus by virus	7/348	30/18670	1.03585e-06	9.16279e-06	6.24452e-06	HCK/CD4/CD247/LCK/DOCK2/CD8B/B2M	7
BP	GO:0050850	positive regulation of calcium-mediated signaling	8/348	43/18670	1.1037e-06	9.73407e-06	6.63386e-06	CD4/SYK/CD3E/CCL4/ZAP70/TRAT1/CCL3/P2RY6	8
BP	GO:0032722	positive regulation of chemokine production	9/348	58/18670	1.16689e-06	1.02611e-05	6.99302e-06	AIF1/CD74/HAVCR2/CSF1R/SYK/TLR2/CLEC7A/LGALS9/PYCARD	9
BP	GO:0045637	regulation of myeloid cell differentiation	18/348	251/18670	1.21374e-06	1.06416e-05	7.25235e-06	SPI1/LILRB4/CD74/TYROBP/C1QC/CD4/LILRB3/LILRB1/EVI2B/CSF1/HCLS1/GPR171/B2M/INPP5D/CCL3/NCKAP1L/LYN/IRF7	18
BP	GO:0032816	positive regulation of natural killer cell activation	6/348	20/18670	1.24868e-06	1.08522e-05	7.39591e-06	TYROBP/IL18/HLA-E/HLA-F/RASGRP1/FLT3LG	6
BP	GO:0033630	positive regulation of cell adhesion mediated by integrin	6/348	20/18670	1.24868e-06	1.08522e-05	7.39591e-06	PTPN6/SYK/CD3E/CCL5/SKAP1/NCKAP1L	6
BP	GO:0042535	positive regulation of tumor necrosis factor biosynthetic process	6/348	20/18670	1.24868e-06	1.08522e-05	7.39591e-06	TYROBP/CYBB/SYK/CLEC7A/SPN/CCR2	6
BP	GO:0062207	regulation of pattern recognition receptor signaling pathway	11/348	93/18670	1.25637e-06	1.08873e-05	7.41982e-06	CD300A/CD14/TLR2/CD300LF/ARRB2/GFI1/CYBA/IRF1/LYN/NR1H3/IRF7	11
BP	GO:0030225	macrophage differentiation	8/348	44/18670	1.32724e-06	1.14682e-05	7.81565e-06	SPI1/C1QC/CD4/CSF1R/TLR2/CSF1/HCLS1/NRROS	8
BP	GO:0042130	negative regulation of T cell proliferation	9/348	59/18670	1.35456e-06	1.16704e-05	7.95348e-06	PTPN6/LILRB1/HAVCR2/LILRB2/CD86/VSIG4/SPN/LGALS9/XCL1	9
BP	GO:0048015	phosphatidylinositol-mediated signaling	15/348	181/18670	1.59075e-06	1.36657e-05	9.31333e-06	NCF1/PTPN6/PTAFR/PIK3R5/PIK3AP1/IL18/CSF1R/HCST/CCL5/FGR/PLCB2/HCLS1/LYN/RASGRP1/NLRC3	15
BP	GO:0050730	regulation of peptidyl-tyrosine phosphorylation	18/348	256/18670	1.61103e-06	1.38002e-05	9.40496e-06	ITGB2/NCF1/PTPN6/CD74/CD4/IL18/CSF1R/FCGR1A/CD300A/SYK/SAMSN1/CD3E/CCL5/PTPRC/ARRB2/HCLS1/LYN/PTPRJ	18
BP	GO:0032814	regulation of natural killer cell activation	7/348	32/18670	1.65855e-06	1.41666e-05	9.65468e-06	TYROBP/HAVCR2/IL18/HLA-E/HLA-F/RASGRP1/FLT3LG	7
BP	GO:0140131	positive regulation of lymphocyte chemotaxis	6/348	21/18670	1.72081e-06	1.46564e-05	9.98846e-06	CCL5/CCL4/XCL2/CCR2/CCL3/XCL1	6
BP	GO:0033628	regulation of cell adhesion mediated by integrin	8/348	46/18670	1.89166e-06	1.602e-05	1.09177e-05	PTPN6/FERMT3/SYK/CD3E/CCL5/SKAP1/NCKAP1L/LYN	8
BP	GO:0050706	regulation of interleukin-1 beta secretion	8/348	46/18670	1.89166e-06	1.602e-05	1.09177e-05	TLR8/LGALS9/NLRP3/CASP1/CCL3/SERPINB1/CARD16/PYCARD	8
BP	GO:1990868	response to chemokine	11/348	97/18670	1.91838e-06	1.61545e-05	1.10094e-05	CCL5/CXCR3/CCL4/CXCR6/CCR5/XCL2/CCR2/CCL3/XCL1/DOCK8/XCR1	11
BP	GO:1990869	cellular response to chemokine	11/348	97/18670	1.91838e-06	1.61545e-05	1.10094e-05	CCL5/CXCR3/CCL4/CXCR6/CCR5/XCL2/CCR2/CCL3/XCL1/DOCK8/XCR1	11
BP	GO:0002758	innate immune response-activating signal transduction	12/348	117/18670	1.93157e-06	1.62198e-05	1.10539e-05	HCK/FCER1G/SYK/PSMB10/ICAM3/CLEC10A/CARD9/PSMB9/LYN/CARD11/PSMB8/PSME2	12
BP	GO:0048017	inositol lipid-mediated signaling	15/348	184/18670	1.95501e-06	1.63566e-05	1.11472e-05	NCF1/PTPN6/PTAFR/PIK3R5/PIK3AP1/IL18/CSF1R/HCST/CCL5/FGR/PLCB2/HCLS1/LYN/RASGRP1/NLRC3	15
BP	GO:0032102	negative regulation of response to external stimulus	23/348	400/18670	1.95885e-06	1.63566e-05	1.11472e-05	AIF1/TNFAIP8L2/LILRB1/HAVCR2/SLAMF8/HLA-E/VSIG4/PTPRC/LGALS9/SIGLEC10/NLRP3/ARRB2/TNFRSF1B/GPR18/CD96/SAMHD1/CD200R1/SEMA4A/HLA-F/CARD16/PYCARD/NLRC3/NR1H3	23
BP	GO:0002260	lymphocyte homeostasis	9/348	62/18670	2.08205e-06	1.73368e-05	1.18152e-05	CORO1A/CD74/TNFSF13B/SIT1/LGALS9/NCKAP1L/LYN/RIPK3/JAK3	9
BP	GO:0070231	T cell apoptotic process	8/348	47/18670	2.24301e-06	1.86251e-05	1.26932e-05	CD27/CCL5/LGALS9/GIMAP8/DOCK8/PDCD1/RIPK3/JAK3	8
BP	GO:0007162	negative regulation of cell adhesion	19/348	289/18670	2.25096e-06	1.86392e-05	1.27028e-05	PTPN6/CD74/TNFAIP8L2/LILRB1/HAVCR2/CD300A/LILRB2/CD86/VSIG4/TIGIT/SPN/PTPRC/LGALS9/TBX21/ADAMDEC1/XCL1/ARHGDIB/IRF1/JAK3	19
BP	GO:0070371	ERK1 and ERK2 cascade	20/348	317/18670	2.292e-06	1.89265e-05	1.28986e-05	PTPN6/CD74/CD4/HAVCR2/CSF1R/SCIMP/SYK/CCL5/PTPRC/CCL4/LGALS9/ARRB2/XCL2/CCL3/XCL1/SLAMF1/P2RY6/LYN/RASGRP1/PYCARD	20
BP	GO:0032928	regulation of superoxide anion generation	6/348	22/18670	2.32911e-06	1.91798e-05	1.30712e-05	ITGB2/TYROBP/ITGAM/SYK/CLEC7A/CYBA	6
BP	GO:0035589	G protein-coupled purinergic nucleotide receptor signaling pathway	5/348	13/18670	2.48834e-06	2.04346e-05	1.39264e-05	PTAFR/P2RY13/GPR171/P2RY10/P2RY6	5
BP	GO:0032648	regulation of interferon-beta production	8/348	48/18670	2.64831e-06	2.16885e-05	1.47809e-05	LILRB1/TLR2/TLR8/IRF5/IRF1/PYCARD/NLRC3/IRF7	8
BP	GO:0050714	positive regulation of protein secretion	18/348	268/18670	3.08652e-06	2.5208e-05	1.71795e-05	AIF1/HAVCR2/CSF1R/CD14/SYK/HLA-E/TLR2/TLR8/CD33/CD2/FGR/LGALS9/NLRP3/CD38/CASP1/CCL3/RASGRP1/PYCARD	18
BP	GO:0033209	tumor necrosis factor-mediated signaling pathway	14/348	167/18670	3.09558e-06	2.52129e-05	1.71828e-05	SYK/CD27/TNFSF13B/PSMB10/LTA/TNFRSF1B/TNFSF8/CASP1/PSMB9/CASP4/PSMB8/CARD16/PYCARD/PSME2	14
BP	GO:0002548	monocyte chemotaxis	9/348	65/18670	3.12361e-06	2.53719e-05	1.72912e-05	AIF1/SLAMF8/CCL5/CCL4/XCL2/CCR2/CCL3/XCL1/LYN	9
BP	GO:0032735	positive regulation of interleukin-12 production	7/348	35/18670	3.15805e-06	2.55819e-05	1.74343e-05	SYK/TLR2/CLEC7A/IRF8/LGALS9/IRF5/IRF1	7
BP	GO:0007249	I-kappaB kinase/NF-kappaB signaling	18/348	269/18670	3.25254e-06	2.6276e-05	1.79073e-05	CD74/CD4/CD14/TLR2/TLR8/LGALS9/UBD/CARD9/CASP1/CARD11/APOL3/CARD16/RHOH/PYCARD/RIPK3/NLRC3/TMEM106A/IKBKE	18
BP	GO:0017157	regulation of exocytosis	16/348	217/18670	3.32864e-06	2.6818e-05	1.82767e-05	ITGB2/PTAFR/FCER1G/ITGAM/CD300A/SYK/VAMP8/RAC2/FGR/LGALS9/CCR2/LYN/HLA-F/UNC13D/STXBP2/SEPTIN1	16
BP	GO:1902106	negative regulation of leukocyte differentiation	11/348	103/18670	3.48262e-06	2.7983e-05	1.90707e-05	LILRB4/CD74/C1QC/LILRB3/LILRB1/TBX21/INPP5D/CCL3/IRF1/LYN/JAK3	11
BP	GO:0014066	regulation of phosphatidylinositol 3-kinase signaling	12/348	124/18670	3.57205e-06	2.85477e-05	1.94555e-05	NCF1/PTPN6/PIK3R5/PIK3AP1/IL18/HCST/CCL5/FGR/HCLS1/LYN/RASGRP1/NLRC3	12
BP	GO:0051209	release of sequestered calcium ion into cytosol	12/348	124/18670	3.57205e-06	2.85477e-05	1.94555e-05	CORO1A/PTPN6/LCK/TRPM2/PTPRC/PLCB2/CCR5/CYBA/CCL3/XCL1/P2RY6/LYN	12
BP	GO:0032608	interferon-beta production	8/348	50/18670	3.64769e-06	2.90742e-05	1.98144e-05	LILRB1/TLR2/TLR8/IRF5/IRF1/PYCARD/NLRC3/IRF7	8
BP	GO:0001771	immunological synapse formation	5/348	14/18670	3.81167e-06	3.02197e-05	2.0595e-05	HAVCR2/DOCK2/PRF1/CD6/DOCK8	5
BP	GO:0043374	CD8-positive, alpha-beta T cell differentiation	5/348	14/18670	3.81167e-06	3.02197e-05	2.0595e-05	GPR18/TNFSF8/EOMES/NCKAP1L/IRF1	5
BP	GO:0002755	MyD88-dependent toll-like receptor signaling pathway	7/348	36/18670	3.85805e-06	3.05062e-05	2.07903e-05	CD300A/CD14/TLR2/TLR8/CD300LF/IRF1/IRF7	7
BP	GO:0002407	dendritic cell chemotaxis	6/348	24/18670	4.07123e-06	3.21067e-05	2.1881e-05	SLAMF8/CCL5/TRPM2/LGALS9/CCR5/CCR2	6
BP	GO:0051283	negative regulation of sequestering of calcium ion	12/348	126/18670	4.22438e-06	3.32266e-05	2.26442e-05	CORO1A/PTPN6/LCK/TRPM2/PTPRC/PLCB2/CCR5/CYBA/CCL3/XCL1/P2RY6/LYN	12
BP	GO:0008360	regulation of cell shape	13/348	150/18670	4.83344e-06	3.79171e-05	2.58408e-05	ITGB2/LST1/HCK/CORO1A/FGD3/FGD2/CSF1R/FGR/RHOG/CCL3/FMNL1/SEMA4A/RHOH	13
BP	GO:0051282	regulation of sequestering of calcium ion	12/348	128/18670	4.97933e-06	3.89077e-05	2.6516e-05	CORO1A/PTPN6/LCK/TRPM2/PTPRC/PLCB2/CCR5/CYBA/CCL3/XCL1/P2RY6/LYN	12
BP	GO:0014068	positive regulation of phosphatidylinositol 3-kinase signaling	10/348	87/18670	4.98583e-06	3.89077e-05	2.6516e-05	NCF1/PTPN6/PIK3R5/PIK3AP1/IL18/HCST/CCL5/FGR/HCLS1/LYN	10
BP	GO:0002719	negative regulation of cytokine production involved in immune response	6/348	25/18670	5.27318e-06	4.10427e-05	2.7971e-05	LILRB1/CD96/TBX21/XCL1/HLA-F/JAK3	6
BP	GO:0050853	B cell receptor signaling pathway	12/348	129/18670	5.39947e-06	4.19162e-05	2.85663e-05	PTPN6/LAT2/CD300A/SYK/LCK/KLHL6/PTPRC/CD38/ITK/NCKAP1L/LYN/NFAM1	12
BP	GO:0070098	chemokine-mediated signaling pathway	10/348	88/18670	5.53316e-06	4.28424e-05	2.91975e-05	CCL5/CXCR3/CCL4/CXCR6/CCR5/XCL2/CCR2/CCL3/XCL1/XCR1	10
BP	GO:0045410	positive regulation of interleukin-6 biosynthetic process	5/348	15/18670	5.63027e-06	4.32573e-05	2.94803e-05	PTAFR/CD74/TYROBP/SYK/CLEC7A	5
BP	GO:2000484	positive regulation of interleukin-8 secretion	5/348	15/18670	5.63027e-06	4.32573e-05	2.94803e-05	CD14/TLR2/CD2/LGALS9/PYCARD	5
BP	GO:2001185	regulation of CD8-positive, alpha-beta T cell activation	5/348	15/18670	5.63027e-06	4.32573e-05	2.94803e-05	LILRB1/HLA-E/NCKAP1L/XCL1/IRF1	5
BP	GO:0051897	positive regulation of protein kinase B signaling	14/348	176/18670	5.71764e-06	4.37324e-05	2.98041e-05	VAV1/PIK3R5/PIK3AP1/IL18/CD86/LCK/RAC2/ARRB2/HCLS1/ICOS/TRAT1/RHOG/CCL3/PTPRJ	14
BP	GO:0032715	negative regulation of interleukin-6 production	8/348	53/18670	5.73612e-06	4.37324e-05	2.98041e-05	PTPN6/HAVCR2/ARRB2/INPP5D/NCKAP1L/SLAMF1/CD200R1/NLRC3	8
BP	GO:0050704	regulation of interleukin-1 secretion	8/348	53/18670	5.73612e-06	4.37324e-05	2.98041e-05	TLR8/LGALS9/NLRP3/CASP1/CCL3/SERPINB1/CARD16/PYCARD	8
BP	GO:0032720	negative regulation of tumor necrosis factor production	9/348	70/18670	5.85568e-06	4.45301e-05	3.03476e-05	PTPN6/LILRB1/HAVCR2/CD33/LGALS9/ARRB2/GPR18/SLAMF1/NLRC3	9
BP	GO:0032602	chemokine production	10/348	89/18670	6.13175e-06	4.65108e-05	3.16975e-05	AIF1/CD74/HAVCR2/IL18/CSF1R/SYK/TLR2/CLEC7A/LGALS9/PYCARD	10
BP	GO:0051208	sequestering of calcium ion	12/348	131/18670	6.33418e-06	4.79243e-05	3.26609e-05	CORO1A/PTPN6/LCK/TRPM2/PTPRC/PLCB2/CCR5/CYBA/CCL3/XCL1/P2RY6/LYN	12
BP	GO:0050856	regulation of T cell receptor signaling pathway	7/348	39/18670	6.77528e-06	5.11319e-05	3.48469e-05	LILRB4/PTPN6/CD300A/LCK/UBASH3A/TRAT1/PTPRJ	7
BP	GO:0060193	positive regulation of lipase activity	9/348	72/18670	7.41714e-06	5.56939e-05	3.79559e-05	PTAFR/RASGRP4/GNA15/CCL5/S1PR4/PLCB2/ITK/P2RY6/NR1H3	9
BP	GO:1903556	negative regulation of tumor necrosis factor superfamily cytokine production	9/348	72/18670	7.41714e-06	5.56939e-05	3.79559e-05	PTPN6/LILRB1/HAVCR2/CD33/LGALS9/ARRB2/GPR18/SLAMF1/NLRC3	9
BP	GO:0002295	T-helper cell lineage commitment	5/348	16/18670	8.06458e-06	6.02519e-05	4.10622e-05	BATF/IL12RB1/SLAMF6/SPN/TBX21	5
BP	GO:0002830	positive regulation of type 2 immune response	5/348	16/18670	8.06458e-06	6.02519e-05	4.10622e-05	CD74/IL18/CD86/NLRP3/XCL1	5
BP	GO:0002793	positive regulation of peptide secretion	18/348	288/18670	8.38746e-06	6.25075e-05	4.25995e-05	AIF1/HAVCR2/CSF1R/CD14/SYK/HLA-E/TLR2/TLR8/CD33/CD2/FGR/LGALS9/NLRP3/CD38/CASP1/CCL3/RASGRP1/PYCARD	18
BP	GO:0002825	regulation of T-helper 1 type immune response	6/348	27/18670	8.54063e-06	6.32088e-05	4.30774e-05	HAVCR2/IL12RB1/IL18/CCR2/XCL1/JAK3	6
BP	GO:1901623	regulation of lymphocyte chemotaxis	6/348	27/18670	8.54063e-06	6.32088e-05	4.30774e-05	CCL5/CCL4/XCL2/CCR2/CCL3/XCL1	6
BP	GO:0060402	calcium ion transport into cytosol	13/348	158/18670	8.54516e-06	6.32088e-05	4.30774e-05	CORO1A/PTPN6/CD4/LCK/TRPM2/PTPRC/PLCB2/CCR5/CYBA/CCL3/XCL1/P2RY6/LYN	13
BP	GO:0002223	stimulatory C-type lectin receptor signaling pathway	11/348	113/18670	8.60212e-06	6.34726e-05	4.32571e-05	FCER1G/SYK/PSMB10/ICAM3/CLEC10A/CARD9/PSMB9/LYN/CARD11/PSMB8/PSME2	11
BP	GO:0038061	NIK/NF-kappaB signaling	14/348	183/18670	8.96438e-06	6.59823e-05	4.49675e-05	HAVCR2/IL18/CD14/TLR2/CD27/PSMB10/LGALS9/NLRP3/PSMB9/PSMB8/RIPK3/NLRC3/IKBKE/PSME2	14
BP	GO:0030890	positive regulation of B cell proliferation	7/348	41/18670	9.5914e-06	7.04235e-05	4.79943e-05	SASH3/CD74/TNFSF13B/PTPRC/CD38/NCKAP1L/CARD11	7
BP	GO:0051048	negative regulation of secretion	16/348	238/18670	1.07902e-05	7.90306e-05	5.38601e-05	CD74/LILRB1/CD300A/VAMP8/TLR8/RHBDF2/SRGN/LGALS9/NLRP3/TNFRSF1B/CCR2/CD200R1/HLA-F/SERPINB1/CARD16/NR1H3	16
BP	GO:0002220	innate immune response activating cell surface receptor signaling pathway	11/348	116/18670	1.10674e-05	8.07086e-05	5.50036e-05	FCER1G/SYK/PSMB10/ICAM3/CLEC10A/CARD9/PSMB9/LYN/CARD11/PSMB8/PSME2	11
BP	GO:1903531	negative regulation of secretion by cell	15/348	212/18670	1.10734e-05	8.07086e-05	5.50036e-05	LILRB1/CD300A/VAMP8/TLR8/RHBDF2/SRGN/LGALS9/NLRP3/TNFRSF1B/CCR2/CD200R1/HLA-F/SERPINB1/CARD16/NR1H3	15
BP	GO:0043373	CD4-positive, alpha-beta T cell lineage commitment	5/348	17/18670	1.12506e-05	8.18004e-05	5.57477e-05	BATF/IL12RB1/SLAMF6/SPN/TBX21	5
BP	GO:0097553	calcium ion transmembrane import into cytosol	12/348	140/18670	1.25288e-05	9.08722e-05	6.19303e-05	CORO1A/PTPN6/LCK/TRPM2/PTPRC/PLCB2/CCR5/CYBA/CCL3/XCL1/P2RY6/LYN	12
BP	GO:0007265	Ras protein signal transduction	23/348	448/18670	1.26434e-05	9.14806e-05	6.23449e-05	WAS/VAV1/CYTH4/AIF1/DOK2/FGD3/FGD2/RASGRP4/RASAL3/GPR65/ARHGAP4/DOK3/RAC2/CSF1/GPR18/RAB20/RHOG/P2RY10/ARHGDIB/LYN/RHOH/RASGRP1/PSD4	23
BP	GO:0010518	positive regulation of phospholipase activity	8/348	59/18670	1.30224e-05	9.39945e-05	6.40581e-05	PTAFR/RASGRP4/GNA15/CCL5/S1PR4/PLCB2/ITK/P2RY6	8
BP	GO:0010863	positive regulation of phospholipase C activity	7/348	43/18670	1.33149e-05	9.5874e-05	6.5339e-05	PTAFR/RASGRP4/GNA15/S1PR4/PLCB2/ITK/P2RY6	7
BP	GO:0050848	regulation of calcium-mediated signaling	10/348	98/18670	1.45637e-05	0.000104613	7.12949e-05	CD4/SYK/SLA2/CD3E/CCL4/ZAP70/TRAT1/CCL3/P2RY6/PLEK	10
BP	GO:0042742	defense response to bacterium	19/348	330/18670	1.51294e-05	0.000108415	7.38861e-05	RNASE6/FCER1G/CD4/HAVCR2/NLRC4/SLAMF8/MPEG1/SYK/HLA-E/TLR2/IRF8/SPN/FGR/NLRP3/LTA/TNFSF8/CARD9/CYBA/PYCARD	19
BP	GO:0042095	interferon-gamma biosynthetic process	5/348	18/18670	1.53404e-05	0.000109664	7.47369e-05	LILRB1/IL18/CLEC7A/TLR8/EBI3	5
BP	GO:0050731	positive regulation of peptidyl-tyrosine phosphorylation	14/348	192/18670	1.54765e-05	0.000110372	7.52195e-05	NCF1/CD74/CD4/IL18/CSF1R/FCGR1A/SYK/CD3E/CCL5/PTPRC/ARRB2/HCLS1/LYN/PTPRJ	14
BP	GO:0071622	regulation of granulocyte chemotaxis	7/348	44/18670	1.55829e-05	0.000110865	7.55557e-05	CD74/C3AR1/CCL5/RAC2/CSF1/NCKAP1L/XCL1	7
BP	GO:0045954	positive regulation of natural killer cell mediated cytotoxicity	6/348	30/18670	1.63424e-05	0.000115717	7.88619e-05	VAV1/HLA-E/SLAMF6/NCR3/HLA-F/RASGRP1	6
BP	GO:0050869	negative regulation of B cell activation	6/348	30/18670	1.63424e-05	0.000115717	7.88619e-05	TYROBP/CD300A/SAMSN1/SLA2/INPP5D/LYN	6
BP	GO:0034113	heterotypic cell-cell adhesion	8/348	61/18670	1.67432e-05	0.000117994	8.0414e-05	ITGB2/LILRB2/LCK/PTPRC/CD2/SKAP1/CD200R1/ITGB7	8
BP	GO:0045123	cellular extravasation	8/348	61/18670	1.67432e-05	0.000117994	8.0414e-05	ITGB2/SELPLG/PTAFR/JAML/SPN/CCR2/ITGB7/RIPK3	8
BP	GO:1900274	regulation of phospholipase C activity	7/348	45/18670	1.81608e-05	0.000127683	8.7017e-05	PTAFR/RASGRP4/GNA15/S1PR4/PLCB2/ITK/P2RY6	7
BP	GO:0050830	defense response to Gram-positive bacterium	10/348	101/18670	1.90165e-05	0.000133384	9.09025e-05	RNASE6/HAVCR2/MPEG1/HLA-E/TLR2/FGR/NLRP3/LTA/TNFSF8/CARD9	10
BP	GO:0007202	activation of phospholipase C activity	6/348	31/18670	1.99486e-05	0.000139593	9.5134e-05	RASGRP4/GNA15/S1PR4/PLCB2/ITK/P2RY6	6
BP	GO:0002363	alpha-beta T cell lineage commitment	5/348	19/18670	2.0502e-05	0.000142463	9.70897e-05	BATF/IL12RB1/SLAMF6/SPN/TBX21	5
BP	GO:0002710	negative regulation of T cell mediated immunity	5/348	19/18670	2.0502e-05	0.000142463	9.70897e-05	LILRB1/PTPRC/TBX21/XCL1/HLA-F	5
BP	GO:0002726	positive regulation of T cell cytokine production	5/348	19/18670	2.0502e-05	0.000142463	9.70897e-05	SASH3/IL18/NLRP3/B2M/XCL1	5
BP	GO:0071675	regulation of mononuclear cell migration	7/348	46/18670	2.1081e-05	0.000146145	9.95991e-05	AIF1/SLAMF8/C3AR1/CCL5/CSF1/CCR2/LYN	7
BP	GO:0032642	regulation of chemokine production	9/348	82/18670	2.16897e-05	0.000150016	0.000102237	AIF1/CD74/HAVCR2/CSF1R/SYK/TLR2/CLEC7A/LGALS9/PYCARD	9
BP	GO:0014065	phosphatidylinositol 3-kinase signaling	12/348	148/18670	2.1953e-05	0.000151486	0.000103239	NCF1/PTPN6/PIK3R5/PIK3AP1/IL18/HCST/CCL5/FGR/HCLS1/LYN/RASGRP1/NLRC3	12
BP	GO:0046579	positive regulation of Ras protein signal transduction	8/348	64/18670	2.39737e-05	0.000164667	0.000112222	VAV1/RASGRP4/GPR65/CSF1/GPR18/P2RY10/LYN/RASGRP1	8
BP	GO:0048247	lymphocyte chemotaxis	8/348	64/18670	2.39737e-05	0.000164667	0.000112222	CCL5/CXCR3/CCL4/CXCL16/XCL2/CCR2/CCL3/XCL1	8
BP	GO:0072593	reactive oxygen species metabolic process	17/348	284/18670	2.59797e-05	0.000178036	0.000121333	VAV1/ITGB2/NCF4/AIF1/NCF1/TYROBP/CYBB/ITGAM/SYK/TLR2/CLEC7A/RAC2/NCF2/NRROS/CYBA/RIPK3/TMEM106A	17
BP	GO:0002577	regulation of antigen processing and presentation	5/348	20/18670	2.69198e-05	0.000183214	0.000124862	WAS/CD74/LILRB2/HLA-DOA/PYCARD	5
BP	GO:0043369	CD4-positive or CD8-positive, alpha-beta T cell lineage commitment	5/348	20/18670	2.69198e-05	0.000183214	0.000124862	BATF/IL12RB1/SLAMF6/SPN/TBX21	5
BP	GO:0045655	regulation of monocyte differentiation	5/348	20/18670	2.69198e-05	0.000183214	0.000124862	CD74/CD4/CSF1/INPP5D/IRF7	5
BP	GO:0060401	cytosolic calcium ion transport	13/348	176/18670	2.71386e-05	0.000184283	0.000125591	CORO1A/PTPN6/CD4/LCK/TRPM2/PTPRC/PLCB2/CCR5/CYBA/CCL3/XCL1/P2RY6/LYN	13
BP	GO:0002762	negative regulation of myeloid leukocyte differentiation	7/348	48/18670	2.80875e-05	0.000190293	0.000129686	LILRB4/C1QC/LILRB3/LILRB1/INPP5D/CCL3/LYN	7
BP	GO:0019932	second-messenger-mediated signaling	22/348	439/18670	2.82283e-05	0.000190813	0.000130041	LAT2/CD4/GPR65/SYK/SLA2/CD3E/TRPM2/PTPRC/CXCR3/CCL4/S1PR4/CXCR6/ZAP70/CCR5/ADGRG5/TRAT1/CCR2/CCL3/P2RY6/PTPRJ/PLEK/XCR1	22
BP	GO:0002717	positive regulation of natural killer cell mediated immunity	6/348	33/18670	2.90799e-05	0.000195682	0.000133359	VAV1/HLA-E/SLAMF6/NCR3/HLA-F/RASGRP1	6
BP	GO:0050718	positive regulation of interleukin-1 beta secretion	6/348	33/18670	2.90799e-05	0.000195682	0.000133359	TLR8/LGALS9/NLRP3/CASP1/CCL3/PYCARD	6
BP	GO:0051222	positive regulation of protein transport	22/348	440/18670	2.92159e-05	0.000196155	0.000133681	ITGB2/AIF1/HAVCR2/CSF1R/ITGAM/CD14/SYK/HLA-E/TLR2/TLR8/CD33/RAC2/CD2/FGR/LGALS9/NLRP3/CD38/HCLS1/CASP1/CCL3/RASGRP1/PYCARD	22
BP	GO:0030168	platelet activation	12/348	153/18670	3.05684e-05	0.000204315	0.000139242	VAV1/LCP2/PTPN6/FCER1G/PIK3R5/FERMT3/GNA15/SYK/LCK/ARRB2/LYN/PLEK	12
BP	GO:0050729	positive regulation of inflammatory response	12/348	153/18670	3.05684e-05	0.000204315	0.000139242	FCER1G/IL18/GPSM3/HLA-E/TLR2/CLEC7A/VAMP8/LTA/CTSC/CCR2/CCL3/CD6	12
BP	GO:1903707	negative regulation of hemopoiesis	12/348	155/18670	3.47604e-05	0.000231814	0.000157983	LILRB4/CD74/C1QC/LILRB3/LILRB1/TBX21/GPR171/INPP5D/CCL3/IRF1/LYN/JAK3	12
BP	GO:0033632	regulation of cell-cell adhesion mediated by integrin	4/348	11/18670	3.53025e-05	0.000233859	0.000159377	FERMT3/CD3E/CCL5/SKAP1	4
BP	GO:0035747	natural killer cell chemotaxis	4/348	11/18670	3.53025e-05	0.000233859	0.000159377	CCL5/CCL4/CCL3/XCL1	4
BP	GO:0098883	synapse pruning	4/348	11/18670	3.53025e-05	0.000233859	0.000159377	C1QC/C1QA/C1QB/ITGAM	4
BP	GO:0045921	positive regulation of exocytosis	9/348	88/18670	3.83446e-05	0.000253449	0.000172728	ITGB2/PTAFR/FCER1G/ITGAM/SYK/VAMP8/FGR/HLA-F/UNC13D	9
BP	GO:0002701	negative regulation of production of molecular mediator of immune response	6/348	35/18670	4.12998e-05	0.000271178	0.00018481	LILRB1/CD96/TBX21/XCL1/HLA-F/JAK3	6
BP	GO:0034142	toll-like receptor 4 signaling pathway	6/348	35/18670	4.12998e-05	0.000271178	0.00018481	ITGB2/PIK3AP1/ITGAM/CD14/LYN/NR1H3	6
BP	GO:0045622	regulation of T-helper cell differentiation	6/348	35/18670	4.12998e-05	0.000271178	0.00018481	IL12RB1/IL18/CD86/NLRP3/TBX21/JAK3	6
BP	GO:0002712	regulation of B cell mediated immunity	7/348	51/18670	4.21e-05	0.00027522	0.000187565	PTPN6/FCER1G/HLA-E/PTPRC/LTA/TBX21/XCL1	7
BP	GO:0002889	regulation of immunoglobulin mediated immune response	7/348	51/18670	4.21e-05	0.00027522	0.000187565	PTPN6/FCER1G/HLA-E/PTPRC/LTA/TBX21/XCL1	7
BP	GO:0010517	regulation of phospholipase activity	8/348	70/18670	4.64079e-05	0.000302718	0.000206305	PTAFR/RASGRP4/GNA15/CCL5/S1PR4/PLCB2/ITK/P2RY6	8
BP	GO:0030224	monocyte differentiation	6/348	36/18670	4.87882e-05	0.000315483	0.000215004	CD74/CD4/CSF1R/CSF1/INPP5D/IRF7	6
BP	GO:0090322	regulation of superoxide metabolic process	6/348	36/18670	4.87882e-05	0.000315483	0.000215004	ITGB2/TYROBP/ITGAM/SYK/CLEC7A/CYBA	6
BP	GO:1902622	regulation of neutrophil migration	6/348	36/18670	4.87882e-05	0.000315483	0.000215004	CD74/SLAMF8/C3AR1/RAC2/NCKAP1L/XCL1	6
BP	GO:1903131	mononuclear cell differentiation	6/348	36/18670	4.87882e-05	0.000315483	0.000215004	CD74/CD4/CSF1R/CSF1/INPP5D/IRF7	6
BP	GO:1904951	positive regulation of establishment of protein localization	22/348	456/18670	4.98546e-05	0.000321681	0.000219228	ITGB2/AIF1/HAVCR2/CSF1R/ITGAM/CD14/SYK/HLA-E/TLR2/TLR8/CD33/RAC2/CD2/FGR/LGALS9/NLRP3/CD38/HCLS1/CASP1/CCL3/RASGRP1/PYCARD	22
BP	GO:0051057	positive regulation of small GTPase mediated signal transduction	8/348	71/18670	5.14632e-05	0.000331343	0.000225814	VAV1/RASGRP4/GPR65/CSF1/GPR18/P2RY10/LYN/RASGRP1	8
BP	GO:0016554	cytidine to uridine editing	4/348	12/18670	5.21762e-05	0.000332345	0.000226496	RBM47/APOBEC3H/APOBEC3G/APOBEC3D	4
BP	GO:0038110	interleukin-2-mediated signaling pathway	4/348	12/18670	5.21762e-05	0.000332345	0.000226496	IL2RG/SYK/IL2RB/JAK3	4
BP	GO:0045416	positive regulation of interleukin-8 biosynthetic process	4/348	12/18670	5.21762e-05	0.000332345	0.000226496	CD74/SYK/CLEC7A/TLR8	4
BP	GO:0045579	positive regulation of B cell differentiation	4/348	12/18670	5.21762e-05	0.000332345	0.000226496	SYK/CD27/INPP5D/NCKAP1L	4
BP	GO:0072540	T-helper 17 cell lineage commitment	4/348	12/18670	5.21762e-05	0.000332345	0.000226496	BATF/IL12RB1/SLAMF6/TBX21	4
BP	GO:1905517	macrophage migration	7/348	53/18670	5.4292e-05	0.000345084	0.000235178	SLAMF8/C3AR1/CCL5/CSF1/CCR2/CCL3/CD200R1	7
BP	GO:0032703	negative regulation of interleukin-2 production	5/348	23/18670	5.5799e-05	0.000353908	0.000241192	HAVCR2/VSIG4/PTPRC/TBX21/XCL1	5
BP	GO:0002714	positive regulation of B cell mediated immunity	6/348	37/18670	5.73247e-05	0.000359758	0.000245178	FCER1G/HLA-E/PTPRC/LTA/TBX21/XCL1	6
BP	GO:0002891	positive regulation of immunoglobulin mediated immune response	6/348	37/18670	5.73247e-05	0.000359758	0.000245178	FCER1G/HLA-E/PTPRC/LTA/TBX21/XCL1	6
BP	GO:0038083	peptidyl-tyrosine autophosphorylation	6/348	37/18670	5.73247e-05	0.000359758	0.000245178	HCK/SLA/LCK/FGR/ITK/LYN	6
BP	GO:0043029	T cell homeostasis	6/348	37/18670	5.73247e-05	0.000359758	0.000245178	CORO1A/SIT1/LGALS9/NCKAP1L/RIPK3/JAK3	6
BP	GO:2000249	regulation of actin cytoskeleton reorganization	6/348	37/18670	5.73247e-05	0.000359758	0.000245178	HCK/CSF1R/GMFG/TRPM2/HCLS1/ARHGDIB	6
BP	GO:0051651	maintenance of location in cell	14/348	219/18670	6.61137e-05	0.000414044	0.000282175	CORO1A/PTPN6/CD4/LCK/TRPM2/PTPRC/SRGN/PLCB2/CCR5/CYBA/CCL3/XCL1/P2RY6/LYN	14
BP	GO:0046636	negative regulation of alpha-beta T cell activation	6/348	38/18670	6.70139e-05	0.000417926	0.00028482	LILRB1/CD300A/LGALS9/TBX21/XCL1/JAK3	6
BP	GO:0050716	positive regulation of interleukin-1 secretion	6/348	38/18670	6.70139e-05	0.000417926	0.00028482	TLR8/LGALS9/NLRP3/CASP1/CCL3/PYCARD	6
BP	GO:0002244	hematopoietic progenitor cell differentiation	12/348	166/18670	6.79262e-05	0.000422731	0.000288095	SPI1/PTPN6/BATF/CSF1R/ARL11/PSMB10/PTPRC/RBM47/PSMB9/PSMB8/PLEK/PSME2	12
BP	GO:0043030	regulation of macrophage activation	7/348	55/18670	6.92316e-05	0.000429957	0.00029302	CD74/HAVCR2/VSIG4/PTPRC/CTSC/CCL3/NR1H3	7
BP	GO:0090023	positive regulation of neutrophil chemotaxis	5/348	24/18670	6.94116e-05	0.000430179	0.000293171	CD74/C3AR1/RAC2/NCKAP1L/XCL1	5
BP	GO:0050871	positive regulation of B cell activation	11/348	142/18670	7.30334e-05	0.000451686	0.000307828	SASH3/CD74/SYK/CD27/TNFSF13B/PTPRC/CD38/TBX21/INPP5D/NCKAP1L/CARD11	11
BP	GO:0033004	negative regulation of mast cell activation	4/348	13/18670	7.42597e-05	0.000454555	0.000309783	CD300A/CD300LF/LGALS9/MILR1	4
BP	GO:0035723	interleukin-15-mediated signaling pathway	4/348	13/18670	7.42597e-05	0.000454555	0.000309783	CD4/IL2RG/IL2RB/JAK3	4
BP	GO:0043301	negative regulation of leukocyte degranulation	4/348	13/18670	7.42597e-05	0.000454555	0.000309783	CD300A/LGALS9/CCR2/HLA-F	4
BP	GO:0071350	cellular response to interleukin-15	4/348	13/18670	7.42597e-05	0.000454555	0.000309783	CD4/IL2RG/IL2RB/JAK3	4
BP	GO:0071352	cellular response to interleukin-2	4/348	13/18670	7.42597e-05	0.000454555	0.000309783	IL2RG/SYK/IL2RB/JAK3	4
BP	GO:1905521	regulation of macrophage migration	6/348	39/18670	7.79664e-05	0.000476266	0.00032458	SLAMF8/C3AR1/CCL5/CSF1/CCL3/CD200R1	6
BP	GO:0038095	Fc-epsilon receptor signaling pathway	12/348	169/18670	8.07232e-05	0.000492098	0.000335369	VAV1/LCP2/LAT2/FCER1G/SYK/PSMB10/ITK/PSMB9/LYN/CARD11/PSMB8/PSME2	12
BP	GO:0030316	osteoclast differentiation	9/348	97/18670	8.28319e-05	0.000503922	0.000343427	LILRB4/FCER1G/TYROBP/LILRB3/LILRB1/CSF1R/CSF1/INPP5D/CCL3	9
BP	GO:0050901	leukocyte tethering or rolling	5/348	25/18670	8.54462e-05	0.000516663	0.000352111	SELPLG/PTAFR/SPN/CCR2/ITGB7	5
BP	GO:0090025	regulation of monocyte chemotaxis	5/348	25/18670	8.54462e-05	0.000516663	0.000352111	AIF1/SLAMF8/CCL5/CCR2/LYN	5
BP	GO:2000482	regulation of interleukin-8 secretion	5/348	25/18670	8.54462e-05	0.000516663	0.000352111	CD14/TLR2/CD2/LGALS9/PYCARD	5
BP	GO:0060191	regulation of lipase activity	9/348	98/18670	8.97354e-05	0.000540859	0.0003686	PTAFR/RASGRP4/GNA15/CCL5/S1PR4/PLCB2/ITK/P2RY6/NR1H3	9
BP	GO:0051924	regulation of calcium ion transport	15/348	254/18670	8.98105e-05	0.000540859	0.0003686	CORO1A/PTPN6/CD4/LILRB1/LILRB2/CD33/CCL5/CCL4/ARRB2/CYBA/CCL3/XCL1/P2RY6/IL16/LYN	15
BP	GO:0032481	positive regulation of type I interferon production	8/348	77/18670	9.23921e-05	0.000555284	0.000378431	CD14/SYK/TLR2/TLR8/ZBP1/IRF5/IRF1/IRF7	8
BP	GO:0051235	maintenance of location	17/348	315/18670	9.42855e-05	0.000565523	0.000385409	CORO1A/PTPN6/CD4/LCK/TRPM2/PTPRC/SRGN/PLCB2/CCR5/NRROS/CYBA/CCL3/XCL1/P2RY6/LYN/IKBKE/NR1H3	17
BP	GO:0045064	T-helper 2 cell differentiation	4/348	14/18670	0.000102439	0.000610741	0.000416225	BATF/IL18/CD86/NLRP3	4
BP	GO:0070669	response to interleukin-2	4/348	14/18670	0.000102439	0.000610741	0.000416225	IL2RG/SYK/IL2RB/JAK3	4
BP	GO:0070672	response to interleukin-15	4/348	14/18670	0.000102439	0.000610741	0.000416225	CD4/IL2RG/IL2RB/JAK3	4
BP	GO:0150077	regulation of neuroinflammatory response	6/348	41/18670	0.000104135	0.000616214	0.000419956	IL18/PTPRC/TNFRSF1B/CTSC/CCL3/CD200R1	6
BP	GO:0002360	T cell lineage commitment	5/348	26/18670	0.000104184	0.000616214	0.000419956	BATF/IL12RB1/SLAMF6/SPN/TBX21	5
BP	GO:0071624	positive regulation of granulocyte chemotaxis	5/348	26/18670	0.000104184	0.000616214	0.000419956	CD74/C3AR1/RAC2/NCKAP1L/XCL1	5
BP	GO:0072539	T-helper 17 cell differentiation	5/348	26/18670	0.000104184	0.000616214	0.000419956	BATF/IL12RB1/SLAMF6/NLRP3/TBX21	5
BP	GO:0031532	actin cytoskeleton reorganization	9/348	101/18670	0.000113409	0.000669448	0.000456235	HCK/CSF1R/GPR65/GMFG/TRPM2/PARVG/HCLS1/ARHGDIB/PLEK	9
BP	GO:1901658	glycosyl compound catabolic process	6/348	42/18670	0.000119602	0.000704614	0.000480201	TYMP/FUCA1/ADA2/APOBEC3H/APOBEC3G/APOBEC3D	6
BP	GO:2000379	positive regulation of reactive oxygen species metabolic process	9/348	102/18670	0.000122377	0.000719536	0.00049037	ITGB2/AIF1/TYROBP/ITGAM/SYK/CLEC7A/CYBA/RIPK3/TMEM106A	9
BP	GO:0045671	negative regulation of osteoclast differentiation	5/348	27/18670	0.000125921	0.000738918	0.000503579	LILRB4/LILRB3/LILRB1/INPP5D/CCL3	5
BP	GO:0010950	positive regulation of endopeptidase activity	12/348	178/18670	0.000132319	0.00077494	0.000528129	NLRC4/SYK/CLEC7A/LCK/LGALS9/NLRP3/CARD9/CASP1/CASP4/LYN/PYCARD/PSME2	12
BP	GO:0030852	regulation of granulocyte differentiation	4/348	15/18670	0.000137642	0.00079827	0.000544029	C1QC/EVI2B/HCLS1/INPP5D	4
BP	GO:0033008	positive regulation of mast cell activation involved in immune response	4/348	15/18670	0.000137642	0.00079827	0.000544029	FCER1G/SYK/VAMP8/FGR	4
BP	GO:0034134	toll-like receptor 2 signaling pathway	4/348	15/18670	0.000137642	0.00079827	0.000544029	PIK3AP1/TLR2/CYBA/LYN	4
BP	GO:0043306	positive regulation of mast cell degranulation	4/348	15/18670	0.000137642	0.00079827	0.000544029	FCER1G/SYK/VAMP8/FGR	4
BP	GO:0150146	cell junction disassembly	4/348	15/18670	0.000137642	0.00079827	0.000544029	C1QC/C1QA/C1QB/ITGAM	4
BP	GO:0070555	response to interleukin-1	13/348	207/18670	0.000143099	0.000828307	0.000564499	PSMB10/CCL5/CCL4/LGALS9/CD38/XCL2/CYBA/CCL3/XCL1/PSMB9/PSMB8/PYCARD/PSME2	13
BP	GO:0032647	regulation of interferon-alpha production	5/348	28/18670	0.000150969	0.00087048	0.00059324	HAVCR2/TLR8/IRF5/NLRC3/IRF7	5
BP	GO:0050858	negative regulation of antigen receptor-mediated signaling pathway	5/348	28/18670	0.000150969	0.00087048	0.00059324	LILRB4/PTPN6/CD300A/UBASH3A/PTPRJ	5
BP	GO:0052548	regulation of endopeptidase activity	20/348	425/18670	0.000152643	0.000878208	0.000598507	NLRC4/SYK/CLEC7A/LCK/CD27/LGALS9/NLRP3/ARRB2/CARD9/CASP1/PSMB9/CASP4/SERPINA1/LYN/RENBP/SERPINB1/PSMB8/CARD16/PYCARD/PSME2	20
BP	GO:0043122	regulation of I-kappaB kinase/NF-kappaB signaling	14/348	237/18670	0.000152898	0.000878208	0.000598507	CD74/CD4/LGALS9/UBD/CARD9/CASP1/CARD11/APOL3/CARD16/RHOH/PYCARD/NLRC3/TMEM106A/IKBKE	14
BP	GO:0061756	leukocyte adhesion to vascular endothelial cell	6/348	44/18670	0.000155984	0.000894207	0.00060941	ITGB2/SELPLG/PTAFR/SPN/CCR2/ITGB7	6
BP	GO:0008154	actin polymerization or depolymerization	13/348	209/18670	0.000157442	0.000900834	0.000613927	WAS/HCK/CORO1A/AIF1/GMFG/HCLS1/CORO7/ARPC1B/NCKAP1L/CARMIL2/PYCARD/PLEK/COTL1	13
BP	GO:0046578	regulation of Ras protein signal transduction	14/348	238/18670	0.000159768	0.000912394	0.000621805	VAV1/CYTH4/FGD3/FGD2/RASGRP4/RASAL3/GPR65/CSF1/GPR18/P2RY10/ARHGDIB/LYN/RASGRP1/PSD4	14
BP	GO:0030041	actin filament polymerization	12/348	182/18670	0.000163072	0.000929479	0.000633449	WAS/HCK/CORO1A/AIF1/GMFG/HCLS1/CORO7/ARPC1B/NCKAP1L/CARMIL2/PYCARD/COTL1	12
BP	GO:2000116	regulation of cysteine-type endopeptidase activity	14/348	239/18670	0.000166904	0.000949504	0.000647096	NLRC4/SYK/CLEC7A/LCK/CD27/LGALS9/NLRP3/ARRB2/CARD9/CASP1/PSMB9/CASP4/CARD16/PYCARD	14
BP	GO:0043491	protein kinase B signaling	15/348	269/18670	0.000169262	0.000961087	0.00065499	VAV1/PIK3R5/PIK3AP1/IL18/CD86/LCK/CCL5/RAC2/ARRB2/HCLS1/ICOS/TRAT1/RHOG/CCL3/PTPRJ	15
BP	GO:0070229	negative regulation of lymphocyte apoptotic process	5/348	29/18670	0.000179654	0.00100949	0.000687977	CD74/CD27/CCL5/DOCK8/JAK3	5
BP	GO:0072538	T-helper 17 type immune response	5/348	29/18670	0.000179654	0.00100949	0.000687977	BATF/IL12RB1/SLAMF6/NLRP3/TBX21	5
BP	GO:0072606	interleukin-8 secretion	5/348	29/18670	0.000179654	0.00100949	0.000687977	CD14/TLR2/CD2/LGALS9/PYCARD	5
BP	GO:1902624	positive regulation of neutrophil migration	5/348	29/18670	0.000179654	0.00100949	0.000687977	CD74/C3AR1/RAC2/NCKAP1L/XCL1	5
BP	GO:0002643	regulation of tolerance induction	4/348	16/18670	0.000180835	0.00100949	0.000687977	HAVCR2/LILRB2/CD3E/PDCD1	4
BP	GO:0010820	positive regulation of T cell chemotaxis	4/348	16/18670	0.000180835	0.00100949	0.000687977	CCL5/XCL2/CCR2/XCL1	4
BP	GO:0030889	negative regulation of B cell proliferation	4/348	16/18670	0.000180835	0.00100949	0.000687977	TYROBP/CD300A/INPP5D/LYN	4
BP	GO:0033033	negative regulation of myeloid cell apoptotic process	4/348	16/18670	0.000180835	0.00100949	0.000687977	FCER1G/CCL5/CCR5/IRF7	4
BP	GO:0033631	cell-cell adhesion mediated by integrin	4/348	16/18670	0.000180835	0.00100949	0.000687977	FERMT3/CD3E/CCL5/SKAP1	4
BP	GO:0045670	regulation of osteoclast differentiation	7/348	64/18670	0.000183643	0.00102325	0.000697357	LILRB4/TYROBP/LILRB3/LILRB1/CSF1/INPP5D/CCL3	7
BP	GO:0043280	positive regulation of cysteine-type endopeptidase activity involved in apoptotic process	10/348	132/18670	0.000185739	0.001033	0.000704	NLRC4/SYK/CLEC7A/LCK/LGALS9/NLRP3/CARD9/CASP1/CASP4/PYCARD	10
BP	GO:0051090	regulation of DNA-binding transcription factor activity	20/348	432/18670	0.000189483	0.00105186	0.000716852	ITGB2/HCK/HAVCR2/IL18/NLRC4/SYK/TLR2/LGALS9/NLRP3/ARRB2/HCLS1/GFI1/EOMES/XCL1/CARD11/CARD16/PYCARD/RIPK3/NLRC3/NFAM1	20
BP	GO:0007015	actin filament organization	19/348	400/18670	0.000197527	0.00109447	0.000745895	WAS/HCK/CORO1A/AIF1/GPR65/GMFG/RAC2/LCP1/HCLS1/RHOG/CORO7/ARPC1B/NCKAP1L/CARMIL2/RHOH/PYCARD/PLEK/COTL1/ARHGAP25	19
BP	GO:0007259	receptor signaling pathway via JAK-STAT	11/348	159/18670	0.000199942	0.0011058	0.000753614	IL10RA/IL18/CSF1R/CD300A/CCL5/PTPRC/HCLS1/STAT4/CCR2/LYN/JAK3	11
BP	GO:0032480	negative regulation of type I interferon production	6/348	46/18670	0.000200603	0.0011074	0.000754706	LILRB1/HAVCR2/UBE2L6/PYCARD/NLRC3/IKBKE	6
BP	GO:0006816	calcium ion transport	20/348	434/18670	0.000201353	0.00110949	0.000756125	CORO1A/PTPN6/CD4/LILRB1/LILRB2/LCK/CD33/CCL5/TRPM2/PTPRC/CCL4/PLCB2/ARRB2/CCR5/CYBA/CCL3/XCL1/P2RY6/IL16/LYN	20
BP	GO:0051896	regulation of protein kinase B signaling	14/348	244/18670	0.000206862	0.00113774	0.000775383	VAV1/PIK3R5/PIK3AP1/IL18/CD86/LCK/RAC2/ARRB2/HCLS1/ICOS/TRAT1/RHOG/CCL3/PTPRJ	14
BP	GO:0043281	regulation of cysteine-type endopeptidase activity involved in apoptotic process	13/348	215/18670	0.000208132	0.00114262	0.000778703	NLRC4/SYK/CLEC7A/LCK/CD27/LGALS9/NLRP3/ARRB2/CARD9/CASP1/CASP4/CARD16/PYCARD	13
BP	GO:0009595	detection of biotic stimulus	5/348	30/18670	0.000212316	0.00115495	0.000787111	NLRC4/TLR2/CLEC7A/NLRP3/PTPRJ	5
BP	GO:0032607	interferon-alpha production	5/348	30/18670	0.000212316	0.00115495	0.000787111	HAVCR2/TLR8/IRF5/NLRC3/IRF7	5
BP	GO:0032728	positive regulation of interferon-beta production	5/348	30/18670	0.000212316	0.00115495	0.000787111	TLR2/TLR8/IRF5/IRF1/IRF7	5
BP	GO:0048873	homeostasis of number of cells within a tissue	5/348	30/18670	0.000212316	0.00115495	0.000787111	SASH3/CORO1A/CSF1/CCR2/FLT3LG	5
BP	GO:0090022	regulation of neutrophil chemotaxis	5/348	30/18670	0.000212316	0.00115495	0.000787111	CD74/C3AR1/RAC2/NCKAP1L/XCL1	5
BP	GO:0010819	regulation of T cell chemotaxis	4/348	17/18670	0.000233014	0.00126294	0.000860703	CCL5/XCL2/CCR2/XCL1	4
BP	GO:0045072	regulation of interferon-gamma biosynthetic process	4/348	17/18670	0.000233014	0.00126294	0.000860703	LILRB1/CLEC7A/TLR8/EBI3	4
BP	GO:0051482	positive regulation of cytosolic calcium ion concentration involved in phospholipase C-activating G protein-coupled signaling pathway	5/348	31/18670	0.00024931	0.00134881	0.000919225	GNA15/GPR65/C3AR1/GPR18/P2RY10	5
BP	GO:0072604	interleukin-6 secretion	6/348	48/18670	0.000254722	0.00137559	0.000937477	AIF1/TLR8/LGALS9/CD200R1/PYCARD/TMEM106A	6
BP	GO:0032956	regulation of actin cytoskeleton organization	17/348	343/18670	0.000259933	0.00140119	0.000954926	WAS/HCK/CORO1A/CSF1R/GPR65/GMFG/TRPM2/HCLS1/RHOG/ARPC1B/NCKAP1L/ARHGDIB/CARMIL2/RHOH/PYCARD/PLEK/COTL1	17
BP	GO:0002534	cytokine production involved in inflammatory response	6/348	49/18670	0.000285764	0.00153766	0.00104793	GPSM3/CLEC7A/CD96/CD6/PYCARD/NLRC3	6
BP	GO:0035590	purinergic nucleotide receptor signaling pathway	5/348	32/18670	0.000291003	0.00156021	0.0010633	PTAFR/P2RY13/GPR171/P2RY10/P2RY6	5
BP	GO:0071353	cellular response to interleukin-4	5/348	32/18670	0.000291003	0.00156021	0.0010633	CORO1A/IL2RG/CD300LF/XCL1/JAK3	5
BP	GO:0070233	negative regulation of T cell apoptotic process	4/348	18/18670	0.000295207	0.00157991	0.00107672	CD27/CCL5/DOCK8/JAK3	4
BP	GO:0045638	negative regulation of myeloid cell differentiation	8/348	91/18670	0.00029785	0.00158836	0.00108248	LILRB4/C1QC/LILRB3/LILRB1/GPR171/INPP5D/CCL3/LYN	8
BP	GO:0045639	positive regulation of myeloid cell differentiation	8/348	91/18670	0.00029785	0.00158836	0.00108248	CD74/TYROBP/CD4/EVI2B/CSF1/HCLS1/INPP5D/NCKAP1L	8
BP	GO:0046330	positive regulation of JNK cascade	10/348	140/18670	0.000299555	0.0015946	0.00108673	NCF1/FGD2/SYK/MAP4K1/CD27/CARD9/MLKL/SLAMF1/RASGRP1/PYCARD	10
BP	GO:0061515	myeloid cell development	7/348	70/18670	0.000322155	0.00171184	0.00116664	PTPN6/TYROBP/LILRB1/EVI2B/TLR2/NRROS/NCKAP1L	7
BP	GO:0009164	nucleoside catabolic process	5/348	33/18670	0.000337774	0.0017851	0.00121656	TYMP/ADA2/APOBEC3H/APOBEC3G/APOBEC3D	5
BP	GO:0030851	granulocyte differentiation	5/348	33/18670	0.000337774	0.0017851	0.00121656	SPI1/C1QC/EVI2B/HCLS1/INPP5D	5
BP	GO:0032691	negative regulation of interleukin-1 beta production	5/348	33/18670	0.000337774	0.0017851	0.00121656	CD33/NLRP3/ARRB2/SERPINB1/CARD16	5
BP	GO:0010952	positive regulation of peptidase activity	12/348	197/18670	0.000338752	0.0017851	0.00121656	NLRC4/SYK/CLEC7A/LCK/LGALS9/NLRP3/CARD9/CASP1/CASP4/LYN/PYCARD/PSME2	12
BP	GO:0097696	receptor signaling pathway via STAT	11/348	169/18670	0.000338935	0.0017851	0.00121656	IL10RA/IL18/CSF1R/CD300A/CCL5/PTPRC/HCLS1/STAT4/CCR2/LYN/JAK3	11
BP	GO:0052547	regulation of peptidase activity	20/348	452/18670	0.000341202	0.00179387	0.00122254	NLRC4/SYK/CLEC7A/LCK/CD27/LGALS9/NLRP3/ARRB2/CARD9/CASP1/PSMB9/CASP4/SERPINA1/LYN/RENBP/SERPINB1/PSMB8/CARD16/PYCARD/PSME2	20
BP	GO:0006911	phagocytosis, engulfment	9/348	118/18670	0.000368374	0.00193037	0.00131557	BIN2/ITGB2/AIF1/FCER1G/ITGAM/FCGR1A/CD300A/NCKAP1L/ARHGAP25	9
BP	GO:0045414	regulation of interleukin-8 biosynthetic process	4/348	19/18670	0.000368461	0.00193037	0.00131557	CD74/SYK/CLEC7A/TLR8	4
BP	GO:0010922	positive regulation of phosphatase activity	5/348	34/18670	0.000390018	0.00203615	0.00138766	CD300A/CD33/PTPRC/RIPK3/PLEK	5
BP	GO:0070670	response to interleukin-4	5/348	34/18670	0.000390018	0.00203615	0.00138766	CORO1A/IL2RG/CD300LF/XCL1/JAK3	5
BP	GO:0070304	positive regulation of stress-activated protein kinase signaling cascade	11/348	173/18670	0.000413731	0.00215618	0.00146945	NCF1/FGD2/SYK/MAP4K1/CD27/CARD9/MLKL/SLAMF1/LYN/RASGRP1/PYCARD	11
BP	GO:0048010	vascular endothelial growth factor receptor signaling pathway	8/348	96/18670	0.000428844	0.00223104	0.00152047	VAV1/NCF4/NCF1/CYBB/NCF2/CYBA/NCKAP1L/SH2D2A	8
BP	GO:0002262	myeloid cell homeostasis	10/348	147/18670	0.000442226	0.00229665	0.00156519	SPI1/FCER1G/IKZF1/HCLS1/B2M/INPP5D/CCR2/NCKAP1L/LYN/JAK3	10
BP	GO:0046718	viral entry into host cell	9/348	121/18670	0.000443345	0.00229845	0.00156642	SELPLG/CD74/CD4/CD86/VAMP8/LGALS9/CCR5/SLAMF1/ITGB7	9
BP	GO:0007266	Rho protein signal transduction	12/348	203/18670	0.00044429	0.00229935	0.00156703	WAS/VAV1/FGD3/FGD2/GPR65/ARHGAP4/RAC2/GPR18/RHOG/P2RY10/ARHGDIB/RHOH	12
BP	GO:0032689	negative regulation of interferon-gamma production	5/348	35/18670	0.000448138	0.00230885	0.0015735	LILRB1/HAVCR2/LGALS9/CD96/XCL1	5
BP	GO:0060338	regulation of type I interferon-mediated signaling pathway	5/348	35/18670	0.000448138	0.00230885	0.0015735	PTPN6/ZBP1/SAMHD1/IKBKE/IRF7	5
BP	GO:0002374	cytokine secretion involved in immune response	4/348	20/18670	0.000453847	0.00230885	0.0015735	LILRB1/TLR2/NLRP3/TNFRSF1B	4
BP	GO:0002827	positive regulation of T-helper 1 type immune response	4/348	20/18670	0.000453847	0.00230885	0.0015735	IL12RB1/IL18/CCR2/XCL1	4
BP	GO:0033005	positive regulation of mast cell activation	4/348	20/18670	0.000453847	0.00230885	0.0015735	FCER1G/SYK/VAMP8/FGR	4
BP	GO:0042228	interleukin-8 biosynthetic process	4/348	20/18670	0.000453847	0.00230885	0.0015735	CD74/SYK/CLEC7A/TLR8	4
BP	GO:0050860	negative regulation of T cell receptor signaling pathway	4/348	20/18670	0.000453847	0.00230885	0.0015735	LILRB4/PTPN6/UBASH3A/PTPRJ	4
BP	GO:1905523	positive regulation of macrophage migration	4/348	20/18670	0.000453847	0.00230885	0.0015735	C3AR1/CCL5/CSF1/CCL3	4
BP	GO:0014015	positive regulation of gliogenesis	7/348	74/18670	0.00045387	0.00230885	0.0015735	TLR2/CSF1/LTA/TNFRSF1B/CCR2/CCL3/LYN	7
BP	GO:0050710	negative regulation of cytokine secretion	7/348	74/18670	0.00045387	0.00230885	0.0015735	LILRB1/TLR8/SRGN/NLRP3/CD200R1/SERPINB1/CARD16	7
BP	GO:0002792	negative regulation of peptide secretion	10/348	148/18670	0.000466588	0.0023695	0.00161484	CD74/LILRB1/TLR8/RHBDF2/SRGN/NLRP3/CD200R1/SERPINB1/CARD16/NR1H3	10
BP	GO:0002763	positive regulation of myeloid leukocyte differentiation	6/348	54/18670	0.000488164	0.00247486	0.00168664	CD74/TYROBP/CD4/EVI2B/CSF1/HCLS1	6
BP	GO:0051092	positive regulation of NF-kappaB transcription factor activity	10/348	149/18670	0.000492054	0.00248612	0.00169432	ITGB2/IL18/NLRC4/TLR2/LGALS9/NLRP3/CARD11/CARD16/PYCARD/RIPK3	10
BP	GO:2001056	positive regulation of cysteine-type endopeptidase activity	10/348	149/18670	0.000492054	0.00248612	0.00169432	NLRC4/SYK/CLEC7A/LCK/LGALS9/NLRP3/CARD9/CASP1/CASP4/PYCARD	10
BP	GO:0030838	positive regulation of actin filament polymerization	8/348	99/18670	0.000527645	0.00266144	0.00181379	WAS/HCK/CORO1A/GMFG/ARPC1B/NCKAP1L/CARMIL2/PYCARD	8
BP	GO:0008064	regulation of actin polymerization or depolymerization	11/348	179/18670	0.000551575	0.00277247	0.00188946	WAS/HCK/CORO1A/GMFG/HCLS1/ARPC1B/NCKAP1L/CARMIL2/PYCARD/PLEK/COTL1	11
BP	GO:0016553	base conversion or substitution editing	4/348	21/18670	0.000552447	0.00277247	0.00188946	RBM47/APOBEC3H/APOBEC3G/APOBEC3D	4
BP	GO:0035743	CD4-positive, alpha-beta T cell cytokine production	4/348	21/18670	0.000552447	0.00277247	0.00188946	IL18/NLRP3/TBX21/XCL1	4
BP	GO:0030832	regulation of actin filament length	11/348	180/18670	0.000577907	0.00289537	0.00197322	WAS/HCK/CORO1A/GMFG/HCLS1/ARPC1B/NCKAP1L/CARMIL2/PYCARD/PLEK/COTL1	11
BP	GO:0046006	regulation of activated T cell proliferation	5/348	37/18670	0.000583678	0.00291937	0.00198958	IL12RB1/IL18/LGALS9/PYCARD/RIPK3	5
BP	GO:0007596	blood coagulation	16/348	336/18670	0.000605459	0.00302324	0.00206037	WAS/VAV1/LCP2/PTPN6/FCER1G/PIK3R5/FERMT3/GNA15/SYK/LCK/ARRB2/IRF1/DOCK8/SERPINA1/LYN/PLEK	16
BP	GO:0099024	plasma membrane invagination	9/348	127/18670	0.00063108	0.0031459	0.00214396	BIN2/ITGB2/AIF1/FCER1G/ITGAM/FCGR1A/CD300A/NCKAP1L/ARHGAP25	9
BP	GO:0048246	macrophage chemotaxis	5/348	38/18670	0.00066196	0.00328928	0.00224167	SLAMF8/C3AR1/CCL5/CSF1/CCL3	5
BP	GO:0043123	positive regulation of I-kappaB kinase/NF-kappaB signaling	11/348	183/18670	0.000663279	0.00328928	0.00224167	CD74/CD4/LGALS9/UBD/CARD9/CASP1/CARD11/APOL3/CARD16/TMEM106A/IKBKE	11
BP	GO:0042454	ribonucleoside catabolic process	4/348	22/18670	0.000665359	0.00328928	0.00224167	ADA2/APOBEC3H/APOBEC3G/APOBEC3D	4
BP	GO:0045624	positive regulation of T-helper cell differentiation	4/348	22/18670	0.000665359	0.00328928	0.00224167	IL12RB1/IL18/CD86/NLRP3	4
BP	GO:0072643	interferon-gamma secretion	4/348	22/18670	0.000665359	0.00328928	0.00224167	LILRB1/CD2/LGALS9/RASGRP1	4
BP	GO:0002576	platelet degranulation	9/348	128/18670	0.000667906	0.00329641	0.00224653	FCER1G/FERMT3/SYK/SRGN/CTSW/SERPINA1/LYN/STXBP2/PLEK	9
BP	GO:0031334	positive regulation of protein-containing complex assembly	13/348	244/18670	0.000697022	0.00339927	0.00231663	WAS/HCK/CORO1A/GMFG/SYK/CLEC7A/LCP1/SKAP1/ARPC1B/NCKAP1L/CARMIL2/PYCARD/PLEK	13
BP	GO:0001787	natural killer cell proliferation	3/348	10/18670	0.000699011	0.00339927	0.00231663	IL18/HLA-E/FLT3LG	3
BP	GO:0001820	serotonin secretion	3/348	10/18670	0.000699011	0.00339927	0.00231663	FCER1G/LILRB1/SYK	3
BP	GO:0045657	positive regulation of monocyte differentiation	3/348	10/18670	0.000699011	0.00339927	0.00231663	CD74/CD4/CSF1	3
BP	GO:0051133	regulation of NK T cell activation	3/348	10/18670	0.000699011	0.00339927	0.00231663	IL18/RASAL3/CD300A	3
BP	GO:0072610	interleukin-12 secretion	3/348	10/18670	0.000699011	0.00339927	0.00231663	LILRB1/TLR8/LGALS9	3
BP	GO:0097048	dendritic cell apoptotic process	3/348	10/18670	0.000699011	0.00339927	0.00231663	LILRB1/LGALS9/LYN	3
BP	GO:2000109	regulation of macrophage apoptotic process	3/348	10/18670	0.000699011	0.00339927	0.00231663	CCL5/CCR5/IRF7	3
BP	GO:2000668	regulation of dendritic cell apoptotic process	3/348	10/18670	0.000699011	0.00339927	0.00231663	LILRB1/LGALS9/LYN	3
BP	GO:0070838	divalent metal ion transport	20/348	479/18670	0.000708119	0.00343767	0.0023428	CORO1A/PTPN6/CD4/LILRB1/LILRB2/LCK/CD33/CCL5/TRPM2/PTPRC/CCL4/PLCB2/ARRB2/CCR5/CYBA/CCL3/XCL1/P2RY6/IL16/LYN	20
BP	GO:0007599	hemostasis	16/348	341/18670	0.000709214	0.00343767	0.0023428	WAS/VAV1/LCP2/PTPN6/FCER1G/PIK3R5/FERMT3/GNA15/SYK/LCK/ARRB2/IRF1/DOCK8/SERPINA1/LYN/PLEK	16
BP	GO:0035306	positive regulation of dephosphorylation	6/348	58/18670	0.000718799	0.00347847	0.00237061	CD300A/LILRB2/CD33/PTPRC/RIPK3/PLEK	6
BP	GO:0050817	coagulation	16/348	342/18670	0.000731692	0.00353513	0.00240922	WAS/VAV1/LCP2/PTPN6/FCER1G/PIK3R5/FERMT3/GNA15/SYK/LCK/ARRB2/IRF1/DOCK8/SERPINA1/LYN/PLEK	16
BP	GO:0032692	negative regulation of interleukin-1 production	5/348	39/18670	0.000747842	0.00360731	0.00245841	CD33/NLRP3/ARRB2/SERPINB1/CARD16	5
BP	GO:0033238	regulation of cellular amine metabolic process	7/348	81/18670	0.000784916	0.00378002	0.00257612	ITGB2/ITGAM/PSMB10/PSMB9/PSMB8/SLC7A7/PSME2	7
BP	GO:0046135	pyrimidine nucleoside catabolic process	4/348	23/18670	0.000793688	0.0038161	0.00260071	TYMP/APOBEC3H/APOBEC3G/APOBEC3D	4
BP	GO:0019835	cytolysis	5/348	40/18670	0.000841777	0.0040408	0.00275384	LILRB1/PRF1/GZMA/APOL1/GZMM	5
BP	GO:0072511	divalent inorganic cation transport	20/348	486/18670	0.000846285	0.00405591	0.00276414	CORO1A/PTPN6/CD4/LILRB1/LILRB2/LCK/CD33/CCL5/TRPM2/PTPRC/CCL4/PLCB2/ARRB2/CCR5/CYBA/CCL3/XCL1/P2RY6/IL16/LYN	20
BP	GO:0044409	entry into host	9/348	134/18670	0.000927517	0.00443594	0.00302314	SELPLG/CD74/CD4/CD86/VAMP8/LGALS9/CCR5/SLAMF1/ITGB7	9
BP	GO:0034162	toll-like receptor 9 signaling pathway	4/348	24/18670	0.000938543	0.00443594	0.00302314	HAVCR2/PIK3AP1/TLR8/UNC93B1	4
BP	GO:0042832	defense response to protozoan	4/348	24/18670	0.000938543	0.00443594	0.00302314	BATF/CLEC7A/IRF8/CCDC88B	4
BP	GO:0050857	positive regulation of antigen receptor-mediated signaling pathway	4/348	24/18670	0.000938543	0.00443594	0.00302314	LCK/PTPRC/TRAT1/NFAM1	4
BP	GO:0030833	regulation of actin filament polymerization	10/348	162/18670	0.00094228	0.00443594	0.00302314	WAS/HCK/CORO1A/GMFG/HCLS1/ARPC1B/NCKAP1L/CARMIL2/PYCARD/COTL1	10
BP	GO:0034122	negative regulation of toll-like receptor signaling pathway	5/348	41/18670	0.000944227	0.00443594	0.00302314	CD300A/CD14/CD300LF/ARRB2/LYN	5
BP	GO:0050798	activated T cell proliferation	5/348	41/18670	0.000944227	0.00443594	0.00302314	IL12RB1/IL18/LGALS9/PYCARD/RIPK3	5
BP	GO:0002517	T cell tolerance induction	3/348	11/18670	0.000947902	0.00443594	0.00302314	LILRB2/CD3E/ICOS	3
BP	GO:0002887	negative regulation of myeloid leukocyte mediated immunity	3/348	11/18670	0.000947902	0.00443594	0.00302314	CD300A/LGALS9/CCR2	3
BP	GO:0002923	regulation of humoral immune response mediated by circulating immunoglobulin	3/348	11/18670	0.000947902	0.00443594	0.00302314	PTPN6/PTPRC/LTA	3
BP	GO:0032494	response to peptidoglycan	3/348	11/18670	0.000947902	0.00443594	0.00302314	NLRP3/IRF5/CARD9	3
BP	GO:0045628	regulation of T-helper 2 cell differentiation	3/348	11/18670	0.000947902	0.00443594	0.00302314	IL18/CD86/NLRP3	3
BP	GO:0072608	interleukin-10 secretion	3/348	11/18670	0.000947902	0.00443594	0.00302314	LILRB1/LGALS9/PYCARD	3
BP	GO:1903977	positive regulation of glial cell migration	3/348	11/18670	0.000947902	0.00443594	0.00302314	CSF1/CCR2/CCL3	3
BP	GO:2000551	regulation of T-helper 2 cell cytokine production	3/348	11/18670	0.000947902	0.00443594	0.00302314	NLRP3/TBX21/XCL1	3
BP	GO:0010324	membrane invagination	9/348	135/18670	0.000977828	0.00456882	0.00311369	BIN2/ITGB2/AIF1/FCER1G/ITGAM/FCGR1A/CD300A/NCKAP1L/ARHGAP25	9
BP	GO:0032970	regulation of actin filament-based process	17/348	388/18670	0.00104262	0.00486391	0.0033148	WAS/HCK/CORO1A/CSF1R/GPR65/GMFG/TRPM2/HCLS1/RHOG/ARPC1B/NCKAP1L/ARHGDIB/CARMIL2/RHOH/PYCARD/PLEK/COTL1	17
BP	GO:0031589	cell-substrate adhesion	16/348	354/18670	0.00105253	0.00490248	0.00334108	ITGB2/CORO1A/FERMT3/ITGAL/MYO1G/SIGLEC1/CD3E/RAC2/CSF1/PARVG/CD96/SKAP1/UNC13D/PTPRJ/NINJ1/ITGB7	16
BP	GO:0002639	positive regulation of immunoglobulin production	5/348	42/18670	0.00105566	0.00490941	0.00334581	SASH3/HLA-E/PTPRC/TBX21/XCL1	5
BP	GO:0046425	regulation of receptor signaling pathway via JAK-STAT	9/348	137/18670	0.00108509	0.00503841	0.00343372	IL10RA/IL18/CSF1R/CD300A/CCL5/PTPRC/HCLS1/LYN/JAK3	9
BP	GO:0001562	response to protozoan	4/348	25/18670	0.00110104	0.00508079	0.00346261	BATF/CLEC7A/IRF8/CCDC88B	4
BP	GO:0032616	interleukin-13 production	4/348	25/18670	0.00110104	0.00508079	0.00346261	IL18/HLA-E/LGALS9/NLRP3	4
BP	GO:0072677	eosinophil migration	4/348	25/18670	0.00110104	0.00508079	0.00346261	CD300A/CCL5/CCL4/CCL3	4
BP	GO:1903306	negative regulation of regulated secretory pathway	4/348	25/18670	0.00110104	0.00508079	0.00346261	CD300A/LGALS9/CCR2/HLA-F	4
BP	GO:0002863	positive regulation of inflammatory response to antigenic stimulus	3/348	12/18670	0.00124648	0.00565563	0.00385436	FCER1G/HLA-E/LTA	3
BP	GO:0006216	cytidine catabolic process	3/348	12/18670	0.00124648	0.00565563	0.00385436	APOBEC3H/APOBEC3G/APOBEC3D	3
BP	GO:0009972	cytidine deamination	3/348	12/18670	0.00124648	0.00565563	0.00385436	APOBEC3H/APOBEC3G/APOBEC3D	3
BP	GO:0036005	response to macrophage colony-stimulating factor	3/348	12/18670	0.00124648	0.00565563	0.00385436	CSF1R/TLR2/CSF1	3
BP	GO:0036006	cellular response to macrophage colony-stimulating factor stimulus	3/348	12/18670	0.00124648	0.00565563	0.00385436	CSF1R/TLR2/CSF1	3
BP	GO:0046087	cytidine metabolic process	3/348	12/18670	0.00124648	0.00565563	0.00385436	APOBEC3H/APOBEC3G/APOBEC3D	3
BP	GO:0051132	NK T cell activation	3/348	12/18670	0.00124648	0.00565563	0.00385436	IL18/RASAL3/CD300A	3
BP	GO:0060368	regulation of Fc receptor mediated stimulatory signaling pathway	3/348	12/18670	0.00124648	0.00565563	0.00385436	PTPRC/LYN/PTPRJ	3
BP	GO:0071639	positive regulation of monocyte chemotactic protein-1 production	3/348	12/18670	0.00124648	0.00565563	0.00385436	SYK/CLEC7A/LGALS9	3
BP	GO:0071888	macrophage apoptotic process	3/348	12/18670	0.00124648	0.00565563	0.00385436	CCL5/CCR5/IRF7	3
BP	GO:2001198	regulation of dendritic cell differentiation	3/348	12/18670	0.00124648	0.00565563	0.00385436	LILRB1/LILRB2/LGALS9	3
BP	GO:0002230	positive regulation of defense response to virus by host	4/348	26/18670	0.00128228	0.00580044	0.00395305	LILRB1/IL12RB1/PYCARD/APOBEC3G	4
BP	GO:0010758	regulation of macrophage chemotaxis	4/348	26/18670	0.00128228	0.00580044	0.00395305	SLAMF8/C3AR1/CCL5/CSF1	4
BP	GO:0050728	negative regulation of inflammatory response	10/348	169/18670	0.00129892	0.0058668	0.00399828	TNFAIP8L2/SLAMF8/PTPRC/SIGLEC10/NLRP3/TNFRSF1B/CD200R1/PYCARD/NLRC3/NR1H3	10
BP	GO:0050709	negative regulation of protein secretion	9/348	141/18670	0.0013282	0.00598995	0.00408221	LILRB1/TLR8/RHBDF2/SRGN/NLRP3/CD200R1/SERPINB1/CARD16/NR1H3	9
BP	GO:0019058	viral life cycle	15/348	328/18670	0.00133196	0.0059971	0.00408708	SELPLG/CD74/CD4/CD86/VAMP8/CCL5/LGALS9/CXCR6/CCR5/APOBEC3H/SLAMF1/ITGB7/ISG20/APOBEC3G/APOBEC3D	15
BP	GO:0030218	erythrocyte differentiation	8/348	114/18670	0.00133381	0.0059971	0.00408708	SPI1/IKZF1/HCLS1/B2M/INPP5D/NCKAP1L/LYN/JAK3	8
BP	GO:0046427	positive regulation of receptor signaling pathway via JAK-STAT	7/348	89/18670	0.00137055	0.00615301	0.00419333	IL10RA/IL18/CSF1R/CD300A/CCL5/HCLS1/LYN	7
BP	GO:0032874	positive regulation of stress-activated MAPK cascade	10/348	172/18670	0.00148216	0.00664409	0.00452801	NCF1/FGD2/SYK/MAP4K1/CD27/CARD9/MLKL/SLAMF1/RASGRP1/PYCARD	10
BP	GO:0051656	establishment of organelle localization	17/348	401/18670	0.00148619	0.00665213	0.00453349	LAT2/FCER1G/CD300A/SYK/VAMP8/RAC2/FGR/LGALS9/MYO7A/CTSC/CTSZ/SERPINA1/LYN/UNC13D/MILR1/STXBP2/RASGRP1	17
BP	GO:1901222	regulation of NIK/NF-kappaB signaling	8/348	117/18670	0.00157532	0.007018	0.00478283	HAVCR2/IL18/CD14/TLR2/CD27/LGALS9/NLRP3/NLRC3	8
BP	GO:0046777	protein autophosphorylation	12/348	235/18670	0.00158995	0.007018	0.00478283	HCK/SLA/CSF1R/SYK/MAP4K1/LCK/PTPRC/FGR/ZAP70/ITK/LYN/RIPK3	12
BP	GO:0001845	phagolysosome assembly	3/348	13/18670	0.00159814	0.007018	0.00478283	CORO1A/RAB20/MYO7A	3
BP	GO:0002281	macrophage activation involved in immune response	3/348	13/18670	0.00159814	0.007018	0.00478283	TYROBP/HAVCR2/SYK	3
BP	GO:0032725	positive regulation of granulocyte macrophage colony-stimulating factor production	3/348	13/18670	0.00159814	0.007018	0.00478283	IL18/SYK/RASGRP1	3
BP	GO:0035745	T-helper 2 cell cytokine production	3/348	13/18670	0.00159814	0.007018	0.00478283	NLRP3/TBX21/XCL1	3
BP	GO:0045006	DNA deamination	3/348	13/18670	0.00159814	0.007018	0.00478283	APOBEC3H/APOBEC3G/APOBEC3D	3
BP	GO:0045078	positive regulation of interferon-gamma biosynthetic process	3/348	13/18670	0.00159814	0.007018	0.00478283	CLEC7A/TLR8/EBI3	3
BP	GO:0046133	pyrimidine ribonucleoside catabolic process	3/348	13/18670	0.00159814	0.007018	0.00478283	APOBEC3H/APOBEC3G/APOBEC3D	3
BP	GO:0050713	negative regulation of interleukin-1 beta secretion	3/348	13/18670	0.00159814	0.007018	0.00478283	NLRP3/SERPINB1/CARD16	3
BP	GO:0060340	positive regulation of type I interferon-mediated signaling pathway	3/348	13/18670	0.00159814	0.007018	0.00478283	ZBP1/IKBKE/IRF7	3
BP	GO:1902713	regulation of interferon-gamma secretion	3/348	13/18670	0.00159814	0.007018	0.00478283	CD2/LGALS9/RASGRP1	3
BP	GO:0002437	inflammatory response to antigenic stimulus	5/348	46/18670	0.00160089	0.007018	0.00478283	FCER1G/HLA-E/LTA/CD6/RASGRP1	5
BP	GO:1900015	regulation of cytokine production involved in inflammatory response	5/348	46/18670	0.00160089	0.007018	0.00478283	GPSM3/CLEC7A/CD6/PYCARD/NLRC3	5
BP	GO:1904894	positive regulation of receptor signaling pathway via STAT	7/348	92/18670	0.00166196	0.00727506	0.00495802	IL10RA/IL18/CSF1R/CD300A/CCL5/HCLS1/LYN	7
BP	GO:1904892	regulation of receptor signaling pathway via STAT	9/348	146/18670	0.00169188	0.00739514	0.00503986	IL10RA/IL18/CSF1R/CD300A/CCL5/PTPRC/HCLS1/LYN/JAK3	9
BP	GO:2000108	positive regulation of leukocyte apoptotic process	4/348	28/18670	0.00170546	0.0074436	0.00507288	CCL5/LGALS9/LYN/PDCD1	4
BP	GO:0045646	regulation of erythrocyte differentiation	5/348	47/18670	0.00176452	0.00769009	0.00524087	SPI1/B2M/INPP5D/NCKAP1L/LYN	5
BP	GO:0050792	regulation of viral process	11/348	208/18670	0.00186983	0.00813717	0.00554556	CD74/CD4/CSF1R/CCL5/CCL4/LGALS9/APOBEC3H/CCL3/ISG20/APOBEC3G/APOBEC3D	11
BP	GO:0033032	regulation of myeloid cell apoptotic process	4/348	29/18670	0.00194959	0.00844727	0.0057569	FCER1G/CCL5/CCR5/IRF7	4
BP	GO:0035666	TRIF-dependent toll-like receptor signaling pathway	4/348	29/18670	0.00194959	0.00844727	0.0057569	CD14/CD300LF/IKBKE/IRF7	4
BP	GO:2000515	negative regulation of CD4-positive, alpha-beta T cell activation	4/348	29/18670	0.00194959	0.00844727	0.0057569	LGALS9/TBX21/XCL1/JAK3	4
BP	GO:0071347	cellular response to interleukin-1	10/348	179/18670	0.00199216	0.00856743	0.00583878	PSMB10/CCL5/CCL4/XCL2/CCL3/XCL1/PSMB9/PSMB8/PYCARD/PSME2	10
BP	GO:0032688	negative regulation of interferon-beta production	3/348	14/18670	0.00200606	0.00856743	0.00583878	LILRB1/PYCARD/NLRC3	3
BP	GO:0043922	negative regulation by host of viral transcription	3/348	14/18670	0.00200606	0.00856743	0.00583878	CCL5/CCL4/CCL3	3
BP	GO:0045346	regulation of MHC class II biosynthetic process	3/348	14/18670	0.00200606	0.00856743	0.00583878	SPI1/CIITA/TMEM106A	3
BP	GO:0045591	positive regulation of regulatory T cell differentiation	3/348	14/18670	0.00200606	0.00856743	0.00583878	LILRB4/LILRB2/LGALS9	3
BP	GO:0045869	negative regulation of single stranded viral RNA replication via double stranded DNA intermediate	3/348	14/18670	0.00200606	0.00856743	0.00583878	APOBEC3H/APOBEC3G/APOBEC3D	3
BP	GO:0046131	pyrimidine ribonucleoside metabolic process	3/348	14/18670	0.00200606	0.00856743	0.00583878	APOBEC3H/APOBEC3G/APOBEC3D	3
BP	GO:0051712	positive regulation of killing of cells of other organism	3/348	14/18670	0.00200606	0.00856743	0.00583878	SYK/CLEC7A/PRF1	3
BP	GO:0070234	positive regulation of T cell apoptotic process	3/348	14/18670	0.00200606	0.00856743	0.00583878	CCL5/LGALS9/PDCD1	3
BP	GO:0098543	detection of other organism	3/348	14/18670	0.00200606	0.00856743	0.00583878	NLRC4/TLR2/CLEC7A	3
BP	GO:0034101	erythrocyte homeostasis	8/348	122/18670	0.00205364	0.00875807	0.0059687	SPI1/IKZF1/HCLS1/B2M/INPP5D/NCKAP1L/LYN/JAK3	8
BP	GO:0001782	B cell homeostasis	4/348	30/18670	0.00221686	0.00944066	0.0064339	CD74/TNFSF13B/NCKAP1L/LYN	4
BP	GO:0034656	nucleobase-containing small molecule catabolic process	5/348	50/18670	0.00232899	0.00990403	0.00674969	TYMP/ADA2/APOBEC3H/APOBEC3G/APOBEC3D	5
BP	GO:0009988	cell-cell recognition	6/348	73/18670	0.00239484	0.0101695	0.00693064	HAVCR2/DOCK2/PRF1/FOLR2/CD6/DOCK8	6
BP	GO:0006898	receptor-mediated endocytosis	14/348	314/18670	0.002407	0.0102066	0.00695592	ITGB2/FCER1G/FCGR1B/LILRB1/ITGAM/FCGR1A/CD14/SYK/CD163/FOLR2/ARRB2/CXCL16/B2M/APOL1	14
BP	GO:0002467	germinal center formation	3/348	15/18670	0.00247317	0.0103985	0.00708665	KLHL6/TNFSF13B/UNC13D	3
BP	GO:0010759	positive regulation of macrophage chemotaxis	3/348	15/18670	0.00247317	0.0103985	0.00708665	C3AR1/CCL5/CSF1	3
BP	GO:0032645	regulation of granulocyte macrophage colony-stimulating factor production	3/348	15/18670	0.00247317	0.0103985	0.00708665	IL18/SYK/RASGRP1	3
BP	GO:0032736	positive regulation of interleukin-13 production	3/348	15/18670	0.00247317	0.0103985	0.00708665	HLA-E/LGALS9/NLRP3	3
BP	GO:0045342	MHC class II biosynthetic process	3/348	15/18670	0.00247317	0.0103985	0.00708665	SPI1/CIITA/TMEM106A	3
BP	GO:0090197	positive regulation of chemokine secretion	3/348	15/18670	0.00247317	0.0103985	0.00708665	AIF1/CSF1R/PYCARD	3
BP	GO:0010543	regulation of platelet activation	4/348	31/18670	0.00250835	0.0105315	0.00717734	FCER1G/SYK/LYN/PLEK	4
BP	GO:0046328	regulation of JNK cascade	10/348	185/18670	0.00253432	0.0106256	0.00724146	NCF1/FGD2/SYK/MAP4K1/CD27/CARD9/MLKL/SLAMF1/RASGRP1/PYCARD	10
BP	GO:0001954	positive regulation of cell-matrix adhesion	5/348	51/18670	0.00254337	0.0106486	0.0072571	CD3E/CSF1/SKAP1/PTPRJ/NINJ1	5
BP	GO:0009119	ribonucleoside metabolic process	6/348	74/18670	0.0025661	0.0107287	0.0073117	GIMAP7/ADA2/APOBEC3H/CARD11/APOBEC3G/APOBEC3D	6
BP	GO:0007200	phospholipase C-activating G protein-coupled receptor signaling pathway	7/348	100/18670	0.00267706	0.0111769	0.00761716	GNA15/GPR65/C3AR1/GPR18/FPR3/P2RY10/P2RY6	7
BP	GO:0031529	ruffle organization	5/348	52/18670	0.00277171	0.0115559	0.00787544	AIF1/CSF1R/RHOG/CARMIL2/PLEK	5
BP	GO:0045589	regulation of regulatory T cell differentiation	4/348	32/18670	0.00282512	0.0117457	0.0080048	LILRB4/LILRB2/LGALS9/IRF1	4
BP	GO:2000778	positive regulation of interleukin-6 secretion	4/348	32/18670	0.00282512	0.0117457	0.0080048	AIF1/TLR8/LGALS9/PYCARD	4
BP	GO:0048525	negative regulation of viral process	7/348	101/18670	0.00283149	0.0117558	0.0080117	CCL5/CCL4/APOBEC3H/CCL3/ISG20/APOBEC3G/APOBEC3D	7
BP	GO:0052126	movement in host environment	9/348	158/18670	0.00289452	0.0120008	0.00817865	SELPLG/CD74/CD4/CD86/VAMP8/LGALS9/CCR5/SLAMF1/ITGB7	9
BP	GO:0006959	humoral immune response	15/348	356/18670	0.00293248	0.0121391	0.00827289	PTPN6/RNASE6/C1QC/C1QA/C1QB/C3AR1/HLA-E/PSMB10/VSIG4/HLA-DQB1/PTPRC/EBI3/LTA/CCR2/PDCD1	15
BP	GO:0045454	cell redox homeostasis	6/348	76/18670	0.00293602	0.0121391	0.00827289	NCF4/NCF1/CYBB/RAC2/NCF2/CYBA	6
BP	GO:0010522	regulation of calcium ion transport into cytosol	7/348	102/18670	0.00299267	0.0122932	0.00837793	CORO1A/PTPN6/CD4/CYBA/XCL1/P2RY6/LYN	7
BP	GO:0043254	regulation of protein-containing complex assembly	17/348	429/18670	0.00300002	0.0122932	0.00837793	WAS/TMC8/HCK/CORO1A/GMFG/SYK/CLEC7A/LCP1/HCLS1/SKAP1/ARPC1B/NCKAP1L/CARMIL2/PYCARD/NLRC3/PLEK/COTL1	17
BP	GO:0006837	serotonin transport	3/348	16/18670	0.00300217	0.0122932	0.00837793	FCER1G/LILRB1/SYK	3
BP	GO:0010919	regulation of inositol phosphate biosynthetic process	3/348	16/18670	0.00300217	0.0122932	0.00837793	PTAFR/P2RY6/PLEK	3
BP	GO:0032604	granulocyte macrophage colony-stimulating factor production	3/348	16/18670	0.00300217	0.0122932	0.00837793	IL18/SYK/RASGRP1	3
BP	GO:0043031	negative regulation of macrophage activation	3/348	16/18670	0.00300217	0.0122932	0.00837793	VSIG4/PTPRC/NR1H3	3
BP	GO:0050711	negative regulation of interleukin-1 secretion	3/348	16/18670	0.00300217	0.0122932	0.00837793	NLRP3/SERPINB1/CARD16	3
BP	GO:1901657	glycosyl compound metabolic process	8/348	130/18670	0.00304911	0.0124683	0.00849727	TYMP/GIMAP7/FUCA1/ADA2/APOBEC3H/CARD11/APOBEC3G/APOBEC3D	8
BP	GO:0045862	positive regulation of proteolysis	15/348	358/18670	0.00309062	0.0126208	0.00860116	NLRC4/SYK/CLEC7A/LCK/LGALS9/NLRP3/TNFRSF1B/PYHIN1/CTSC/CARD9/CASP1/CASP4/LYN/PYCARD/PSME2	15
BP	GO:0043903	regulation of interspecies interactions between organisms	11/348	222/18670	0.00309835	0.012635	0.00861087	CD74/CD4/CSF1R/CCL5/CCL4/LGALS9/APOBEC3H/CCL3/ISG20/APOBEC3G/APOBEC3D	11
BP	GO:0010959	regulation of metal ion transport	16/348	394/18670	0.00310355	0.0126389	0.00861352	CORO1A/PTPN6/CD4/LILRB1/LILRB2/CD33/CCL5/CCL4/ARRB2/B2M/CYBA/CCL3/XCL1/P2RY6/IL16/LYN	16
BP	GO:1901224	positive regulation of NIK/NF-kappaB signaling	6/348	77/18670	0.00313526	0.0127506	0.00868967	HAVCR2/IL18/CD14/TLR2/CD27/LGALS9	6
BP	GO:0002756	MyD88-independent toll-like receptor signaling pathway	4/348	33/18670	0.0031682	0.0128495	0.00875706	CD14/CD300LF/IKBKE/IRF7	4
BP	GO:0033028	myeloid cell apoptotic process	4/348	33/18670	0.0031682	0.0128495	0.00875706	FCER1G/CCL5/CCR5/IRF7	4
BP	GO:1901136	carbohydrate derivative catabolic process	10/348	192/18670	0.00331	0.0134064	0.00913659	AOAH/NPL/TYMP/SAMHD1/FUCA1/ADA2/APOBEC3H/RENBP/APOBEC3G/APOBEC3D	10
BP	GO:0007160	cell-matrix adhesion	11/348	225/18670	0.00343144	0.0138739	0.00945522	ITGB2/ITGAL/SIGLEC1/CD3E/CSF1/PARVG/CD96/SKAP1/PTPRJ/NINJ1/ITGB7	11
BP	GO:0002377	immunoglobulin production	10/348	193/18670	0.00343474	0.0138739	0.00945522	SASH3/BATF/HLA-E/TNFSF13B/HLA-DQB1/PTPRC/TBX21/SAMHD1/XCL1/CARD11	10
BP	GO:0045066	regulatory T cell differentiation	4/348	34/18670	0.00353862	0.0142549	0.00971485	LILRB4/LILRB2/LGALS9/IRF1	4
BP	GO:0045920	negative regulation of exocytosis	4/348	34/18670	0.00353862	0.0142549	0.00971485	CD300A/LGALS9/CCR2/HLA-F	4
BP	GO:0051495	positive regulation of cytoskeleton organization	11/348	226/18670	0.00354864	0.014276	0.00972921	WAS/HCK/CORO1A/GPR65/GMFG/HCLS1/ARPC1B/NCKAP1L/CARMIL2/PYCARD/PLEK	11
BP	GO:0045091	regulation of single stranded viral RNA replication via double stranded DNA intermediate	3/348	17/18670	0.00359556	0.0143678	0.00979176	APOBEC3H/APOBEC3G/APOBEC3D	3
BP	GO:0051709	regulation of killing of cells of other organism	3/348	17/18670	0.00359556	0.0143678	0.00979176	SYK/CLEC7A/PRF1	3
BP	GO:0060263	regulation of respiratory burst	3/348	17/18670	0.00359556	0.0143678	0.00979176	SLAMF8/CLEC7A/RAC2	3
BP	GO:1903975	regulation of glial cell migration	3/348	17/18670	0.00359556	0.0143678	0.00979176	CSF1/CCR2/CCL3	3
BP	GO:1904996	positive regulation of leukocyte adhesion to vascular endothelial cell	3/348	17/18670	0.00359556	0.0143678	0.00979176	ITGB2/PTAFR/CCR2	3
BP	GO:0002920	regulation of humoral immune response	8/348	134/18670	0.00367033	0.0146274	0.00996868	PTPN6/C1QC/C1QA/C1QB/C3AR1/VSIG4/PTPRC/LTA	8
BP	GO:0032273	positive regulation of protein polymerization	8/348	134/18670	0.00367033	0.0146274	0.00996868	WAS/HCK/CORO1A/GMFG/ARPC1B/NCKAP1L/CARMIL2/PYCARD	8
BP	GO:2000377	regulation of reactive oxygen species metabolic process	10/348	195/18670	0.00369543	0.0147077	0.0100234	ITGB2/AIF1/TYROBP/ITGAM/SYK/CLEC7A/RAC2/CYBA/RIPK3/TMEM106A	10
BP	GO:0009116	nucleoside metabolic process	7/348	106/18670	0.00370857	0.0147403	0.0100457	TYMP/GIMAP7/ADA2/APOBEC3H/CARD11/APOBEC3G/APOBEC3D	7
BP	GO:0051091	positive regulation of DNA-binding transcription factor activity	12/348	261/18670	0.00376133	0.0149103	0.0101615	ITGB2/IL18/NLRC4/TLR2/LGALS9/NLRP3/HCLS1/CARD11/CARD16/PYCARD/RIPK3/NFAM1	12
BP	GO:0110053	regulation of actin filament organization	12/348	261/18670	0.00376133	0.0149103	0.0101615	WAS/HCK/CORO1A/GPR65/GMFG/HCLS1/ARPC1B/NCKAP1L/CARMIL2/PYCARD/PLEK/COTL1	12
BP	GO:0140029	exocytic process	6/348	80/18670	0.00379367	0.0150185	0.0102353	FCER1G/SYK/VAMP8/LYN/STXBP2/PLEK	6
BP	GO:0002381	immunoglobulin production involved in immunoglobulin mediated immune response	5/348	56/18670	0.00383488	0.0151615	0.0103327	BATF/HLA-DQB1/PTPRC/TBX21/XCL1	5
BP	GO:0001894	tissue homeostasis	11/348	229/18670	0.00391959	0.0154759	0.010547	SASH3/CORO1A/CSF1R/SYK/RAC2/CSF1/CD38/B2M/INPP5D/CCR2/FLT3LG	11
BP	GO:0034109	homotypic cell-cell adhesion	6/348	81/18670	0.00403437	0.015908	0.0108415	PTPN6/FERMT3/SYK/CCL5/LYN/PLEK	6
BP	GO:0032693	negative regulation of interleukin-10 production	3/348	18/18670	0.00425562	0.0165398	0.011272	TYROBP/LILRB1/JAK3	3
BP	GO:0039692	single stranded viral RNA replication via double stranded DNA intermediate	3/348	18/18670	0.00425562	0.0165398	0.011272	APOBEC3H/APOBEC3G/APOBEC3D	3
BP	GO:0043011	myeloid dendritic cell differentiation	3/348	18/18670	0.00425562	0.0165398	0.011272	SPI1/BATF/UBD	3
BP	GO:0070230	positive regulation of lymphocyte apoptotic process	3/348	18/18670	0.00425562	0.0165398	0.011272	CCL5/LGALS9/PDCD1	3
BP	GO:0071605	monocyte chemotactic protein-1 production	3/348	18/18670	0.00425562	0.0165398	0.011272	SYK/CLEC7A/LGALS9	3
BP	GO:0071637	regulation of monocyte chemotactic protein-1 production	3/348	18/18670	0.00425562	0.0165398	0.011272	SYK/CLEC7A/LGALS9	3
BP	GO:0090026	positive regulation of monocyte chemotaxis	3/348	18/18670	0.00425562	0.0165398	0.011272	AIF1/CCL5/CCR2	3
BP	GO:0090196	regulation of chemokine secretion	3/348	18/18670	0.00425562	0.0165398	0.011272	AIF1/CSF1R/PYCARD	3
BP	GO:0150078	positive regulation of neuroinflammatory response	3/348	18/18670	0.00425562	0.0165398	0.011272	IL18/CTSC/CCL3	3
BP	GO:0150079	negative regulation of neuroinflammatory response	3/348	18/18670	0.00425562	0.0165398	0.011272	PTPRC/TNFRSF1B/CD200R1	3
BP	GO:2000319	regulation of T-helper 17 cell differentiation	3/348	18/18670	0.00425562	0.0165398	0.011272	IL12RB1/NLRP3/TBX21	3
BP	GO:0051279	regulation of release of sequestered calcium ion into cytosol	6/348	82/18670	0.00428619	0.0166369	0.0113382	CORO1A/PTPN6/CYBA/XCL1/P2RY6/LYN	6
BP	GO:0006213	pyrimidine nucleoside metabolic process	4/348	36/18670	0.0043655	0.0169227	0.011533	TYMP/APOBEC3H/APOBEC3G/APOBEC3D	4
BP	GO:0045071	negative regulation of viral genome replication	5/348	59/18670	0.00480384	0.0185736	0.0126581	CCL5/APOBEC3H/ISG20/APOBEC3G/APOBEC3D	5
BP	GO:0070527	platelet aggregation	5/348	59/18670	0.00480384	0.0185736	0.0126581	PTPN6/FERMT3/SYK/LYN/PLEK	5
BP	GO:0050691	regulation of defense response to virus by host	4/348	37/18670	0.0048239	0.018627	0.0126945	LILRB1/IL12RB1/PYCARD/APOBEC3G	4
BP	GO:0002544	chronic inflammatory response	3/348	19/18670	0.00498447	0.0190986	0.0130159	CCL5/LTA/UNC13D	3
BP	GO:0045063	T-helper 1 cell differentiation	3/348	19/18670	0.00498447	0.0190986	0.0130159	SPN/SEMA4A/JAK3	3
BP	GO:0061081	positive regulation of myeloid leukocyte cytokine production involved in immune response	3/348	19/18670	0.00498447	0.0190986	0.0130159	CD74/FCER1G/LILRB1	3
BP	GO:0071800	podosome assembly	3/348	19/18670	0.00498447	0.0190986	0.0130159	BIN2/HCK/LCP1	3
BP	GO:0098581	detection of external biotic stimulus	3/348	19/18670	0.00498447	0.0190986	0.0130159	NLRC4/TLR2/CLEC7A	3
BP	GO:2000010	positive regulation of protein localization to cell surface	3/348	19/18670	0.00498447	0.0190986	0.0130159	FCER1G/TYROBP/CD247	3
BP	GO:1902905	positive regulation of supramolecular fiber organization	10/348	204/18670	0.00506886	0.019397	0.0132192	WAS/HCK/CORO1A/GPR65/GMFG/ARPC1B/NCKAP1L/CARMIL2/PYCARD/PLEK	10
BP	GO:0071604	transforming growth factor beta production	4/348	38/18670	0.00531354	0.0203073	0.0138396	TYROBP/LGALS9/NRROS/XCL1	4
BP	GO:0070302	regulation of stress-activated protein kinase signaling cascade	11/348	239/18670	0.0053849	0.0205536	0.0140075	NCF1/FGD2/SYK/MAP4K1/CD27/CARD9/MLKL/SLAMF1/LYN/RASGRP1/PYCARD	11
BP	GO:0006919	activation of cysteine-type endopeptidase activity involved in apoptotic process	6/348	86/18670	0.00541066	0.0205992	0.0140385	NLRC4/LCK/NLRP3/CASP1/CASP4/PYCARD	6
BP	GO:0007260	tyrosine phosphorylation of STAT protein	6/348	86/18670	0.00541066	0.0205992	0.0140385	IL18/CSF1R/CCL5/HCLS1/LYN/JAK3	6
BP	GO:0010803	regulation of tumor necrosis factor-mediated signaling pathway	5/348	61/18670	0.00553909	0.0210613	0.0143534	SYK/CASP1/CASP4/CARD16/PYCARD	5
BP	GO:0090195	chemokine secretion	3/348	20/18670	0.00578399	0.0219086	0.0149309	AIF1/CSF1R/PYCARD	3
BP	GO:1900017	positive regulation of cytokine production involved in inflammatory response	3/348	20/18670	0.00578399	0.0219086	0.0149309	GPSM3/CLEC7A/CD6	3
BP	GO:1903978	regulation of microglial cell activation	3/348	20/18670	0.00578399	0.0219086	0.0149309	PTPRC/CTSC/CCL3	3
BP	GO:0072529	pyrimidine-containing compound catabolic process	4/348	39/18670	0.00583533	0.022075	0.0150443	TYMP/APOBEC3H/APOBEC3G/APOBEC3D	4
BP	GO:0006521	regulation of cellular amino acid metabolic process	5/348	62/18670	0.00593499	0.0223952	0.0152625	PSMB10/PSMB9/PSMB8/SLC7A7/PSME2	5
BP	GO:0045453	bone resorption	5/348	62/18670	0.00593499	0.0223952	0.0152625	CSF1R/SYK/RAC2/CD38/INPP5D	5
BP	GO:0032088	negative regulation of NF-kappaB transcription factor activity	6/348	88/18670	0.00604745	0.0227907	0.0155321	HAVCR2/NLRP3/ARRB2/GFI1/PYCARD/NLRC3	6
BP	GO:1901214	regulation of neuron death	13/348	313/18670	0.00611435	0.0230137	0.0156841	ITGB2/CORO1A/TYROBP/C1QA/ITGAM/CCL5/CSF1/ARRB2/TNFRSF1B/CTSZ/CCL3/CD200R1/HLA-F	13
BP	GO:0007163	establishment or maintenance of cell polarity	10/348	210/18670	0.00618728	0.0232589	0.0158511	DOCK2/SPN/CCL4/CD3G/PARVG/RHOG/NCKAP1L/CARMIL2/DOCK8/RHOH	10
BP	GO:0002637	regulation of immunoglobulin production	5/348	63/18670	0.00635039	0.023842	0.0162485	SASH3/HLA-E/PTPRC/TBX21/XCL1	5
BP	GO:0042036	negative regulation of cytokine biosynthetic process	4/348	40/18670	0.00639017	0.023931	0.0163092	TYROBP/LILRB1/PTPRC/INPP5D	4
BP	GO:0045124	regulation of bone resorption	4/348	40/18670	0.00639017	0.023931	0.0163092	CSF1R/SYK/CD38/INPP5D	4
BP	GO:0051260	protein homooligomerization	14/348	351/18670	0.00640904	0.0239716	0.0163369	FCER1G/NLRC4/CD247/CD3D/CD3E/PRF1/TRPM2/CD3G/SAMHD1/B2M/MLKL/PYCARD/RIPK3/IKBKE	14
BP	GO:0001779	natural killer cell differentiation	3/348	21/18670	0.00665591	0.0247089	0.0168394	PTPRC/RASGRP1/FLT3LG	3
BP	GO:0002438	acute inflammatory response to antigenic stimulus	3/348	21/18670	0.00665591	0.0247089	0.0168394	FCER1G/HLA-E/CD6	3
BP	GO:0006907	pinocytosis	3/348	21/18670	0.00665591	0.0247089	0.0168394	DOCK2/PYCARD/NR1H3	3
BP	GO:0032516	positive regulation of phosphoprotein phosphatase activity	3/348	21/18670	0.00665591	0.0247089	0.0168394	CD300A/CD33/PTPRC	3
BP	GO:0048245	eosinophil chemotaxis	3/348	21/18670	0.00665591	0.0247089	0.0168394	CCL5/CCL4/CCL3	3
BP	GO:2000316	regulation of T-helper 17 type immune response	3/348	21/18670	0.00665591	0.0247089	0.0168394	IL12RB1/NLRP3/TBX21	3
BP	GO:1903900	regulation of viral life cycle	8/348	149/18670	0.006908	0.0256129	0.0174554	CD74/CD4/CCL5/LGALS9/APOBEC3H/ISG20/APOBEC3G/APOBEC3D	8
BP	GO:0007254	JNK cascade	10/348	214/18670	0.00703366	0.0260464	0.0177509	NCF1/FGD2/SYK/MAP4K1/CD27/CARD9/MLKL/SLAMF1/RASGRP1/PYCARD	10
BP	GO:0051258	protein polymerization	12/348	283/18670	0.00707087	0.0261517	0.0178226	WAS/HCK/CORO1A/AIF1/GMFG/HCLS1/CORO7/ARPC1B/NCKAP1L/CARMIL2/PYCARD/COTL1	12
BP	GO:0006925	inflammatory cell apoptotic process	3/348	22/18670	0.00760179	0.0278072	0.0189508	CCL5/CCR5/IRF7	3
BP	GO:0032656	regulation of interleukin-13 production	3/348	22/18670	0.00760179	0.0278072	0.0189508	HLA-E/LGALS9/NLRP3	3
BP	GO:0032727	positive regulation of interferon-alpha production	3/348	22/18670	0.00760179	0.0278072	0.0189508	TLR8/IRF5/IRF7	3
BP	GO:0033622	integrin activation	3/348	22/18670	0.00760179	0.0278072	0.0189508	FERMT3/SKAP1/PLEK	3
BP	GO:0035584	calcium-mediated signaling using intracellular calcium source	3/348	22/18670	0.00760179	0.0278072	0.0189508	TRPM2/PTPRC/PTPRJ	3
BP	GO:0045649	regulation of macrophage differentiation	3/348	22/18670	0.00760179	0.0278072	0.0189508	C1QC/CSF1/HCLS1	3
BP	GO:0050765	negative regulation of phagocytosis	3/348	22/18670	0.00760179	0.0278072	0.0189508	CD300A/TLR2/CD300LF	3
BP	GO:0071404	cellular response to low-density lipoprotein particle stimulus	3/348	22/18670	0.00760179	0.0278072	0.0189508	ITGB2/FCER1G/SYK	3
BP	GO:0032958	inositol phosphate biosynthetic process	4/348	42/18670	0.00760243	0.0278072	0.0189508	PTAFR/PLCB2/P2RY6/PLEK	4
BP	GO:0051668	localization within membrane	6/348	93/18670	0.00787619	0.0287732	0.0196092	ITGB2/ITGAL/DOCK2/PTPRC/CD2/ITGB7	6
BP	GO:0032271	regulation of protein polymerization	10/348	218/18670	0.00796711	0.0290697	0.0198113	WAS/HCK/CORO1A/GMFG/HCLS1/ARPC1B/NCKAP1L/CARMIL2/PYCARD/COTL1	10
BP	GO:0030866	cortical actin cytoskeleton organization	4/348	43/18670	0.00826149	0.030107	0.0205182	WAS/NCKAP1L/FMNL1/PLEK	4
BP	GO:0051928	positive regulation of calcium ion transport	7/348	123/18670	0.00828072	0.0301187	0.0205262	CD4/CCL5/CCL4/ARRB2/CCL3/XCL1/P2RY6	7
BP	GO:1901216	positive regulation of neuron death	6/348	94/18670	0.00828492	0.0301187	0.0205262	ITGB2/TYROBP/C1QA/ITGAM/CTSZ/CCL3	6
BP	GO:0010499	proteasomal ubiquitin-independent protein catabolic process	3/348	23/18670	0.00862301	0.0311578	0.0212343	PSMB10/PSMB9/PSMB8	3
BP	GO:0010528	regulation of transposition	3/348	23/18670	0.00862301	0.0311578	0.0212343	APOBEC3H/APOBEC3G/APOBEC3D	3
BP	GO:0010529	negative regulation of transposition	3/348	23/18670	0.00862301	0.0311578	0.0212343	APOBEC3H/APOBEC3G/APOBEC3D	3
BP	GO:0032959	inositol trisphosphate biosynthetic process	3/348	23/18670	0.00862301	0.0311578	0.0212343	PTAFR/PLCB2/P2RY6	3
BP	GO:0034123	positive regulation of toll-like receptor signaling pathway	3/348	23/18670	0.00862301	0.0311578	0.0212343	TLR2/CYBA/NR1H3	3
BP	GO:0014013	regulation of gliogenesis	7/348	124/18670	0.00864009	0.0311817	0.0212506	TLR2/CSF1/LTA/TNFRSF1B/CCR2/CCL3/LYN	7
BP	GO:0050918	positive chemotaxis	5/348	68/18670	0.00873667	0.0314922	0.0214622	CORO1A/CCL5/CCL3/IL16/PTPRJ	5
BP	GO:0035307	positive regulation of protein dephosphorylation	4/348	44/18670	0.0089569	0.0321693	0.0219237	CD300A/LILRB2/CD33/PTPRC	4
BP	GO:0090382	phagosome maturation	4/348	44/18670	0.0089569	0.0321693	0.0219237	CORO1A/SLAMF8/RAB20/MYO7A	4
BP	GO:1904407	positive regulation of nitric oxide metabolic process	4/348	44/18670	0.0089569	0.0321693	0.0219237	ITGB2/AIF1/CLEC7A/TMEM106A	4
BP	GO:0045581	negative regulation of T cell differentiation	4/348	45/18670	0.00968941	0.0347038	0.023651	CD74/TBX21/IRF1/JAK3	4
BP	GO:0002861	regulation of inflammatory response to antigenic stimulus	3/348	24/18670	0.00972079	0.0347038	0.023651	FCER1G/HLA-E/LTA	3
BP	GO:0031579	membrane raft organization	3/348	24/18670	0.00972079	0.0347038	0.023651	DOCK2/PTPRC/CD2	3
BP	GO:0042104	positive regulation of activated T cell proliferation	3/348	24/18670	0.00972079	0.0347038	0.023651	IL12RB1/IL18/PYCARD	3
BP	GO:0071677	positive regulation of mononuclear cell migration	3/348	24/18670	0.00972079	0.0347038	0.023651	AIF1/CCL5/CCR2	3
BP	GO:0032386	regulation of intracellular transport	14/348	370/18670	0.00993765	0.0353932	0.0241208	ITGB2/FCER1G/ITGAM/CD300A/SYK/VAMP8/RAC2/FGR/LGALS9/LCP1/HCLS1/LYN/UNC13D/STXBP2	14
BP	GO:0032535	regulation of cellular component size	14/348	370/18670	0.00993765	0.0353932	0.0241208	WAS/VAV1/HCK/CORO1A/GMFG/ARHGAP4/HCLS1/ARPC1B/NCKAP1L/CARMIL2/SEMA4A/PYCARD/PLEK/COTL1	14
BP	GO:0042531	positive regulation of tyrosine phosphorylation of STAT protein	5/348	71/18670	0.0104325	0.0370351	0.0252397	IL18/CSF1R/CCL5/HCLS1/LYN	5
BP	GO:0043647	inositol phosphate metabolic process	5/348	71/18670	0.0104325	0.0370351	0.0252397	PTAFR/PLCB2/INPP5D/P2RY6/PLEK	5
BP	GO:0051224	negative regulation of protein transport	9/348	193/18670	0.0104359	0.0370351	0.0252397	LILRB1/TLR8/RHBDF2/SRGN/NLRP3/CD200R1/SERPINB1/CARD16/NR1H3	9
BP	GO:0044106	cellular amine metabolic process	7/348	129/18670	0.0106109	0.0376111	0.0256323	ITGB2/ITGAM/PSMB10/PSMB9/PSMB8/SLC7A7/PSME2	7
BP	GO:0002335	mature B cell differentiation	3/348	25/18670	0.0108962	0.0384853	0.0262281	SLAMF8/MFNG/CMTM7	3
BP	GO:0031664	regulation of lipopolysaccharide-mediated signaling pathway	3/348	25/18670	0.0108962	0.0384853	0.0262281	LY86/CD180/CARD16	3
BP	GO:0034110	regulation of homotypic cell-cell adhesion	3/348	25/18670	0.0108962	0.0384853	0.0262281	SYK/CCL5/LYN	3
BP	GO:0043405	regulation of MAP kinase activity	13/348	337/18670	0.0109738	0.0387136	0.0263836	PTPN6/CD74/PIK3R5/FGD2/CD300A/SYK/MAP4K1/PTPRC/MLKL/PDE6G/LYN/PTPRJ/RASGRP1	13
BP	GO:0035722	interleukin-12-mediated signaling pathway	4/348	47/18670	0.0112686	0.0397065	0.0270603	IL12RB1/LCP1/STAT4/PSME2	4
BP	GO:0048661	positive regulation of smooth muscle cell proliferation	6/348	101/18670	0.0115826	0.0407646	0.0277815	AIF1/PTAFR/IL18/CCL5/CYBA/P2RY6	6
BP	GO:0002312	B cell activation involved in immune response	5/348	73/18670	0.0116805	0.0410606	0.0279832	BATF/CD180/PTPRC/TBX21/MFNG	5
BP	GO:1904950	negative regulation of establishment of protein localization	9/348	197/18670	0.0118217	0.0415081	0.0282881	LILRB1/TLR8/RHBDF2/SRGN/NLRP3/CD200R1/SERPINB1/CARD16/NR1H3	9
BP	GO:0030865	cortical cytoskeleton organization	4/348	48/18670	0.0121166	0.0423623	0.0288703	WAS/NCKAP1L/FMNL1/PLEK	4
BP	GO:0046850	regulation of bone remodeling	4/348	48/18670	0.0121166	0.0423623	0.0288703	CSF1R/SYK/CD38/INPP5D	4
BP	GO:0032897	negative regulation of viral transcription	3/348	26/18670	0.0121502	0.0423623	0.0288703	CCL5/CCL4/CCL3	3
BP	GO:0032957	inositol trisphosphate metabolic process	3/348	26/18670	0.0121502	0.0423623	0.0288703	PTAFR/PLCB2/P2RY6	3
BP	GO:0051125	regulation of actin nucleation	3/348	26/18670	0.0121502	0.0423623	0.0288703	WAS/CORO1A/GMFG	3
BP	GO:0080111	DNA demethylation	3/348	26/18670	0.0121502	0.0423623	0.0288703	APOBEC3H/APOBEC3G/APOBEC3D	3
BP	GO:0097305	response to alcohol	10/348	233/18670	0.0123397	0.0429728	0.0292864	SPI1/CYBB/CD14/MAP4K1/CD27/CCR5/CYBA/CCL3/P2RY6/RGS19	10
BP	GO:0002686	negative regulation of leukocyte migration	4/348	49/18670	0.0130045	0.0451298	0.0307564	SLAMF8/CD300A/GPR18/CD200R1	4
BP	GO:0045010	actin nucleation	4/348	49/18670	0.0130045	0.0451298	0.0307564	WAS/CORO1A/GMFG/ARPC1B	4
BP	GO:0071349	cellular response to interleukin-12	4/348	49/18670	0.0130045	0.0451298	0.0307564	IL12RB1/LCP1/STAT4/PSME2	4
BP	GO:0001960	negative regulation of cytokine-mediated signaling pathway	5/348	75/18670	0.0130262	0.0451526	0.0307719	CCL5/PTPRC/SAMHD1/CARD16/NR1H3	5
BP	GO:0043032	positive regulation of macrophage activation	3/348	27/18670	0.0134835	0.0466293	0.0317783	HAVCR2/CTSC/CCL3	3
BP	GO:0060143	positive regulation of syncytium formation by plasma membrane fusion	3/348	27/18670	0.0134835	0.0466293	0.0317783	CD53/TYROBP/FLT3LG	3
BP	GO:0051701	interaction with host	9/348	202/18670	0.0137419	0.0474676	0.0323496	SELPLG/CD74/CD4/CD86/VAMP8/LGALS9/CCR5/SLAMF1/ITGB7	9
BP	GO:0032872	regulation of stress-activated MAPK cascade	10/348	237/18670	0.0137644	0.0474905	0.0323652	NCF1/FGD2/SYK/MAP4K1/CD27/CARD9/MLKL/SLAMF1/RASGRP1/PYCARD	10
BP	GO:0014009	glial cell proliferation	4/348	50/18670	0.0139328	0.0477293	0.0325279	CSF1R/CSF1/LTA/LYN	4
BP	GO:0070671	response to interleukin-12	4/348	50/18670	0.0139328	0.0477293	0.0325279	IL12RB1/LCP1/STAT4/PSME2	4
BP	GO:0070997	neuron death	13/348	348/18670	0.0140205	0.0477293	0.0325279	ITGB2/CORO1A/TYROBP/C1QA/ITGAM/CCL5/CSF1/ARRB2/TNFRSF1B/CTSZ/CCL3/CD200R1/HLA-F	13
BP	GO:0001768	establishment of T cell polarity	2/348	10/18670	0.0141218	0.0477293	0.0325279	DOCK2/DOCK8	2
BP	GO:0032621	interleukin-18 production	2/348	10/18670	0.0141218	0.0477293	0.0325279	TLR2/NLRP3	2
BP	GO:0034135	regulation of toll-like receptor 2 signaling pathway	2/348	10/18670	0.0141218	0.0477293	0.0325279	CYBA/LYN	2
BP	GO:0044351	macropinocytosis	2/348	10/18670	0.0141218	0.0477293	0.0325279	DOCK2/PYCARD	2
BP	GO:0044803	multi-organism membrane organization	2/348	10/18670	0.0141218	0.0477293	0.0325279	CD4/CCR5	2
BP	GO:0045348	positive regulation of MHC class II biosynthetic process	2/348	10/18670	0.0141218	0.0477293	0.0325279	CIITA/TMEM106A	2
BP	GO:0046642	negative regulation of alpha-beta T cell proliferation	2/348	10/18670	0.0141218	0.0477293	0.0325279	LGALS9/XCL1	2
BP	GO:0048304	positive regulation of isotype switching to IgG isotypes	2/348	10/18670	0.0141218	0.0477293	0.0325279	PTPRC/TBX21	2
BP	GO:0051014	actin filament severing	2/348	10/18670	0.0141218	0.0477293	0.0325279	GMFG/FMNL1	2
BP	GO:0060033	anatomical structure regression	2/348	10/18670	0.0141218	0.0477293	0.0325279	SPI1/NINJ1	2
BP	GO:0070391	response to lipoteichoic acid	2/348	10/18670	0.0141218	0.0477293	0.0325279	CD14/TLR2	2
BP	GO:0071104	response to interleukin-9	2/348	10/18670	0.0141218	0.0477293	0.0325279	IL2RG/JAK3	2
BP	GO:0071223	cellular response to lipoteichoic acid	2/348	10/18670	0.0141218	0.0477293	0.0325279	CD14/TLR2	2
BP	GO:1900426	positive regulation of defense response to bacterium	2/348	10/18670	0.0141218	0.0477293	0.0325279	HAVCR2/CYBA	2
BP	GO:1903265	positive regulation of tumor necrosis factor-mediated signaling pathway	2/348	10/18670	0.0141218	0.0477293	0.0325279	CASP1/CASP4	2
BP	GO:0043270	positive regulation of ion transport	11/348	275/18670	0.0144947	0.0489339	0.0333489	PTAFR/CTSS/CD4/VAMP8/CCL5/CCL4/ARRB2/CCR2/CCL3/XCL1/P2RY6	11
BP	GO:0043433	negative regulation of DNA-binding transcription factor activity	8/348	170/18670	0.0145781	0.0491599	0.0335029	HAVCR2/NLRP3/ARRB2/GFI1/EOMES/XCL1/PYCARD/NLRC3	8
CC	GO:0042611	MHC protein complex	16/366	25/19717	2.51652e-22	6.49263e-20	4.10591e-20	HLA-DMA/HLA-DMB/CD74/HLA-DRB1/HLA-DPB1/HLA-DRA/HLA-E/HLA-DPA1/HLA-DQB1/HLA-DQA1/HLA-B/HLA-DOA/HLA-C/B2M/HLA-A/HLA-F	16
CC	GO:0009897	external side of plasma membrane	43/366	393/19717	5.26569e-21	6.79274e-19	4.29569e-19	ITGB2/CD74/FCER1G/CD4/LILRB1/IL12RB1/IL2RG/ITGAM/CD14/CSF2RA/HLA-E/CD86/CD3D/CD27/CD163/TLR8/CD3E/CD33/PTPRC/CD2/CXCR3/CD3G/HLA-B/FOLR2/EBI3/CD8A/FCGR3A/CXCR6/CD5/CCR5/ICOS/IL2RB/HLA-C/B2M/CCR2/CD6/CD200R1/HLA-A/FCRL6/HLA-F/PDCD1/XCR1/FLT3LG	43
CC	GO:0030139	endocytic vesicle	35/366	303/19717	5.09747e-18	4.38382e-16	2.77231e-16	WAS/NCF4/CORO1A/NCF1/CD74/HLA-DRB1/HLA-DPB1/FCGR1B/CYBB/HLA-DRA/FCGR1A/MPEG1/SYK/HLA-E/TLR2/VAMP8/HLA-DPA1/CD163/HLA-DQB1/HLA-DQA1/RAC2/HLA-B/ARRB2/NCF2/RAB20/UNC93B1/HLA-C/B2M/TAPBP/CYBA/HLA-A/TAP2/FMNL1/HLA-F/STXBP2	35
CC	GO:0045335	phagocytic vesicle	24/366	132/19717	2.90407e-17	1.87312e-15	1.18455e-15	WAS/NCF4/CORO1A/NCF1/CYBB/MPEG1/SYK/HLA-E/TLR2/VAMP8/RAC2/HLA-B/NCF2/RAB20/UNC93B1/HLA-C/B2M/TAPBP/CYBA/HLA-A/TAP2/FMNL1/HLA-F/STXBP2	24
CC	GO:0030667	secretory granule membrane	33/366	298/19717	1.69142e-16	8.72773e-15	5.51937e-15	ITGB2/CD53/LAIR1/PTAFR/FCER1G/TYROBP/LILRB3/ITGAL/CYBB/ITGAM/CD300A/CD14/LILRB2/C3AR1/TLR2/VAMP8/DOK3/TBC1D10C/CD33/TRPM2/PTPRC/SIGLEC9/CD38/TNFRSF1B/SIGLEC14/RHOG/CYBA/NCKAP1L/ACRBP/PTPRJ/STXBP2/NFAM1/TMC6	33
CC	GO:0030666	endocytic vesicle membrane	25/366	167/19717	7.5365e-16	3.24069e-14	2.0494e-14	CORO1A/CD74/HLA-DRB1/HLA-DPB1/FCGR1B/CYBB/HLA-DRA/FCGR1A/HLA-E/TLR2/VAMP8/HLA-DPA1/CD163/HLA-DQB1/HLA-DQA1/RAC2/HLA-B/RAB20/HLA-C/B2M/TAPBP/CYBA/HLA-A/TAP2/HLA-F	25
CC	GO:0001772	immunological synapse	14/366	36/19717	1.18138e-15	3.74024e-14	2.36531e-14	CD37/CD53/CORO1A/HAVCR2/SCIMP/LCK/CD3E/ZAP70/SKAP1/CD6/PTPRJ/CARD11/RHOH/GZMA	14
CC	GO:0071556	integral component of lumenal side of endoplasmic reticulum membrane	13/366	29/19717	1.30473e-15	3.74024e-14	2.36531e-14	CD74/HLA-DRB1/HLA-DPB1/HLA-DRA/HLA-E/HLA-DPA1/HLA-DQB1/HLA-DQA1/HLA-B/HLA-C/TAPBP/HLA-A/HLA-F	13
CC	GO:0098553	lumenal side of endoplasmic reticulum membrane	13/366	29/19717	1.30473e-15	3.74024e-14	2.36531e-14	CD74/HLA-DRB1/HLA-DPB1/HLA-DRA/HLA-E/HLA-DPA1/HLA-DQB1/HLA-DQA1/HLA-B/HLA-C/TAPBP/HLA-A/HLA-F	13
CC	GO:0098576	lumenal side of membrane	13/366	34/19717	1.64068e-14	4.23295e-13	2.6769e-13	CD74/HLA-DRB1/HLA-DPB1/HLA-DRA/HLA-E/HLA-DPA1/HLA-DQB1/HLA-DQA1/HLA-B/HLA-C/TAPBP/HLA-A/HLA-F	13
CC	GO:0042613	MHC class II protein complex	10/366	16/19717	3.11828e-14	7.31378e-13	4.6252e-13	HLA-DMA/HLA-DMB/CD74/HLA-DRB1/HLA-DPB1/HLA-DRA/HLA-DPA1/HLA-DQB1/HLA-DQA1/HLA-DOA	10
CC	GO:0070820	tertiary granule	22/366	164/19717	4.27488e-13	9.19099e-12	5.81233e-12	ITGB2/CD53/LAIR1/PTPN6/PTAFR/FCER1G/CTSS/CYBB/ITGAM/CD300A/LILRB2/VAMP8/DOK3/TBC1D10C/CD33/TRPM2/SIGLEC14/B2M/CYBA/NCKAP1L/STXBP2/TMC6	22
CC	GO:0070821	tertiary granule membrane	15/366	73/19717	4.40853e-12	8.74924e-11	5.53297e-11	ITGB2/CD53/LAIR1/PTAFR/FCER1G/CYBB/ITGAM/CD300A/LILRB2/VAMP8/CD33/TRPM2/SIGLEC14/CYBA/TMC6	15
CC	GO:0030670	phagocytic vesicle membrane	15/366	76/19717	8.18753e-12	1.50884e-10	9.54185e-11	CORO1A/CYBB/HLA-E/TLR2/VAMP8/RAC2/HLA-B/RAB20/HLA-C/B2M/TAPBP/CYBA/HLA-A/TAP2/HLA-F	15
CC	GO:0030134	COPII-coated ER to Golgi transport vesicle	16/366	93/19717	1.49137e-11	2.56515e-10	1.62219e-10	CD74/HLA-DRB1/HLA-DPB1/HLA-DRA/HLA-E/HLA-DPA1/HLA-DQB1/HLA-DQA1/HLA-B/CTSC/HLA-C/CTSZ/B2M/HLA-A/SERPINA1/HLA-F	16
CC	GO:0012507	ER to Golgi transport vesicle membrane	13/366	62/19717	9.18978e-11	1.48185e-09	9.37116e-10	CD74/HLA-DRB1/HLA-DPB1/HLA-DRA/HLA-E/HLA-DPA1/HLA-DQB1/HLA-DQA1/HLA-B/HLA-C/B2M/HLA-A/HLA-F	13
CC	GO:0042581	specific granule	19/366	160/19717	1.50637e-10	2.28614e-09	1.44574e-09	ITGB2/CD53/LAIR1/PTPN6/ITGAL/CYBB/ITGAM/C3AR1/VAMP8/DOCK2/CD33/TRPM2/TNFRSF1B/CTSZ/B2M/CYBA/PTPRJ/STXBP2/TMC6	19
CC	GO:0030135	coated vesicle	25/366	289/19717	1.97555e-10	2.83162e-09	1.79071e-09	DENND1C/CD74/HLA-DRB1/CD4/HLA-DPB1/FCGR1B/HLA-DRA/FCGR1A/HLA-E/VAMP8/CD3D/HLA-DPA1/HLA-DQB1/HLA-DQA1/CD3G/HLA-B/CTSC/HLA-C/CTSZ/B2M/HLA-A/SERPINA1/HLA-F/UNC13D/RGS19	25
CC	GO:0098802	plasma membrane signaling receptor complex	25/366	295/19717	3.05166e-10	4.14384e-09	2.62054e-09	ITGB2/PTPN6/CD4/ITGAL/CSF2RB/IL12RB1/ITGAM/SYK/CD247/TLR2/CD3D/CD3E/CD3G/EBI3/CD8A/ZAP70/IL2RB/CD8B/SKAP1/TRAT1/B2M/CD6/LYN/ITGB7/APBB1IP	25
CC	GO:0035579	specific granule membrane	14/366	91/19717	1.32033e-09	1.69707e-08	1.07322e-08	ITGB2/CD53/LAIR1/ITGAL/CYBB/ITGAM/C3AR1/VAMP8/CD33/TRPM2/TNFRSF1B/CYBA/PTPRJ/TMC6	14
CC	GO:0030662	coated vesicle membrane	19/366	182/19717	1.38133e-09	1.69707e-08	1.07322e-08	CD74/HLA-DRB1/CD4/HLA-DPB1/FCGR1B/HLA-DRA/FCGR1A/HLA-E/VAMP8/CD3D/HLA-DPA1/HLA-DQB1/HLA-DQA1/CD3G/HLA-B/HLA-C/B2M/HLA-A/HLA-F	19
CC	GO:0010008	endosome membrane	30/366	479/19717	7.13487e-09	8.36726e-08	5.29141e-08	SNX20/NCF4/HLA-DMA/HLA-DMB/HLA-DRB1/HLA-DPB1/FCGR1B/FGD2/HLA-DRA/FCGR1A/CD14/HLA-E/VAMP8/SLA2/HLA-DPA1/TLR8/TMEM150B/MARCHF1/HLA-DQB1/HLA-DQA1/HLA-B/HLA-DOA/CD8B/HLA-C/B2M/ACAP1/HLA-A/HLA-F/IKBKE/IRF7	30
CC	GO:0034774	secretory granule lumen	24/366	321/19717	8.41429e-09	9.43863e-08	5.96894e-08	BIN2/PTPN6/FERMT3/ALOX5/HK3/ARHGAP45/GMFG/DOCK2/FGR/SRGN/CTSW/CTSC/ARHGAP9/FUCA1/ADA2/CTSZ/B2M/NPC2/RNASET2/SERPINA1/SERPINB1/UNC13D/PYCARD/COTL1	24
CC	GO:0060205	cytoplasmic vesicle lumen	24/366	325/19717	1.07051e-08	1.1508e-07	7.27759e-08	BIN2/PTPN6/FERMT3/ALOX5/HK3/ARHGAP45/GMFG/DOCK2/FGR/SRGN/CTSW/CTSC/ARHGAP9/FUCA1/ADA2/CTSZ/B2M/NPC2/RNASET2/SERPINA1/SERPINB1/UNC13D/PYCARD/COTL1	24
CC	GO:0031983	vesicle lumen	24/366	327/19717	1.20569e-08	1.24428e-07	7.86873e-08	BIN2/PTPN6/FERMT3/ALOX5/HK3/ARHGAP45/GMFG/DOCK2/FGR/SRGN/CTSW/CTSC/ARHGAP9/FUCA1/ADA2/CTSZ/B2M/NPC2/RNASET2/SERPINA1/SERPINB1/UNC13D/PYCARD/COTL1	24
CC	GO:0030669	clathrin-coated endocytic vesicle membrane	9/366	44/19717	9.47971e-08	9.40679e-07	5.94881e-07	CD74/HLA-DRB1/HLA-DPB1/FCGR1B/HLA-DRA/FCGR1A/HLA-DPA1/HLA-DQB1/HLA-DQA1	9
CC	GO:0042101	T cell receptor complex	14/366	127/19717	1.04725e-07	1.0007e-06	6.32839e-07	PTPN6/CD4/SYK/CD247/CD3D/CD3E/CD3G/CD8A/ZAP70/CD8B/SKAP1/TRAT1/CD6/APBB1IP	14
CC	GO:0030176	integral component of endoplasmic reticulum membrane	15/366	150/19717	1.35018e-07	1.24409e-06	7.86757e-07	CD74/HLA-DRB1/HLA-DPB1/HLA-DRA/HLA-E/HLA-DPA1/HLA-DQB1/HLA-DQA1/HLA-B/HLA-C/B2M/TAPBP/HLA-A/TAP2/HLA-F	15
CC	GO:0030660	Golgi-associated vesicle membrane	13/366	114/19717	2.00969e-07	1.78793e-06	1.13068e-06	CD74/HLA-DRB1/HLA-DPB1/HLA-DRA/HLA-E/HLA-DPA1/HLA-DQB1/HLA-DQA1/HLA-B/HLA-C/B2M/HLA-A/HLA-F	13
CC	GO:0030665	clathrin-coated vesicle membrane	13/366	115/19717	2.22832e-07	1.89017e-06	1.19533e-06	CD74/HLA-DRB1/CD4/HLA-DPB1/FCGR1B/HLA-DRA/FCGR1A/VAMP8/CD3D/HLA-DPA1/HLA-DQB1/HLA-DQA1/CD3G	13
CC	GO:0005798	Golgi-associated vesicle	16/366	178/19717	2.27113e-07	1.89017e-06	1.19533e-06	CD74/HLA-DRB1/HLA-DPB1/HLA-DRA/HLA-E/HLA-DPA1/HLA-DQB1/HLA-DQA1/HLA-B/CTSC/HLA-C/CTSZ/B2M/HLA-A/SERPINA1/HLA-F	16
CC	GO:0031227	intrinsic component of endoplasmic reticulum membrane	15/366	158/19717	2.67319e-07	2.15526e-06	1.36298e-06	CD74/HLA-DRB1/HLA-DPB1/HLA-DRA/HLA-E/HLA-DPA1/HLA-DQB1/HLA-DQA1/HLA-B/HLA-C/B2M/TAPBP/HLA-A/TAP2/HLA-F	15
CC	GO:0030136	clathrin-coated vesicle	16/366	188/19717	4.78187e-07	3.73856e-06	2.36424e-06	DENND1C/CD74/HLA-DRB1/CD4/HLA-DPB1/FCGR1B/HLA-DRA/FCGR1A/VAMP8/CD3D/HLA-DPA1/HLA-DQB1/HLA-DQA1/CD3G/UNC13D/RGS19	16
CC	GO:0045121	membrane raft	21/366	315/19717	4.97783e-07	3.7773e-06	2.38874e-06	ITGB2/LCP2/SELPLG/HCK/LAT2/CD4/ITGAM/CD14/TLR2/LCK/CD48/PTPRC/CD2/CD8A/TNFRSF1B/ZAP70/SKAP1/INPP5D/LYN/CARD11/RGS19	21
CC	GO:0098857	membrane microdomain	21/366	316/19717	5.24294e-07	3.86479e-06	2.44408e-06	ITGB2/LCP2/SELPLG/HCK/LAT2/CD4/ITGAM/CD14/TLR2/LCK/CD48/PTPRC/CD2/CD8A/TNFRSF1B/ZAP70/SKAP1/INPP5D/LYN/CARD11/RGS19	21
CC	GO:0098589	membrane region	21/366	328/19717	9.60646e-07	6.88463e-06	4.3538e-06	ITGB2/LCP2/SELPLG/HCK/LAT2/CD4/ITGAM/CD14/TLR2/LCK/CD48/PTPRC/CD2/CD8A/TNFRSF1B/ZAP70/SKAP1/INPP5D/LYN/CARD11/RGS19	21
CC	GO:0101003	ficolin-1-rich granule membrane	9/366	61/19717	1.75638e-06	1.22472e-05	7.74506e-06	ITGB2/FCER1G/CD300A/LILRB2/DOK3/TBC1D10C/TRPM2/SIGLEC14/NCKAP1L	9
CC	GO:0045334	clathrin-coated endocytic vesicle	9/366	63/19717	2.32009e-06	1.57522e-05	9.9616e-06	CD74/HLA-DRB1/HLA-DPB1/FCGR1B/HLA-DRA/FCGR1A/HLA-DPA1/HLA-DQB1/HLA-DQA1	9
CC	GO:0061702	inflammasome complex	5/366	14/19717	3.74073e-06	2.47464e-05	1.56495e-05	NLRC4/NLRP3/CASP1/CASP4/PYCARD	5
CC	GO:0031901	early endosome membrane	13/366	149/19717	4.32541e-06	2.78989e-05	1.76431e-05	SNX20/FCGR1B/FGD2/FCGR1A/HLA-E/VAMP8/MARCHF1/HLA-B/CD8B/HLA-C/B2M/HLA-A/HLA-F	13
CC	GO:0043020	NADPH oxidase complex	5/366	15/19717	5.52578e-06	3.4772e-05	2.19896e-05	NCF4/NCF1/CYBB/NCF2/CYBA	5
CC	GO:0001891	phagocytic cup	6/366	27/19717	8.35818e-06	5.13431e-05	3.24691e-05	BIN2/CORO1A/AIF1/MYO1G/LCP1/ARHGAP25	6
CC	GO:0005766	primary lysosome	12/366	155/19717	3.35964e-05	0.000196997	0.00012458	ARHGAP45/C3AR1/VAMP8/CTSC/FUCA1/ADA2/NPC2/RNASET2/UNC13D/STXBP2/PYCARD/NFAM1	12
CC	GO:0042582	azurophil granule	12/366	155/19717	3.35964e-05	0.000196997	0.00012458	ARHGAP45/C3AR1/VAMP8/CTSC/FUCA1/ADA2/NPC2/RNASET2/UNC13D/STXBP2/PYCARD/NFAM1	12
CC	GO:0030658	transport vesicle membrane	14/366	208/19717	3.63589e-05	0.000208458	0.000131828	CD74/HLA-DRB1/HLA-DPB1/HLA-DRA/HLA-E/HLA-DPA1/HLA-DQB1/HLA-DQA1/HLA-B/HLA-C/B2M/HLA-A/HLA-F/SYNGR2	14
CC	GO:0005765	lysosomal membrane	19/366	354/19717	3.80319e-05	0.000213309	0.000134896	HLA-DMA/HLA-DMB/LAPTM5/CD74/HLA-DRB1/HLA-DPB1/HLA-DRA/C3AR1/VAMP8/HLA-DPA1/TLR8/MARCHF1/TRPM2/HLA-DQB1/HLA-DQA1/MYO7A/HLA-DOA/HLA-F/NFAM1	19
CC	GO:0098852	lytic vacuole membrane	19/366	355/19717	3.95123e-05	0.000216897	0.000137165	HLA-DMA/HLA-DMB/LAPTM5/CD74/HLA-DRB1/HLA-DPB1/HLA-DRA/C3AR1/VAMP8/HLA-DPA1/TLR8/MARCHF1/TRPM2/HLA-DQB1/HLA-DQA1/MYO7A/HLA-DOA/HLA-F/NFAM1	19
CC	GO:0042629	mast cell granule	5/366	22/19717	4.35363e-05	0.000234008	0.000147985	LAT2/SRGN/LYN/MILR1/RASGRP1	5
CC	GO:0001726	ruffle	12/366	172/19717	9.24177e-05	0.000486608	0.000307728	AIF1/FGD3/FGD2/ARHGAP45/SAMSN1/FGR/LCP1/SKAP1/CARMIL2/PTPRJ/PLEK/PSD4	12
CC	GO:0005774	vacuolar membrane	20/366	412/19717	9.63021e-05	0.000496919	0.000314249	HLA-DMA/HLA-DMB/LAPTM5/CD74/HLA-DRB1/HLA-DPB1/HLA-DRA/C3AR1/VAMP8/HLA-DPA1/TLR8/TMEM150B/MARCHF1/TRPM2/HLA-DQB1/HLA-DQA1/MYO7A/HLA-DOA/HLA-F/NFAM1	20
CC	GO:0005769	early endosome	18/366	350/19717	0.000104405	0.000528168	0.000334011	SNX20/CORO1A/CD4/FCGR1B/FGD2/HAVCR2/FCGR1A/HLA-E/VAMP8/MARCHF1/HLA-B/RAB20/CD8B/HLA-C/B2M/HLA-A/HLA-F/CYTIP	18
CC	GO:0055038	recycling endosome membrane	8/366	81/19717	0.000129079	0.000640431	0.000405005	HLA-E/VAMP8/HLA-B/HLA-C/B2M/ACAP1/HLA-A/HLA-F	8
CC	GO:0031252	cell leading edge	19/366	403/19717	0.000208241	0.0010137	0.000641061	CORO1A/AIF1/FGD3/FGD2/ARHGAP45/SCIMP/SAMSN1/MYO1G/RAC2/FGR/LCP1/SKAP1/CARMIL2/ABI3/DOCK8/PTPRJ/APBB1IP/PLEK/PSD4	19
CC	GO:0008305	integrin complex	5/366	31/19717	0.000244891	0.00117003	0.000739924	ITGB2/ITGAL/ITGAM/LYN/ITGB7	5
CC	GO:0035578	azurophil granule lumen	8/366	91/19717	0.000290506	0.00136274	0.000861788	ARHGAP45/CTSC/FUCA1/ADA2/NPC2/RNASET2/UNC13D/PYCARD	8
CC	GO:0032588	trans-Golgi network membrane	8/366	92/19717	0.000313115	0.00143007	0.000904367	CD74/HLA-DRB1/HLA-DPB1/HLA-DRA/HLA-DPA1/MARCHF1/HLA-DQB1/HLA-DQA1	8
CC	GO:0031301	integral component of organelle membrane	17/366	350/19717	0.000315945	0.00143007	0.000904367	CD74/HLA-DRB1/HLA-DPB1/HLA-DRA/HLA-E/HLA-DPA1/HLA-DQB1/HLA-DQA1/HLA-B/HLA-C/MFNG/B2M/TAPBP/HLA-A/TAP2/HLA-F/VAMP5	17
CC	GO:0031256	leading edge membrane	11/366	170/19717	0.000345787	0.00153816	0.000972722	AIF1/FGD2/ARHGAP45/SCIMP/MYO1G/FGR/LCP1/DOCK8/PTPRJ/PLEK/PSD4	11
CC	GO:0032587	ruffle membrane	8/366	94/19717	0.000362646	0.00158581	0.00100286	AIF1/FGD2/ARHGAP45/FGR/LCP1/PTPRJ/PLEK/PSD4	8
CC	GO:0098636	protein complex involved in cell adhesion	5/366	34/19717	0.000383166	0.00164761	0.00104194	ITGB2/ITGAL/ITGAM/LYN/ITGB7	5
CC	GO:0101002	ficolin-1-rich granule	9/366	124/19717	0.000516554	0.00214953	0.00135935	BIN2/CTSS/ALOX5/HK3/GMFG/CTSZ/PLEKHO2/SERPINA1/COTL1	9
CC	GO:1904813	ficolin-1-rich granule lumen	9/366	124/19717	0.000516554	0.00214953	0.00135935	BIN2/CTSS/ALOX5/HK3/GMFG/CTSZ/PLEKHO2/SERPINA1/COTL1	9
CC	GO:0031300	intrinsic component of organelle membrane	17/366	381/19717	0.000822834	0.0033697	0.00213098	CD74/HLA-DRB1/HLA-DPB1/HLA-DRA/HLA-E/HLA-DPA1/HLA-DQB1/HLA-DQA1/HLA-B/HLA-C/MFNG/B2M/TAPBP/HLA-A/TAP2/HLA-F/VAMP5	17
CC	GO:0019774	proteasome core complex, beta-subunit complex	3/366	11/19717	0.000937003	0.00377729	0.00238874	PSMB10/PSMB9/PSMB8	3
CC	GO:0005884	actin filament	8/366	111/19717	0.00109614	0.00435082	0.00275144	WAS/HCK/CORO1A/AIF1/RAC2/LCP1/HCLS1/COTL1	8
CC	GO:0030133	transport vesicle	17/366	392/19717	0.00112248	0.00438789	0.00277488	HCK/CD74/HLA-DRB1/HLA-DPB1/HLA-DRA/HLA-E/HLA-DPA1/HLA-DQB1/HLA-DQA1/HLA-B/HLA-C/B2M/HLA-A/HLA-F/UNC13D/SEPTIN1/SYNGR2	17
CC	GO:0005775	vacuolar lumen	10/366	172/19717	0.00144228	0.00555384	0.00351222	CD74/CTSS/ARHGAP45/CTSC/FUCA1/ADA2/NPC2/RNASET2/UNC13D/PYCARD	10
CC	GO:0001931	uropod	3/366	13/19717	0.00157993	0.00590756	0.00373591	SELPLG/SCIMP/SPN	3
CC	GO:0031254	cell trailing edge	3/366	13/19717	0.00157993	0.00590756	0.00373591	SELPLG/SCIMP/SPN	3
CC	GO:0098562	cytoplasmic side of membrane	10/366	178/19717	0.00186079	0.00685834	0.00433718	HCK/GNA15/RASAL3/LCK/PTPN7/PTPRC/CD2/FGR/CARMIL2/LYN	10
CC	GO:0005938	cell cortex	14/366	308/19717	0.00195249	0.00709498	0.00448683	WAS/BIN2/CORO1A/RASAL3/GMFG/HCLS1/MYO7A/CTSZ/RHOG/FMNL1/CYTIP/RHOH/SEPTIN1/COTL1	14
CC	GO:0005767	secondary lysosome	3/366	14/19717	0.0019833	0.00710683	0.00449432	NCF4/NCF1/NCF2	3
CC	GO:0009898	cytoplasmic side of plasma membrane	9/366	154/19717	0.00237569	0.00839628	0.00530977	HCK/GNA15/LCK/PTPN7/PTPRC/CD2/FGR/CARMIL2/LYN	9
CC	GO:0030027	lamellipodium	10/366	193/19717	0.00334579	0.0116651	0.00737693	CORO1A/AIF1/FGD3/FGD2/MYO1G/RAC2/CARMIL2/ABI3/DOCK8/APBB1IP	10
CC	GO:0044853	plasma membrane raft	7/366	109/19717	0.00423697	0.0145752	0.00921726	ITGB2/LCP2/SELPLG/HCK/ITGAM/CD8A/SKAP1	7
CC	GO:0005911	cell-cell junction	16/366	416/19717	0.00504818	0.0171373	0.0108375	WAS/VAV1/LCP2/CD53/CORO1A/PTPN6/JAML/CD3E/CD2/ZAP70/CD96/THEMIS/SKAP1/ITK/PTPRJ/VAMP5	16
CC	GO:0005839	proteasome core complex	3/366	20/19717	0.00572012	0.0189378	0.0119762	PSMB10/PSMB9/PSMB8	3
CC	GO:0055037	recycling endosome	9/366	176/19717	0.00572538	0.0189378	0.0119762	HLA-E/VAMP8/HLA-B/HLA-C/B2M/ACAP1/HLA-A/HLA-F/UNC13D	9
CC	GO:0031234	extrinsic component of cytoplasmic side of plasma membrane	6/366	91/19717	0.00697419	0.0227765	0.0144037	HCK/GNA15/LCK/FGR/CARMIL2/LYN	6
CC	GO:0005770	late endosome	11/366	256/19717	0.00860726	0.0277584	0.0175543	HLA-DMA/HLA-DMB/CD74/HLA-DRB1/CTSS/HLA-DRA/VAMP8/SLA2/MARCHF1/UNC13D/VAMP5	11
CC	GO:0031233	intrinsic component of external side of plasma membrane	3/366	24/19717	0.0096154	0.0306268	0.0193683	CD14/FOLR2/FLT3LG	3
CC	GO:0033116	endoplasmic reticulum-Golgi intermediate compartment membrane	5/366	71/19717	0.0102691	0.0323102	0.0204328	CTSC/CTSZ/TAPBP/TAP2/SERPINA1	5
CC	GO:0005802	trans-Golgi network	10/366	236/19717	0.0130783	0.040653	0.0257088	CD74/HLA-DRB1/HLA-DPB1/HLA-DRA/HLA-DPA1/MARCHF1/HLA-DQB1/HLA-DQA1/CORO7/LAP3	10
CC	GO:0016461	unconventional myosin complex	2/366	10/19717	0.0140129	0.0425333	0.0268978	MYO1F/MYO7A	2
CC	GO:0097197	tetraspanin-enriched microdomain	2/366	10/19717	0.0140129	0.0425333	0.0268978	SCIMP/SAMHD1	2
MF	GO:0140375	immune receptor activity	26/353	128/17696	3.93965e-19	1.72163e-16	1.31875e-16	IL10RA/CD74/FCER1G/CD4/FCGR1B/LILRB1/CSF2RB/IL12RB1/IL2RG/HLA-DRA/CSF2RA/LILRB2/C3AR1/HLA-DPA1/HLA-DQB1/HLA-DQA1/CXCR3/EBI3/CXCR6/CCR5/IL2RB/HLA-DOA/CCR2/CD200R1/XCR1/IL21R	26
MF	GO:0042605	peptide antigen binding	12/353	31/17696	3.30969e-13	6.85654e-11	5.25203e-11	HLA-DRB1/HLA-DPB1/HLA-DRA/HLA-E/HLA-DPA1/HLA-DQB1/HLA-DQA1/HLA-B/HLA-C/TAPBP/HLA-A/HLA-F	12
MF	GO:0042287	MHC protein binding	13/353	40/17696	4.707e-13	6.85654e-11	5.25203e-11	CD74/CD4/PILRA/LILRB1/LILRB2/HLA-E/CLEC7A/MARCHF1/CD8A/CD8B/TAPBP/TAP2/FCRL6	13
MF	GO:0023023	MHC protein complex binding	9/353	25/17696	6.96633e-10	6.20393e-08	4.75214e-08	HLA-DMA/HLA-DMB/CD74/HLA-DRB1/LILRB1/HLA-DRA/LILRB2/CD8A/HLA-DOA	9
MF	GO:0004896	cytokine receptor activity	15/353	96/17696	7.09832e-10	6.20393e-08	4.75214e-08	IL10RA/CD74/CD4/CSF2RB/IL12RB1/IL2RG/CSF2RA/CXCR3/EBI3/CXCR6/CCR5/IL2RB/CCR2/XCR1/IL21R	15
MF	GO:0042288	MHC class I protein binding	8/353	20/17696	2.36808e-09	1.72475e-07	1.32114e-07	PILRA/LILRB1/LILRB2/HLA-E/CD8A/CD8B/TAPBP/TAP2	8
MF	GO:0019955	cytokine binding	16/353	128/17696	5.51808e-09	3.44486e-07	2.63872e-07	IL10RA/CD74/CD4/IL12RB1/CSF1R/IL2RG/CSF2RA/CXCR3/EBI3/CXCR6/TNFRSF1B/CCR5/NRROS/IL2RB/CCR2/XCR1	16
MF	GO:0004715	non-membrane spanning protein tyrosine kinase activity	9/353	46/17696	2.59614e-07	1.41814e-05	1.08628e-05	HCK/SLA/SYK/LCK/FGR/ZAP70/ITK/LYN/JAK3	9
MF	GO:0023026	MHC class II protein complex binding	6/353	16/17696	4.08509e-07	1.88094e-05	1.44078e-05	HLA-DMA/HLA-DMB/CD74/HLA-DRB1/HLA-DRA/HLA-DOA	6
MF	GO:0042169	SH2 domain binding	8/353	36/17696	4.30422e-07	1.88094e-05	1.44078e-05	PTPN6/LAT2/LILRB1/SYK/LCK/SIT1/SIGLEC10/SKAP1	8
MF	GO:0032395	MHC class II receptor activity	5/353	10/17696	7.12736e-07	2.79268e-05	2.13916e-05	HLA-DRA/HLA-DPA1/HLA-DQB1/HLA-DQA1/HLA-DOA	5
MF	GO:0003823	antigen binding	15/353	160/17696	7.6687e-07	2.79268e-05	2.13916e-05	LILRB4/HLA-DRB1/HLA-DPB1/HLA-DRA/HLA-E/CD48/HLA-DPA1/HLA-DQB1/HLA-DQA1/HLA-B/HLA-C/TAPBP/SLAMF1/HLA-A/HLA-F	15
MF	GO:0001784	phosphotyrosine residue binding	8/353	40/17696	1.02036e-06	3.42998e-05	2.62732e-05	VAV1/HCK/PTPN6/SYK/SAMSN1/LCK/FGR/ZAP70	8
MF	GO:0045028	G protein-coupled purinergic nucleotide receptor activity	5/353	14/17696	5.30104e-06	0.000165468	0.000126747	PTAFR/P2RY13/GPR171/P2RY10/P2RY6	5
MF	GO:0045309	protein phosphorylated amino acid binding	8/353	51/17696	6.97903e-06	0.000203322	0.000155743	VAV1/HCK/PTPN6/SYK/SAMSN1/LCK/FGR/ZAP70	8
MF	GO:0042277	peptide binding	19/353	295/17696	7.97274e-06	0.000217755	0.000166798	ITGB2/CD74/HLA-DRB1/HLA-DPB1/C1QA/ITGAM/HLA-DRA/CD14/LILRB2/HLA-E/TLR2/HLA-DPA1/HLA-DQB1/HLA-DQA1/HLA-B/HLA-C/TAPBP/HLA-A/HLA-F	19
MF	GO:0005125	cytokine activity	16/353	220/17696	9.25629e-06	0.000237941	0.00018226	IL18/TNFSF13B/CCL5/CCL4/CSF1/EBI3/LTA/CXCL16/TNFSF8/XCL2/CCL3/XCL1/IL32/IL16/FLT3LG/CMTM7	16
MF	GO:0033218	amide binding	21/353	356/17696	1.03423e-05	0.000251089	0.000192331	ITGB2/CD74/HLA-DRB1/HLA-DPB1/C1QA/ITGAM/HLA-DRA/CD14/LILRB2/HLA-E/TLR2/HLA-DPA1/HLA-DQB1/HLA-DQA1/CD300LF/HLA-B/FOLR2/HLA-C/TAPBP/HLA-A/HLA-F	21
MF	GO:0050700	CARD domain binding	5/353	16/17696	1.11914e-05	0.000257401	0.000197166	CARD9/CASP1/CASP4/CARD11/CARD16	5
MF	GO:0051219	phosphoprotein binding	9/353	83/17696	4.05091e-05	0.000885123	0.000677994	VAV1/HCK/PTPN6/SYK/SAMSN1/LCK/FGR/ZAP70/LYN	9
MF	GO:0019864	IgG binding	4/353	11/17696	4.59819e-05	0.000912457	0.000698931	FCER1G/FCGR1B/FCGR1A/FCGR3A	4
MF	GO:0001614	purinergic nucleotide receptor activity	5/353	21/17696	4.8024e-05	0.000912457	0.000698931	PTAFR/P2RY13/GPR171/P2RY10/P2RY6	5
MF	GO:0016502	nucleotide receptor activity	5/353	21/17696	4.8024e-05	0.000912457	0.000698931	PTAFR/P2RY13/GPR171/P2RY10/P2RY6	5
MF	GO:0017124	SH3 domain binding	11/353	130/17696	5.96634e-05	0.00108637	0.000832148	WAS/NCF1/PTPN6/CD3E/HCLS1/SKAP1/INPP5D/CYBA/ABI3/LYN/SH2D2A	11
MF	GO:0005126	cytokine receptor binding	17/353	286/17696	6.55195e-05	0.0010988	0.000841666	IL12RB1/IL18/SYK/TNFSF13B/CCL5/CCL4/CD300LF/CSF1/EBI3/LTA/CXCL16/TNFSF8/XCL2/CCR2/CCL3/XCL1/PYCARD	17
MF	GO:0048365	Rac GTPase binding	8/353	69/17696	6.70984e-05	0.0010988	0.000841666	WAS/VAV1/ARHGAP4/DOCK2/NCF2/NCKAP1L/ARHGDIB/FMNL1	8
MF	GO:0016175	superoxide-generating NADPH oxidase activity	4/353	12/17696	6.78891e-05	0.0010988	0.000841666	NCF1/CYBB/NCF2/CYBA	4
MF	GO:0016493	C-C chemokine receptor activity	5/353	23/17696	7.68487e-05	0.00119939	0.000918718	CXCR3/CXCR6/CCR5/CCR2/XCR1	5
MF	GO:0019865	immunoglobulin binding	5/353	24/17696	9.54935e-05	0.00139102	0.00106551	FCER1G/CD4/FCGR1B/FCGR1A/FCGR3A	5
MF	GO:0019957	C-C chemokine binding	5/353	24/17696	9.54935e-05	0.00139102	0.00106551	CXCR3/CXCR6/CCR5/CCR2/XCR1	5
MF	GO:0030695	GTPase regulator activity	17/353	304/17696	0.000137723	0.00189398	0.00145076	WAS/ARHGAP30/ADAP2/ARHGAP45/GPSM3/RASAL3/ARHGAP4/DOCK2/TBC1D10C/GMIP/ARHGAP9/NCKAP1L/ARHGDIB/ACAP1/RHOH/ADAP1/ARHGAP25	17
MF	GO:0001637	G protein-coupled chemoattractant receptor activity	5/353	26/17696	0.000143023	0.00189398	0.00145076	CXCR3/CXCR6/CCR5/CCR2/XCR1	5
MF	GO:0004950	chemokine receptor activity	5/353	26/17696	0.000143023	0.00189398	0.00145076	CXCR3/CXCR6/CCR5/CCR2/XCR1	5
MF	GO:0048020	CCR chemokine receptor binding	6/353	43/17696	0.00019743	0.00253755	0.00194374	CCL5/CCL4/XCL2/CCR2/CCL3/XCL1	6
MF	GO:0015026	coreceptor activity	6/353	44/17696	0.000224806	0.00280687	0.00215003	CD4/CD86/CD8A/CXCR6/CCR5/CD8B	6
MF	GO:0043548	phosphatidylinositol 3-kinase binding	5/353	30/17696	0.000290218	0.00352292	0.00269852	CORO1A/PIK3AP1/HCST/LCK/NLRC3	5
MF	GO:0050664	oxidoreductase activity, acting on NAD(P)H, oxygen as acceptor	4/353	17/17696	0.000301613	0.0035623	0.00272868	NCF1/CYBB/NCF2/CYBA	4
MF	GO:0042379	chemokine receptor binding	7/353	66/17696	0.000335776	0.00386143	0.00295781	CCL5/CCL4/CXCL16/XCL2/CCR2/CCL3/XCL1	7
MF	GO:0019902	phosphatase binding	12/353	185/17696	0.000350686	0.00392189	0.00300412	LILRB1/CSF1R/SYK/LILRB2/LCK/CD33/SIGLEC10/CTSC/SKAP1/FCRL6/IKBKE/JAK3	12
MF	GO:0004713	protein tyrosine kinase activity	10/353	134/17696	0.000358983	0.00392189	0.00300412	HCK/SLA/CSF1R/SYK/LCK/FGR/ZAP70/ITK/LYN/JAK3	10
MF	GO:0030246	carbohydrate binding	15/353	271/17696	0.000375767	0.00400512	0.00306788	HLA-DRB1/HK3/HLA-DRA/CD72/CLEC7A/SIGLEC1/CD33/LGALS9/SIGLEC10/SIGLEC9/SIGLEC7/CLEC10A/SIGLEC14/KLRB1/LY75	15
MF	GO:0019239	deaminase activity	5/353	32/17696	0.000396925	0.00403386	0.00308989	ZBP1/ADA2/APOBEC3H/APOBEC3G/APOBEC3D	5
MF	GO:0019956	chemokine binding	5/353	32/17696	0.000396925	0.00403386	0.00308989	CXCR3/CXCR6/CCR5/CCR2/XCR1	5
MF	GO:0008009	chemokine activity	6/353	49/17696	0.0004096	0.00406807	0.0031161	CCL5/CCL4/CXCL16/XCL2/CCL3/XCL1	6
MF	GO:0016814	hydrolase activity, acting on carbon-nitrogen (but not peptide) bonds, in cyclic amidines	5/353	34/17696	0.000530846	0.0051551	0.00394875	ZBP1/ADA2/APOBEC3H/APOBEC3G/APOBEC3D	5
MF	GO:0060589	nucleoside-triphosphatase regulator activity	17/353	344/17696	0.00057923	0.00550268	0.00421499	WAS/ARHGAP30/ADAP2/ARHGAP45/GPSM3/RASAL3/ARHGAP4/DOCK2/TBC1D10C/GMIP/ARHGAP9/NCKAP1L/ARHGDIB/ACAP1/RHOH/ADAP1/ARHGAP25	17
MF	GO:0038024	cargo receptor activity	7/353	76/17696	0.000795379	0.00739534	0.00566474	ITGB2/ITGAM/CD163/FOLR2/CD5/CXCL16/CD6	7
MF	GO:0016176	superoxide-generating NADPH oxidase activator activity	3/353	10/17696	0.000851031	0.00774792	0.00593482	NCF4/NCF1/NCF2	3
MF	GO:0017048	Rho GTPase binding	11/353	177/17696	0.000873861	0.00779341	0.00596966	WAS/VAV1/FGD3/FGD2/ARHGAP4/DOCK2/NCF2/NCKAP1L/ARHGDIB/FMNL1/RHOH	11
MF	GO:0005096	GTPase activator activity	14/353	273/17696	0.00122341	0.0106926	0.00819038	ARHGAP30/ADAP2/ARHGAP45/RASAL3/ARHGAP4/DOCK2/TBC1D10C/GMIP/ARHGAP9/NCKAP1L/ARHGDIB/ACAP1/ADAP1/ARHGAP25	14
MF	GO:1901981	phosphatidylinositol phosphate binding	10/353	161/17696	0.00148946	0.0122571	0.00938876	SNX20/DENND1C/NCF4/NCF1/FGD2/ADAP2/MYO1G/ARHGAP9/PLEK/ADAP1	10
MF	GO:0004126	cytidine deaminase activity	3/353	12/17696	0.0015146	0.0122571	0.00938876	APOBEC3H/APOBEC3G/APOBEC3D	3
MF	GO:0035325	Toll-like receptor binding	3/353	12/17696	0.0015146	0.0122571	0.00938876	SYK/TLR2/UNC93B1	3
MF	GO:0038187	pattern recognition receptor activity	3/353	12/17696	0.0015146	0.0122571	0.00938876	PTAFR/CD14/TLR2	3
MF	GO:0048018	receptor ligand activity	20/353	482/17696	0.00171755	0.0136467	0.0104532	IL18/GMFG/TNFSF13B/CCL5/CCL4/CSF1/TYMP/EBI3/LTA/CXCL16/TNFSF8/XCL2/ADA2/CCL3/XCL1/IL32/SEMA4A/IL16/FLT3LG/CMTM7	20
MF	GO:0030546	signaling receptor activator activity	20/353	487/17696	0.00193759	0.0151202	0.0115819	IL18/GMFG/TNFSF13B/CCL5/CCL4/CSF1/TYMP/EBI3/LTA/CXCL16/TNFSF8/XCL2/ADA2/CCL3/XCL1/IL32/SEMA4A/IL16/FLT3LG/CMTM7	20
MF	GO:0019903	protein phosphatase binding	9/353	140/17696	0.00200512	0.0153726	0.0117752	LILRB1/CSF1R/LILRB2/LCK/CD33/SKAP1/FCRL6/IKBKE/JAK3	9
MF	GO:0005543	phospholipid binding	18/353	427/17696	0.00242927	0.0183033	0.0140201	BIN2/SNX20/DENND1C/NCF4/NCF1/PTAFR/FGD2/ADAP2/CD300A/MYO1G/CD300LF/ARHGAP9/CARMIL2/PLA2G15/RASGRP1/PLEK/ADAP1/PSD4	18
MF	GO:0017016	Ras GTPase binding	18/353	429/17696	0.00255375	0.0189151	0.0144887	WAS/VAV1/DENND1C/FGD3/FGD2/RASGRP4/ARHGAP4/DOCK2/TBC1D10C/DENND2D/NCF2/NCKAP1L/ARHGDIB/FMNL1/UNC13D/RHOH/RASGRP1/RASSF5	18
MF	GO:0043325	phosphatidylinositol-3,4-bisphosphate binding	4/353	30/17696	0.00283141	0.0206221	0.0157963	NCF1/ADAP2/MYO1G/PLEK	4
MF	GO:0001846	opsonin binding	3/353	15/17696	0.00299643	0.02112	0.0161777	ITGB2/ITGAM/VSIG4	3
MF	GO:0097153	cysteine-type endopeptidase activity involved in apoptotic process	3/353	15/17696	0.00299643	0.02112	0.0161777	CASP1/CASP4/PYCARD	3
MF	GO:0001618	virus receptor activity	6/353	74/17696	0.00358005	0.0240918	0.018454	SELPLG/CD4/CD86/CCR5/SLAMF1/ITGB7	6
MF	GO:0140272	exogenous protein binding	6/353	74/17696	0.00358005	0.0240918	0.018454	SELPLG/CD4/CD86/CCR5/SLAMF1/ITGB7	6
MF	GO:0031267	small GTPase binding	18/353	443/17696	0.00358345	0.0240918	0.018454	WAS/VAV1/DENND1C/FGD3/FGD2/RASGRP4/ARHGAP4/DOCK2/TBC1D10C/DENND2D/NCF2/NCKAP1L/ARHGDIB/FMNL1/UNC13D/RHOH/RASGRP1/RASSF5	18
MF	GO:0005085	guanyl-nucleotide exchange factor activity	11/353	214/17696	0.00389941	0.0258188	0.0197769	VAV1/CYTH4/DENND1C/FGD3/FGD2/RASGRP4/DOCK2/DENND2D/DOCK8/RASGRP1/PSD4	11
MF	GO:0001540	amyloid-beta binding	6/353	78/17696	0.00464602	0.0303031	0.0232118	ITGB2/CD74/C1QA/ITGAM/LILRB2/TLR2	6
MF	GO:0001530	lipopolysaccharide binding	4/353	35/17696	0.00500345	0.0317547	0.0243237	PTAFR/CD14/TLR2/CD6	4
MF	GO:0005178	integrin binding	8/353	132/17696	0.00501389	0.0317547	0.0243237	ITGB2/FERMT3/JAML/SYK/ICAM3/LCP1/LYN/ITGB7	8
MF	GO:0030159	signaling receptor complex adaptor activity	4/353	36/17696	0.00554187	0.0345971	0.026501	DOK2/CD3E/CD3G/TRAT1	4
MF	GO:0019001	guanyl nucleotide binding	16/353	394/17696	0.00589662	0.0357892	0.0274141	ARL11/GNA15/GIMAP4/GIMAP1/RAC2/CIITA/RAB20/GIMAP7/SAMHD1/GIMAP8/RHOG/PDE6G/GIMAP2/GIMAP6/RHOH/SEPTIN1	16
MF	GO:0032561	guanyl ribonucleotide binding	16/353	394/17696	0.00589662	0.0357892	0.0274141	ARL11/GNA15/GIMAP4/GIMAP1/RAC2/CIITA/RAB20/GIMAP7/SAMHD1/GIMAP8/RHOG/PDE6G/GIMAP2/GIMAP6/RHOH/SEPTIN1	16
MF	GO:0016505	peptidase activator activity involved in apoptotic process	3/353	19/17696	0.00601584	0.0360126	0.0275852	CTSC/CASP1/PYCARD	3
MF	GO:0005088	Ras guanyl-nucleotide exchange factor activity	8/353	137/17696	0.00625052	0.0369118	0.028274	VAV1/DENND1C/FGD3/FGD2/RASGRP4/DOCK2/DENND2D/RASGRP1	8
MF	GO:0051015	actin filament binding	10/353	198/17696	0.00654492	0.0381351	0.029211	WAS/CORO1A/AIF1/LCP1/HCLS1/MYO7A/CORO7/ARPC1B/FMNL1/COTL1	10
MF	GO:0016504	peptidase activator activity	4/353	38/17696	0.0067318	0.0387078	0.0296497	CTSC/CASP1/PYCARD/PSME2	4
MF	GO:0005547	phosphatidylinositol-3,4,5-trisphosphate binding	4/353	39/17696	0.00738543	0.0419147	0.0321062	ADAP2/MYO1G/ARHGAP9/ADAP1	4
MF	GO:0001848	complement binding	3/353	21/17696	0.00801777	0.0437971	0.033548	ITGB2/ITGAM/VSIG4	3
MF	GO:0004298	threonine-type endopeptidase activity	3/353	21/17696	0.00801777	0.0437971	0.033548	PSMB10/PSMB9/PSMB8	3
MF	GO:0070003	threonine-type peptidase activity	3/353	21/17696	0.00801777	0.0437971	0.033548	PSMB10/PSMB9/PSMB8	3
MF	GO:0005525	GTP binding	15/353	374/17696	0.00841257	0.0453864	0.0347654	ARL11/GNA15/GIMAP4/GIMAP1/RAC2/CIITA/RAB20/GIMAP7/SAMHD1/GIMAP8/RHOG/GIMAP2/GIMAP6/RHOH/SEPTIN1	15
MF	GO:0004197	cysteine-type endopeptidase activity	7/353	116/17696	0.00864702	0.0460823	0.0352985	CTSS/CTSW/CTSC/CASP1/CTSZ/CASP4/PYCARD	7
MF	GO:0032550	purine ribonucleoside binding	15/353	378/17696	0.00922142	0.0485513	0.0371897	ARL11/GNA15/GIMAP4/GIMAP1/RAC2/CIITA/RAB20/GIMAP7/SAMHD1/GIMAP8/RHOG/GIMAP2/GIMAP6/RHOH/SEPTIN1	15

## Sheet: Reactome
ID	Description	GeneRatio	BgRatio	pvalue	p.adjust	qvalue	geneID	Count
R-HSA-198933	Immunoregulatory interactions between a Lymphoid and a non-Lymphoid cell	38/263	132/10654	1.44487e-30	6.79091e-28	4.92778e-28	3689/3903/11006/7305/29992/3683/10859/120425/2209/11314/10870/3133/919/114836/915/6614/916/945/3385/917/57823/146722/3106/89790/925/2214/27180/259197/27036/10225/926/3820/3107/567/131450/3105/3134/3695	38
R-HSA-6798695	Neutrophil degranulation	53/263	480/10654	7.62962e-21	1.79296e-18	1.30105e-18	51411/3689/963/3903/5777/5724/2207/1520/7305/3683/240/1536/3101/3684/23526/11314/929/9535/719/7097/8673/79930/1794/374403/945/7226/5788/2268/3106/27180/7133/100049587/1075/64333/2517/3107/51816/1522/391/567/80301/1535/3071/10577/8635/5265/1992/201294/5795/29108/150372/23406/11322	53
R-HSA-202433	Generation of second messenger molecules	17/263	33/10654	2.29705e-19	3.59871e-17	2.61138e-17	7454/3937/3123/920/3115/3122/2533/919/3932/915/3113/916/3119/3117/917/7535/3702	17
R-HSA-202427	Phosphorylation of CD3 and TCR zeta chains	14/263	22/10654	5.93087e-18	6.81039e-16	4.94192e-16	3123/920/3115/3122/919/3932/915/3113/916/3119/3117/5788/917/5795	14
R-HSA-202403	TCR signaling	26/263	119/10654	7.2451e-18	6.81039e-16	4.94192e-16	7454/3937/3123/920/3115/3122/2533/919/3932/915/3113/916/5699/3119/3117/5788/917/7535/50852/3635/3702/5698/5795/84433/5696/5721	26
R-HSA-389948	PD-1 signaling	14/263	23/10654	1.48256e-17	1.16134e-15	8.42721e-16	5777/3123/920/3115/3122/919/3932/915/3113/916/3119/3117/917/5133	14
R-HSA-202430	Translocation of ZAP-70 to Immunological synapse	13/263	19/10654	2.23902e-17	1.50334e-15	1.09089e-15	3123/920/3115/3122/919/3932/915/3113/916/3119/3117/917/7535	13
R-HSA-1236975	Antigen processing-Cross presentation	23/263	99/10654	1.4624e-16	8.59162e-15	6.23446e-15	4689/653361/1520/2210/1536/2209/929/3133/7097/8673/5699/3106/4688/3107/567/6892/1535/5698/3105/6891/3134/5696/5721	23
R-HSA-449147	Signaling by Interleukins	45/263	461/10654	1.13978e-15	5.95219e-14	4.31917e-14	7409/3689/3055/3587/5777/5724/10538/920/1439/84868/240/3594/3606/1436/3561/3684/1438/6850/942/3932/5778/5699/6352/6351/1435/3965/10148/3936/7133/1234/6775/3560/834/3635/729230/6348/5698/9235/3603/4067/5696/6813/5721/3718/50615	45
R-HSA-388841	Costimulation by the CD28 family	19/263	70/10654	3.07845e-15	1.44687e-13	1.04991e-13	7409/5777/3123/920/3115/3122/919/942/3932/915/3113/916/151888/3119/3117/917/29851/4067/5133	19
R-HSA-877300	Interferon gamma signaling	21/263	92/10654	4.70119e-15	2.00869e-13	1.45759e-13	5777/5724/3123/3115/2210/3122/2209/3133/3113/3394/3119/3117/3106/4261/3663/3107/567/3105/3659/3134/3665	21
R-HSA-202424	Downstream TCR signaling	19/263	98/10654	2.26367e-12	8.86605e-11	6.43359e-11	3123/920/3115/3122/919/3932/915/3113/916/5699/3119/3117/917/50852/3635/5698/84433/5696/5721	19
R-HSA-913531	Interferon Signaling	25/263	199/10654	1.80499e-11	6.52572e-10	4.73535e-10	5777/5724/3123/3115/2210/3122/2209/3133/3113/3394/3119/3117/3106/4261/25939/3663/3107/567/3105/9246/3659/3134/5696/3665/3669	25
R-HSA-451927	Interleukin-2 family signaling	13/263	44/10654	2.46899e-11	8.28876e-10	6.01469e-10	5777/1439/84868/3561/1438/6850/3932/3965/6775/3560/3635/3718/50615	13
R-HSA-2029481	FCGR activation	8/263	12/10654	5.63941e-11	1.76701e-09	1.28222e-09	3055/2209/6850/919/2268/917/2214/4067	8
R-HSA-1236974	ER-Phagosome pathway	15/263	83/10654	1.40274e-09	4.12055e-08	2.99005e-08	929/3133/7097/8673/5699/3106/3107/567/6892/5698/3105/6891/3134/5696/5721	15
R-HSA-1236977	Endosomal/Vacuolar pathway	7/263	11/10654	1.56524e-09	4.32743e-08	3.14017e-08	1520/3133/3106/3107/567/3105/3134	7
R-HSA-114604	GPVI-mediated activation cascade	10/263	35/10654	7.55064e-09	1.97156e-07	1.43065e-07	7409/3937/5777/2207/23533/6850/3932/5880/391/4067	10
R-HSA-909733	Interferon alpha/beta signaling	13/263	69/10654	1.05987e-08	2.62179e-07	1.90249e-07	5777/3133/3394/3106/25939/3663/3107/3105/3659/3134/5696/3665/3669	13
R-HSA-6783783	Interleukin-10 signaling	11/263	47/10654	1.33479e-08	3.13676e-07	2.27617e-07	3587/5724/3606/942/6352/6351/1435/7133/1234/729230/6348	11
R-HSA-512988	Interleukin-3, Interleukin-5 and GM-CSF signaling	11/263	48/10654	1.69414e-08	3.79165e-07	2.75139e-07	7409/3055/5777/1439/3561/1438/6850/3560/3635/4067/3718	11
R-HSA-202733	Cell surface interactions at the vascular wall	17/263	137/10654	4.16374e-08	8.89525e-07	6.45479e-07	3689/6404/5777/9046/972/2207/3683/3684/120425/3932/962/55423/6693/914/3635/4067/9056	17
R-HSA-983170	Antigen Presentation: Folding, assembly and peptide loading of class I MHC	8/263	25/10654	9.32003e-08	1.90453e-06	1.38201e-06	3133/3106/3107/567/6892/3105/6891/3134	8
R-HSA-380108	Chemokine receptors bind chemokines	11/263	59/10654	1.64975e-07	3.23076e-06	2.34438e-06	6352/2833/6351/10663/1234/58191/6846/729230/6348/6375/2829	11
R-HSA-2029480	Fcgamma receptor (FCGR) dependent phagocytosis	12/263	86/10654	1.20186e-06	2.2595e-05	1.63959e-05	7454/7409/3055/2209/6850/919/2268/917/2214/10095/3071/4067	12
R-HSA-164952	The role of Nef in HIV-1 replication and disease pathogenesis	7/263	27/10654	3.00055e-06	5.22318e-05	3.79017e-05	3055/920/919/3932/1794/926/567	7
R-HSA-912526	Interleukin receptor SHC signaling	7/263	27/10654	3.00055e-06	5.22318e-05	3.79017e-05	5777/1439/3561/1438/3560/3635/3718	7
R-HSA-2454202	Fc epsilon receptor (FCERI) signaling	14/263	134/10654	5.36326e-06	9.00262e-05	6.53269e-05	7409/3937/7462/2207/115727/6850/5699/3702/5698/4067/84433/5696/10125/5721	14
R-HSA-9020558	Interleukin-2 signaling	5/263	12/10654	6.065e-06	9.82948e-05	7.1327e-05	3561/6850/3932/3560/3718	5
R-HSA-76002	Platelet activation, signaling and aggregation	20/263	262/10654	7.42919e-06	0.000116391	8.44581e-05	7409/3937/5777/2207/23533/83706/2769/6850/3932/5880/5552/1521/409/391/5265/4067/6813/10125/54518/5341	20
R-HSA-983169	Class I MHC mediated antigen processing & presentation	24/263	371/10654	1.5387e-05	0.000233287	0.000169284	4689/653361/1520/2210/1536/2209/929/3133/7097/8673/5699/3106/4688/3107/567/6892/1535/5698/3105/6891/9246/3134/5696/5721	24
R-HSA-2029482	Regulation of actin dynamics for phagocytic cup formation	9/263	61/10654	1.67532e-05	0.000246063	0.000178554	7454/7409/2209/6850/919/917/2214/10095/3071	9
R-HSA-449836	Other interleukin signaling	6/263	24/10654	1.97904e-05	0.000273573	0.000198517	920/1436/1435/9235/3603/6813	6
R-HSA-5668599	RHO GTPases Activate NADPH Oxidases	6/263	24/10654	1.97904e-05	0.000273573	0.000198517	4689/653361/1536/5880/4688/1535	6
R-HSA-194840	Rho GTPase cycle	13/263	138/10654	3.55394e-05	0.000477243	0.000346308	257106/7409/89846/221472/23526/393/5880/51291/64333/391/397/399/9938	13
R-HSA-5621481	C-type lectin receptors (CLRs)	13/263	142/10654	4.80088e-05	0.000626782	0.00045482	2207/6850/64581/5699/3385/10462/64170/5698/4067/84433/5696/29108/5721	13
R-HSA-9020958	Interleukin-21 signaling	4/263	10/10654	6.77931e-05	0.000861156	0.000624892	3561/6775/3718/50615	4
R-HSA-2424491	DAP12 signaling	6/263	30/10654	7.70897e-05	0.000936214	0.000679358	3937/7305/6850/3133/3932/567	6
R-HSA-2172127	DAP12 interactions	7/263	43/10654	7.76858e-05	0.000936214	0.000679358	3937/7305/6850/3133/3932/100049587/567	7
R-HSA-162909	Host Interactions of HIV factors	12/263	129/10654	8.02924e-05	0.000943435	0.000684598	3055/920/919/3932/1794/5699/926/567/5698/5696/5721/60489	12
R-HSA-373076	Class A/1 (Rhodopsin-like receptors)	21/263	335/10654	8.37607e-05	0.000960184	0.000696751	5724/8477/719/53829/6352/29933/2833/6351/8698/10663/1234/58191/2841/6846/2359/27334/729230/6348/6375/5031/2829	21
R-HSA-983705	Signaling by the B Cell Receptor (BCR)	11/263	112/10654	9.7444e-05	0.00109044	0.000791275	7409/5777/118788/6850/5699/5698/4067/84433/5696/10125/5721	11
R-HSA-2871809	FCERI mediated Ca+2 mobilization	6/263	33/10654	0.000135136	0.00147707	0.00107182	7409/3937/2207/6850/3702/4067	6
R-HSA-210990	PECAM1 interactions	4/263	12/10654	0.000153671	0.00164148	0.00119113	5777/3932/3635/4067	4
R-HSA-2871837	FCERI mediated NF-kB activation	9/263	82/10654	0.000180298	0.00188312	0.00136647	2207/115727/5699/5698/4067/84433/5696/10125/5721	9
R-HSA-1222556	ROS and RNS production in phagocytes	6/263	36/10654	0.000223359	0.00225369	0.00163537	4689/653361/1536/5880/4688/1535	6
R-HSA-2132295	MHC class II antigen presentation	11/263	123/10654	0.000225369	0.00225369	0.00163537	3109/972/3123/1520/3115/3122/3113/3119/3117/1075/3111	11
R-HSA-2029485	Role of phospholipids in phagocytosis	5/263	25/10654	0.000312671	0.00306157	0.00222161	2209/6850/919/917/2214	5
R-HSA-168898	Toll-like Receptor Cascades	12/263	155/10654	0.000451813	0.00433372	0.00314474	3689/1520/9450/3684/929/7097/4064/51311/81622/11035/9641/3665	12
R-HSA-2219530	Constitutive Signaling by Aberrant PI3K in Cancer	8/263	75/10654	0.000500445	0.00470418	0.00341356	7409/118788/942/3932/5880/29851/50852/391	8
R-HSA-2730905	Role of LAT2/NTAL/LAB on calcium mobilization	4/263	16/10654	0.00052261	0.00472359	0.00342764	7462/2207/6850/4067	4
R-HSA-391160	Signal regulatory protein family interactions	4/263	16/10654	0.00052261	0.00472359	0.00342764	5777/7305/2533/55423	4
R-HSA-5669034	TNFs bind their physiological receptors	5/263	29/10654	0.000644733	0.00571744	0.00414883	939/10673/4049/7133/944	5
R-HSA-5607764	CLEC7A (Dectin-1) signaling	9/263	101/10654	0.00085563	0.00744715	0.00540398	6850/64581/5699/64170/5698/84433/5696/29108/5721	9
R-HSA-5668541	TNFR2 non-canonical NF-kB pathway	9/263	102/10654	0.000918611	0.00784995	0.00569627	939/10673/5699/4049/7133/944/5698/5696/5721	9
R-HSA-9607240	FLT3 Signaling	16/263	267/10654	0.000956267	0.00802582	0.00582388	3055/1439/3561/115727/64926/1438/5699/409/3560/5698/5696/10125/54518/5721/2323/3718	16
R-HSA-2871796	FCERI mediated MAPK activation	5/263	32/10654	0.00102926	0.00834055	0.00605227	7409/3937/2207/6850/4067	5
R-HSA-983695	Antigen activates B Cell Receptor (BCR) leading to generation of second messengers	5/263	32/10654	0.00102926	0.00834055	0.00605227	7409/5777/118788/6850/4067	5
R-HSA-416700	Other semaphorin interactions	4/263	19/10654	0.00104991	0.00836368	0.00606905	7305/971/5788/64218	4
R-HSA-164938	Nef-mediates down modulation of cell surface receptors by recruiting them to clathrin adapters	4/263	20/10654	0.00128715	0.00986016	0.00715497	920/3932/926/567	4
R-HSA-622312	Inflammasomes	4/263	20/10654	0.00128715	0.00986016	0.00715497	58484/114548/834/29108	4
R-HSA-5673001	RAF/MAP kinase cascade	15/263	249/10654	0.0013007	0.00986016	0.00715497	1439/3561/115727/64926/1438/5699/409/3560/5698/5696/10125/54518/5721/2323/3718	15
R-HSA-1236978	Cross-presentation of soluble exogenous antigens (endosomes)	6/263	50/10654	0.00136567	0.0101883	0.00739309	2210/2209/5699/5698/5696/5721	6
R-HSA-375276	Peptide ligand-binding receptors	13/263	201/10654	0.00143572	0.0105436	0.00765089	719/6352/2833/6351/10663/1234/58191/6846/2359/729230/6348/6375/2829	13
R-HSA-5684996	MAPK1/MAPK3 signaling	15/263	255/10654	0.001647	0.0119091	0.00864174	1439/3561/115727/64926/1438/5699/409/3560/5698/5696/10125/54518/5721/2323/3718	15
R-HSA-912631	Regulation of signaling by CBL	4/263	22/10654	0.00186941	0.0133125	0.00966013	7409/3055/6850/4067	4
R-HSA-194315	Signaling by Rho GTPases	22/263	455/10654	0.00200197	0.0139287	0.0101073	7454/257106/7409/4689/653361/89846/221472/1536/23526/393/5880/4688/51291/64333/391/1535/10095/3071/397/752/399/9938	22
R-HSA-3299685	Detoxification of Reactive Oxygen Species	5/263	37/10654	0.00201521	0.0139287	0.0101073	4689/653361/1536/4688/1535	5
R-HSA-166663	Initial triggering of complement	4/263	23/10654	0.00221957	0.0150974	0.0109553	714/712/713/3004	4
R-HSA-168643	Nucleotide-binding domain, leucine rich repeat containing receptor (NLR) signaling pathways	6/263	55/10654	0.00224855	0.0150974	0.0109553	58484/114548/64170/834/837/29108	6
R-HSA-389359	CD28 dependent Vav1 pathway	3/263	12/10654	0.00277348	0.0181047	0.0131376	7409/942/3932	3
R-HSA-417957	P2Y receptors	3/263	12/10654	0.00277348	0.0181047	0.0131376	53829/27334/5031	3
R-HSA-4420097	VEGFA-VEGFR2 Pathway	8/263	99/10654	0.00305885	0.019694	0.0142908	7409/4689/653361/1536/4688/1535/3071/9047	8
R-HSA-2219528	PI3K/AKT Signaling in Cancer	8/263	101/10654	0.00346205	0.0219887	0.015956	7409/118788/942/3932/5880/29851/50852/391	8
R-HSA-1679131	Trafficking and processing of endosomal TLR	3/263	13/10654	0.00354023	0.0221854	0.0160987	1520/51311/81622	3
R-HSA-6811558	PI5P, PP2A and IER3 Regulate PI3K/AKT Signaling	8/263	103/10654	0.00390531	0.0241512	0.0175252	7409/118788/942/3932/5880/29851/50852/391	8
R-HSA-5621480	Dectin-2 family	4/263	27/10654	0.00407176	0.0248536	0.0180349	2207/6850/10462/4067	4
R-HSA-166786	Creation of C4 and C2 activators	3/263	14/10654	0.00442424	0.0263214	0.0191	714/712/713	3
R-HSA-8983432	Interleukin-15 signaling	3/263	14/10654	0.00442424	0.0263214	0.0191	3561/3560/3718	3
R-HSA-166016	Toll Like Receptor 4 (TLR4) Cascade	9/263	129/10654	0.00462732	0.0271855	0.019727	3689/9450/3684/929/7097/4064/11035/9641/3665	9
R-HSA-194138	Signaling by VEGF	8/263	107/10654	0.00492233	0.0285617	0.0207256	7409/4689/653361/1536/4688/1535/3071/9047	8
R-HSA-162906	HIV Infection	13/263	233/10654	0.00516647	0.029478	0.0213905	3055/920/919/3932/1794/5699/1234/926/567/5698/5696/5721/60489	13
R-HSA-6785807	Interleukin-4 and Interleukin-13 signaling	8/263	108/10654	0.00520569	0.029478	0.0213905	3689/10538/240/3606/3561/3684/7133/3718	8
R-HSA-844456	The NLRP3 inflammasome	3/263	15/10654	0.00543038	0.0303843	0.0220481	114548/834/29108	3
R-HSA-199418	Negative regulation of the PI3K/AKT network	8/263	110/10654	0.0058097	0.0321242	0.0233107	7409/118788/942/3932/5880/29851/50852/391	8
R-HSA-500792	GPCR ligand binding	21/263	468/10654	0.00596417	0.0325949	0.0236523	5724/8477/719/53829/6352/29933/2833/6351/8698/10663/1234/58191/2841/6846/2359/27334/729230/6348/6375/5031/2829	21
R-HSA-5683057	MAPK family signaling cascades	15/263	294/10654	0.00628309	0.0339431	0.0246306	1439/3561/115727/64926/1438/5699/409/3560/5698/5696/10125/54518/5721/2323/3718	15
R-HSA-1433559	Regulation of KIT signaling	3/263	16/10654	0.00656294	0.0346582	0.0251495	5777/3932/4067	3
R-HSA-418038	Nucleotide-like (purinergic) receptors	3/263	16/10654	0.00656294	0.0346582	0.0251495	53829/27334/5031	3
R-HSA-416476	G alpha (q) signalling events	12/263	217/10654	0.00759307	0.0396527	0.0287737	5724/2769/8477/29933/5330/6846/27334/6375/5031/10287/10125/2829	12
R-HSA-446652	Interleukin-1 family signaling	9/263	140/10654	0.00783399	0.0404613	0.0293605	5777/240/3606/5778/5699/834/5698/5696/5721	9
R-HSA-389356	CD28 co-stimulation	4/263	33/10654	0.00845854	0.0432121	0.0313566	7409/942/3932/4067	4
R-HSA-180534	Vpu mediated degradation of CD4	5/263	52/10654	0.00890857	0.0450218	0.0326698	920/5699/5698/5696/5721	5
R-HSA-936964	Activation of IRF3/IRF7 mediated by TBK1/IKK epsilon	3/263	18/10654	0.00922176	0.0461088	0.0334586	929/9641/3665	3
