# Supplementary material for: Development of a Novel Immune Infiltration-Related ceRNA Network and Prognostic Model for Sarcoma
Source: Front Cell Dev Biol. 2021 Jul 1;9:652300. doi: 10.3389/fcell.2021.652300 (PMC8281254; doi:10.3389/fcell.2021.652300)
Supplement: Supplementary file 11 [file Table_5.XLSX]

## Sheet: ALL_Genes 
Genes (mRNA miRNA lncRNA) selected for model construction
DNM3OS
LINC00320
LINC00689
LINC01006
LINC01485
MIR124-2HG
MIR600HG
PART1
SNHG14
ST8SIA6-AS1
TRG-AS1
TRHDE-AS1
XIST
HCP5
hsa-miR-101-3p
hsa-miR-106b-5p
hsa-miR-125a-5p
hsa-miR-125b-5p
hsa-miR-185-5p
hsa-miR-378a-5p
hsa-miR-4254
hsa-miR-485-5p
hsa-miR-551b-5p
hsa-miR-616-5p
hsa-miR-873-3p
hsa-miR-940
hsa-miR-96-5p
BEND4
EYA1
FBN2
LANCL3
MYCN
PTGS2
SIX4
ARAP2
CD209
CD40LG
CEBPB
CLEC17A
CTSB
CYBB
DAB2
IRF1
IRF4
OAS2
OSTF1
PIM2
SAT1
SNX20
ZNF385A
WAS
CD53
VAV1
MYO1F
SASH3
ARHGAP30
BIN2
PTPN6
ITGB2
GPSM3
LCP2
FERMT3
GIMAP4
HLA-DMB
ARHGAP45
CD4
CTSS
TMC8
GMIP
IL10RA
AOAH
HLA-E
LAIR1
ARL11
PCED1B-AS1
DENND1C
CORO1A
UCP2
HLA-DMA
GIMAP1
DOCK2
CD86
LILRB4
AL590764.1
ARHGAP4
IL12RB1
EVI2B
LILRB1
HCK
DOK3
SELPLG
HCLS1
GPR132
PSMB10
BATF
DOK2
SPI1
PIK3R5
PARVG
FGD2
FYB1
CD74
HAVCR2
MYO1G
CASP1
DENND2D
MS4A6A
TNFAIP8L2
IGSF6
NCF1
LCP1
AC015819.1
FGD3
HLA-DPB1
RASAL3
PIK3AP1
PTAFR
IRF8
ADA2
UNC93B1
FAM78A
CD72
CD48
NCF4
IL18
MPEG1
RASSF4
PTPN7
SCIMP
IL2RG
HLA-DRB1
JAML
LST1
ADAP2
ITGAL
MARCHF1
NCKAP1L
APOBEC3H
CYTH4
MAP4K1
GIMAP7
IKZF1
C1QC
CD2
ARHGAP9
GIMAP2
TNFRSF1B
CD38
TNFSF13B
TLR8
CD3D
SAMSN1
NPL
CEACAM21
TAPBP
NLRC4
IRF5
LILRB2
SIGLEC7
CD247
LGALS9
SLAMF8
SOWAHD
CD3E
SIRPB2
LCK
MYO7A
CD180
CD300LF
ARRB2
RBM47
FCER1G
HLA-DRA
AL357033.4
CALHM6
HLA-B
CSF2RB
TRPM2
LYL1
SIT1
C1orf162
DPEP2
SLA2
ARHGDIB
LINC01871
ABI3
SKAP1
CSF1R
NAGK
RHOG
TFEC
TMEM150B
DEF6
CYBA
SP140
C3AR1
LY86
RGS19
UBASH3A
CD3G
TBC1D10C
PILRA
CXCR3
TYROBP
ACRBP
SIGLEC14
PTPRC
FMNL1
IKBKE
LRRC25
CD6
SLA
ITGAM
S1PR4
RNASE6
SLAMF6
CD96
PLCB2
LINC01480
SYNGR2
CD27
CTSC
CCR5
SERPINB1
HLA-A
AC243960.1
SPN
HLA-DQA1
THEMIS2
MLKL
IL16
TRAF3IP3
PYHIN1
TYMP
COTL1
TIGIT
TBX21
KLHDC7B-DT
ACAP1
UBE2L6
SH2D2A
ZBP1
PTPRJ
SIRPG
CSK
UNC13D
C16orf54
AIF1
ZAP70
CD37
SLC7A7
SLCO2B1
RNF166
CD5
GPR65
LAP3
HLA-C
LYN
SEMA4A
SIGLEC1
CSF2RA
PDE6G
CPVL
FUCA1
HLA-DPA1
HCST
TMEM86A
CD52
AC138207.5
B2M
STXBP2
GMFG
INPP5D
IL32
SCAMP2
TBXAS1
SEPTIN1
GIMAP8
PRF1
HK3
CARD9
AP1B1
PSMB9
RHBDF2
TMC6
MFNG
LTA
CORO7
IKZF3
CD300A
LAPTM5
SNAI3
CXCR6
C1QB
TNFSF8
PSMB8
ADGRG5
GZMM
TRAT1
CCL5
AL133371.2
EBI3
USP30-AS1
HLA-F
DOCK8
VAMP5
SMAP2
WDFY4
KLHL6
FCGR1B
NKG7
GIMAP6
CTSW
BTLA
FGR
CARD16
MILR1
TLR2
VAMP8
NRROS
SLAMF1
ICOS
SIPA1
FCGR3A
NECAP2
NCF2
ALOX5
STAT4
GZMK
CCDC88B
CD163
GNA15
SYK
ARHGAP25
PSMB8-AS1
SLAMF7
CD33
RAB20
CNDP2
PLEKHO2
EOMES
KCNAB2
P2RY10
LIMD2
TAP2
PLEK
IL2RB
NCR3
HLA-DOA
SIGLEC9
APBB1IP
IL4I1
SAMHD1
ITK
FCGR1A
C1QA
XCL1
P2RY13
GFI1
AC018755.4
ACP2
TMEM106A
LILRB3
APOBEC3G
MIR223HG
HLA-DQB1
SIGLEC10
CCL4
IL21R
MS4A4A
GPR18
RASSF5
ICAM3
PSD4
ITGB2-AS1
RASGRP1
CTSZ
FPR3
EAF2
APOL3
KLRB1
CARMIL2
NR1H3
RIPK3
PDCD1
P2RY6
TNRC6C-AS1
RNASET2
LY75
CASP4
DRAM2
FBXO6
GZMA
AC079015.1
NPC2
NLRC3
CCR2
CYTIP
EPSTI1
ADAP1
LAT2
CD8B
APOL1
SRGN
HSH2D
CLEC7A
RAC2
NFAM1
ISG20
CARD11
AC004865.2
RASGRP4
CLEC10A
SNX11
APOBEC3D
RENBP
JAK3
ITGB7
NCK1-DT
CD200R1
GALM
FLT3LG
FOLR2
TMEM156
VSIG4
CMTM7
SLC29A3
CCL3
CD14
U62317.3
CSF1
CXCL16
XCL2
IRF7
CD8A
CIITA
CARD8-AS1
AC004585.1
AL161785.1
ARPC1B
IGFLR1
XCR1
NLRP3
PCED1B
RHOH
VNN2
ZBED2
GRB2
ETV7
UBD
GPR171
ADAMDEC1
PLAAT4
NINJ1
MYD88
PLA2G15
SERPINA1
THEMIS
PSME2
FCRL6
PYCARD

## Sheet: uniCoxResult.Sig
Gene_id	z	HR	HR_95%LCI	HR_95%UCI	p-value
hsa-miR-940	3.36077	1.08628	1.0351	1.14	0.000777241
IRF1	-3.10968	0.901495	0.844458	0.962385	0.00187291
RIPK3	-2.70772	0.569665	0.379076	0.856076	0.00677467
PRF1	-2.68057	0.885033	0.809427	0.967701	0.0073497
PLAAT4	-2.66	0.981919	0.968805	0.995209	0.00781405
PSMB10	-2.61343	0.950725	0.91537	0.987445	0.00896376
APOL3	-2.59338	0.954463	0.921428	0.988681	0.00950367
LY75	-2.56626	0.368844	0.172195	0.790067	0.0102802
ADA2	-2.56255	0.941927	0.899796	0.98603	0.0103906
PSMB8-AS1	-2.56092	0.913198	0.851891	0.978917	0.0104395
TAPBP	-2.53731	0.980846	0.966302	0.995609	0.0111709
DOK3	-2.47311	0.795309	0.663299	0.953591	0.0133942
APOL1	-2.4525	0.990565	0.983089	0.998098	0.0141866
MFNG	-2.44425	0.893137	0.815757	0.977857	0.0145156
FMNL1	-2.4322	0.935339	0.886287	0.987105	0.0150073
SERPINB1	-2.36805	0.951301	0.912793	0.991433	0.0178821
P2RY6	-2.34265	0.742234	0.578402	0.952472	0.0191473
GIMAP1	-2.3142	0.832493	0.712769	0.972327	0.0206566
SIX4	2.31123	1.06265	1.00928	1.11884	0.0208204
ETV7	-2.29805	0.767677	0.612702	0.961851	0.021559
IL12RB1	-2.28501	0.66196	0.464676	0.943003	0.0223122
CXCR6	-2.26596	0.69086	0.501729	0.951286	0.0234538
hsa-miR-378a-5p	2.26025	1.00324	1.00043	1.00606	0.0238057
HLA-C	-2.25992	0.998737	0.997644	0.999832	0.023826
ADAP1	-2.2581	0.615146	0.403476	0.937862	0.0239394
IKZF1	-2.24247	0.703825	0.51778	0.956717	0.024931
GIMAP7	-2.24151	0.959129	0.924763	0.994772	0.0249933
GIMAP2	-2.23012	0.891232	0.805452	0.986147	0.0257393
PSMB9	-2.22775	0.973604	0.950958	0.99679	0.0258974
ITGB7	-2.20612	0.369464	0.152543	0.89485	0.0273755
IL2RB	-2.20421	0.882546	0.789747	0.98625	0.0275095
hsa-miR-616-5p	2.18996	1.02351	1.00244	1.04503	0.0285273
ARHGAP45	-2.18384	0.930815	0.872808	0.992677	0.0289743
SAMHD1	-2.17488	0.980011	0.96234	0.998007	0.0296393
FGR	-2.17193	0.794515	0.645584	0.977802	0.0298613
FGD3	-2.16845	0.768263	0.60538	0.974972	0.0301242
CSF2RB	-2.16059	0.831648	0.70358	0.983028	0.030727
APBB1IP	-2.15112	0.959554	0.924128	0.996338	0.0314666
NINJ1	-2.14917	0.983381	0.968466	0.998526	0.0316212
S1PR4	-2.14306	0.753846	0.58217	0.976147	0.0321082
FLT3LG	-2.14154	0.737844	0.55863	0.974552	0.0322302
DOCK8	-2.14	0.782311	0.624782	0.979558	0.0323551
LYL1	-2.13386	0.875054	0.774093	0.989182	0.0328539
B2M	-2.13226	0.999251	0.998564	0.999939	0.0329859
FCRL6	-2.12929	0.380297	0.156184	0.925999	0.0332303
GIMAP8	-2.11761	0.913084	0.839386	0.993254	0.0342083
UBE2L6	-2.1158	0.984493	0.970344	0.99885	0.0343615
RASSF4	-2.11305	0.921491	0.854191	0.994094	0.0345967
LAP3	-2.09652	0.980809	0.963201	0.998739	0.0360364
APOBEC3D	-2.0944	0.843875	0.719926	0.989163	0.0362245
MYO1G	-2.09425	0.760052	0.587932	0.982561	0.0362378
LINC01006	2.07664	1.2503	1.01263	1.54374	0.0378346
CASP1	-2.06876	0.914102	0.839538	0.995288	0.0385683
ICAM3	-2.0581	0.409488	0.174973	0.958322	0.0395809
MYO1F	-2.05773	0.895212	0.80563	0.994754	0.0396159
SLC7A7	-2.05707	0.916762	0.843908	0.995906	0.039679
LCP2	-2.05679	0.901034	0.815855	0.995106	0.0397065
HLA-E	-2.05619	0.997878	0.99586	0.999901	0.039764
TBX21	-2.0319	0.517656	0.274288	0.976958	0.0421635
CNDP2	-2.02502	0.930271	0.867416	0.99768	0.0428648
CTSW	-2.01346	0.922961	0.853673	0.997872	0.0440667
UCP2	-2.00981	0.978223	0.957443	0.999454	0.0444514
IL18	-2.00268	0.920033	0.847968	0.998224	0.0452113
MIR223HG	-1.98533	0.577463	0.335811	0.993009	0.047108
SYNGR2	-1.98462	0.971567	0.944281	0.999642	0.0471871
CD48	-1.97156	0.910522	0.829507	0.999449	0.0486594
CXCR3	-1.96091	0.848382	0.71981	0.999921	0.0498894

## Sheet: Lasso_regression
id	time	status	hsa-miR-940	IRF1	RIPK3	APOL3	MFNG	SIX4	hsa-miR-378a-5p
TCGA-3B-A9HJ	1104	0	1.29531	16.5755	5.01094	16.3355	35.1266	0.151368	0
TCGA-3B-A9HL	599	1	5.17525	5.08584	1.14168	11.3658	7.53347	2.26892	1.36191
TCGA-3B-A9HO	959	0	0.430646	28.6776	2.70225	35.5174	14.8562	0.0989356	0.430646
TCGA-3B-A9HP	1627	1	2.14296	9.19383	0.916431	9.18112	7.19571	0.638806	0.285728
TCGA-3B-A9HR	2694	1	2.0135	2.21861	0.185605	3.14781	1.39064	0.613876	0
TCGA-3B-A9HS	1366	1	0.972315	7.45518	1.41905	10.1031	8.24605	1.70358	0
TCGA-3B-A9HX	1303	0	1.70402	17.9474	0.793017	3.9457	2.57602	1.16344	0
TCGA-3R-A8YX	17	1	5.28808	3.92858	0.4697	4.53837	3.90197	1.46434	0.881346
TCGA-DX-A1KW	995	1	0.50461	3.57706	0.453662	5.79143	6.14143	0.400855	7.56914
TCGA-DX-A1KX	2087	0	0.65955	10.9772	0.815015	42.6076	5.95021	0.743604	0.989325
TCGA-DX-A1L3	1020	1	1.00356	10.487	1.54043	21.4848	9.16535	2.17451	0
TCGA-DX-A1L4	2036	0	2.03707	3.76168	2.21084	2.42332	6.35286	1.79517	0.679024
TCGA-DX-A23R	2271	0	4.03182	3.55233	1.92418	2.10343	1.04638	1.43678	0.287987
TCGA-DX-A23V	2034	1	0.942232	6.29853	2.32674	12.1417	10.3194	0.756555	0
TCGA-DX-A23Z	846	1	0.620908	4.45793	0.349436	5.07976	3.66106	3.53275	0
TCGA-DX-A2IZ	261	0	38.1965	3.55492	0.0954848	2.15392	0.655295	1.03554	0
TCGA-DX-A2J0	295	1	0.939202	4.95508	0.993515	10.3449	6.1346	1.26952	0.072246
TCGA-DX-A2J4	2408	0	0.855324	3.85071	3.01065	5.2709	15.888	0.787383	0
TCGA-DX-A3LY	1017	0	1.8116	4.59435	3.03306	14.4212	8.02557	0.733367	0
TCGA-DX-A3M1	1359	0	2.656	4.51078	0.612444	4.25509	5.30978	2.03914	4.15001
TCGA-DX-A3U9	456	1	3.25375	3.95962	0.263454	2.40852	1.17219	0.381463	0.120509
TCGA-DX-A3UA	325	1	4.43341	4.13109	0.384856	2.08105	1.92234	3.43794	731.11
TCGA-DX-A3UB	2247	0	1.5638	3.5362	0.810014	2.33403	4.40991	0.0684662	0.521265
TCGA-DX-A3UE	1061	1	0.812964	3.76458	0.189887	4.77393	0.922419	0.347635	0
TCGA-DX-A3UF	2599	1	0.244635	19.3676	0.698742	24.0227	3.92023	0.632163	0
TCGA-DX-A48J	296	1	0.300002	4.32509	0.44286	17.5937	1.83398	0.791528	0
TCGA-DX-A48K	1399	0	3.21915	6.92373	1.42215	5.8375	4.73571	2.35507	0.402394
TCGA-DX-A48N	1073	0	2.26035	3.26637	0.825195	4.70382	4.72836	0.801032	0
TCGA-DX-A48O	1605	0	0.397173	7.08682	0.309423	3.90584	1.99876	0.122117	0.198587
TCGA-DX-A48P	1400	0	0.146597	8.62484	0.949241	19.6659	5.56751	0.216423	0.146597
TCGA-DX-A48R	805	0	0.327945	2.19822	0.161139	1.14384	0.307658	0.0404662	0
TCGA-DX-A6B7	1143	0	1.0738	2.19588	0.211872	4.41023	1.68382	0.106203	0.0826
TCGA-DX-A6BE	881	0	2.23358	6.95701	1.75087	16.818	10.588	1.36932	0
TCGA-DX-A6YT	2044	0	0.29788	12.3072	0.935614	14.8361	5.11501	0.809509	0.595761
TCGA-DX-A6YV	1536	1	2.54237	11.5371	0.330398	19.419	1.42164	2.95039	0
TCGA-DX-A6YX	513	1	3.2364	6.51886	0.713631	9.20901	2.15164	3.11143	0
TCGA-DX-A6Z0	1953	1	1.63802	8.30322	1.8263	28.079	4.94944	0.79262	1.09201
TCGA-DX-A7EF	570	1	0.888618	3.10375	0.209178	2.51737	1.19813	4.56184	0.888618
TCGA-DX-A7EN	923	0	0.42949	6.09594	0.192885	6.67307	1.33679	0.0282983	0
TCGA-DX-A7ES	610	0	1.63402	7.09915	3.93582	15.0109	14.5322	0.353121	0
TCGA-DX-A7ET	463	0	4.74067	30.1475	2.25097	31.6715	9.27435	0.373991	0
TCGA-DX-A8BG	546	0	5.34815	66.6393	3.889	52.0903	9.95533	1.90879	0.267407
TCGA-DX-A8BJ	284	1	5.59898	4.15664	0.572827	1.61045	1.81748	2.06431	0
TCGA-DX-A8BK	1885	0	2.29815	24.6677	2.51555	22.4816	8.44973	0.589768	0
TCGA-DX-A8BL	1373	0	3.28564	29.992	1.87927	40.385	7.48229	0.00443976	0.117344
TCGA-DX-A8BM	1456	0	4.59637	20.4945	0.439852	27.7186	2.75043	0.404734	0.656624
TCGA-DX-A8BN	1161	0	4.50824	5.59313	3.01888	17.8012	11.6178	0.410435	0.56353
TCGA-DX-A8BX	591	1	2.63771	4.80592	1.49078	6.61041	6.67859	0.173442	0.329713
TCGA-DX-A8BZ	200	1	13.5678	5.82962	0.993	4.6257	7.31771	0.365284	0
TCGA-DX-AB2J	1235	1	10.1099	2.9554	0.233534	1.42011	2.07781	0.749478	0
TCGA-DX-AB2O	2619	0	1.93684	10.6638	0.630104	17.8262	2.77576	0.201185	0.322807
TCGA-DX-AB2P	367	1	10.8789	4.78294	0.783261	3.93066	3.54447	0.916393	0
TCGA-DX-AB2Q	2030	0	3.6359	4.92592	0.478004	10.3562	2.74088	0.627339	0.605983
TCGA-DX-AB2T	2369	0	5.99656	31.5327	2.62773	18.4299	9.80585	0.834492	0
TCGA-DX-AB2V	3156	0	1.24228	10.914	1.02392	62.3655	6.5757	0.810561	4.30018
TCGA-DX-AB2X	404	1	2.42232	5.98656	0.78679	10.8297	2.22294	0.92899	0
TCGA-DX-AB30	695	1	15.8781	1.24178	0.163283	0.681799	0.670739	4.9961	0
TCGA-DX-AB32	3102	0	3.13634	30.0408	5.22745	34.767	12.6995	0.124998	1.96021
TCGA-DX-AB3A	978	1	14.5522	4.0456	0.361853	7.62768	4.78556	1.62562	0.285337
TCGA-DX-AB3C	2169	0	11.2853	1.66803	0.113229	0.214206	39.7087	0.411344	0
TCGA-FX-A2QS	1495	0	2.779	4.58931	0.342615	7.55648	1.59083	1.44188	0.2779
TCGA-FX-A3NJ	947	0	0.454482	4.38004	0.450373	6.43239	2.25577	0.457439	0.181792
TCGA-FX-A3NK	505	0	5.22132	2.76991	0.394586	4.01851	5.31551	1.49687	1.20492
TCGA-FX-A3RE	660	0	1.1752	3.78477	0.204486	2.13008	2.58003	0.690917	2.05661
TCGA-FX-A3TO	618	0	1.42427	11.7349	0.521374	7.06236	3.01103	3.54157	0
TCGA-FX-A48G	605	1	2.28926	4.87954	0.453783	3.27426	6.28927	0.19631	0.254362
TCGA-FX-A76Y	471	0	0.615648	8.40114	1.04981	8.08449	2.38238	0.0962614	0
TCGA-FX-A8OO	245	1	4.04655	1.54911	0.228259	0.743965	1.39204	24.3606	1.51746
TCGA-HB-A3L4	1061	1	4.8072	2.23846	0.112352	1.53949	1.06895	1.52623	1.2018
TCGA-HB-A43Z	1126	0	3.13096	4.45851	0.374913	7.17135	2.03684	2.77241	0.347885
TCGA-HB-A5W3	384	1	0.617425	4.51391	0.78655	11.7446	2.98544	0.115395	0
TCGA-HS-A5N7	1013	0	0.902434	11.8198	0.680103	10.9955	4.29682	0.161882	0.128919
TCGA-IE-A3OV	2448	1	0.729996	11.5753	0.941492	12.6389	3.84195	0.0784813	0.875995
TCGA-IE-A4EI	594	0	0.6017	3.51097	0.330874	2.27448	1.57154	1.80687	0.200567
TCGA-IE-A6BZ	605	0	0.761298	8.1602	0.331373	6.93111	1.63701	2.51307	0
TCGA-IF-A3RQ	1129	1	1.90944	5.44708	1.06051	8.73386	4.37179	0.817945	0
TCGA-IF-A4AJ	767	1	2.38373	12.1295	1.27866	11.9814	4.29209	0.795512	0
TCGA-IF-A4AK	1590	0	1.04953	6.36165	0.457271	10.378	1.48271	0.217045	0
TCGA-IS-A3K6	858	1	7.753	11.8235	0.299222	6.13143	1.01105	0.32996	0
TCGA-IS-A3K7	5204	0	3.26033	9.08955	2.13281	3.06267	3.50227	1.27948	0
TCGA-IS-A3KA	413	1	5.39284	3.69753	0.529652	3.48847	2.09542	1.31149	0
TCGA-IW-A3M4	2615	0	5.19294	5.15485	0.178541	1.91794	1.74977	0.384723	0.247283
TCGA-IW-A3M5	180	1	20.3237	2.40654	0.620177	0.892153	1.93215	3.99962	1.56336
TCGA-JV-A5VE	499	0	17.3722	16.3207	0.899378	13.4759	3.53188	0.805361	0
TCGA-JV-A5VF	32	1	12.9047	2.04854	0.385075	0.321929	2.17323	1.04715	0
TCGA-K1-A3PO	1622	0	1.49778	7.32102	2.00146	11.6623	14.9281	0.0478143	2.62111
TCGA-K1-A42W	1891	0	0.747982	7.69058	0.511277	16.2959	5.35441	0.0833442	0.249327
TCGA-K1-A6RT	528	0	0.839649	25.6366	3.00685	20.7124	11.6488	4.27194	1.25947
TCGA-KD-A5QS	1941	1	3.85053	6.0253	0.551149	2.43286	5.1913	1.42081	6.34205
TCGA-KD-A5QU	1073	1	3.14067	4.21839	0.342454	1.65287	1.86745	0.967812	0
TCGA-KF-A41W	356	0	13.4343	3.54469	1.36013	3.17627	6.30851	0.503902	0
TCGA-LI-A67I	922	0	6.44018	3.6058	0.556022	8.82211	2.42022	1.12391	0
TCGA-MB-A5Y8	773	0	2.03014	9.10349	0.787029	2.05635	3.71645	0.449976	0
TCGA-MB-A5Y9	1	0	3.63433	14.118	2.5616	58.0832	13.4153	0.288776	0
TCGA-MB-A8JL	600	0	2.22479	2.20048	0.408657	1.72188	2.05282	22.4011	0
TCGA-MJ-A68H	456	0	2.09357	5.25435	0.224117	7.2767	2.62373	0.534307	0.209357
TCGA-N1-A6IA	224	1	2.34295	3.37401	0.385596	1.84198	2.26149	2.27576	0
TCGA-PC-A5DK	3740	0	0.662326	11.685	1.1242	14.1226	4.0974	0.900492	0.073592
TCGA-PC-A5DL	1142	1	0.288143	5.01268	0.541657	11.7058	1.61045	0.56762	0
TCGA-PC-A5DN	1175	1	6.85698	6.17844	0.824768	4.88972	7.16875	0.486298	0.403352
TCGA-PC-A5DO	2464	1	0.570047	7.29695	0.596956	18.4549	3.48351	0.32281	0.071256
TCGA-PT-A8TR	813	0	2.15029	1.60884	0.142162	1.24665	1.58684	3.26259	0
TCGA-QQ-A5V2	56	0	7.26448	4.38232	1.43804	3.53023	7.26283	0.134755	0
TCGA-QQ-A5VA	550	1	0	19.634	3.18023	26.3019	10.8634	0.860671	1.06619
TCGA-QQ-A5VB	1478	1	2.35415	13.2333	1.20057	14.8987	5.08607	1.22363	0
TCGA-QQ-A5VD	1129	0	0.207463	6.53749	2.56138	11.696	9.99562	0.358855	0.414926
TCGA-QQ-A8VD	3964	0	1.84855	2.27584	1.41214	2.61314	5.05589	2.73521	0
TCGA-QQ-A8VF	3406	0	2.52156	21.4585	0.617583	12.2764	8.75432	1.22909	0
TCGA-QQ-A8VG	1970	1	2.88776	10.0074	2.01085	9.59668	11.4928	0.425682	1.08291
TCGA-SG-A6Z7	118	1	6.92685	1.2439	0.0987672	0.148352	0.505084	5.19232	0
TCGA-SI-A71O	694	1	3.11974	3.81601	0.461072	1.60471	2.41873	3.11461	0.194984
TCGA-SI-A71P	771	0	3.95835	10.4341	1.48566	16.6646	9.86419	0.103122	0
TCGA-SI-A71Q	996	0	7.00094	1.59038	0.113151	0.332977	0.741801	5.54499	0
TCGA-UE-A6QT	402	0	1.18104	58.7866	3.22618	53.2651	10.1235	0.249887	1.65346
TCGA-UE-A6QU	1	0	2.57371	40.0354	2.3443	41.5382	10.2077	0.585229	0.321714
TCGA-VT-A80G	326	0	1.36814	7.94543	0.392531	4.73698	1.88388	2.65651	0
TCGA-VT-AB3D	379	0	6.05449	54.5681	6.17547	73.47	16.9876	0.181878	1.00908
TCGA-WK-A8XS	2579	0	0.13063	4.85182	0.268777	3.46041	0.90872	0.527853	0.13063
TCGA-WK-A8XT	1262	1	8.62382	1.70517	0.104325	0.313722	0.642071	24.3232	1.32674
TCGA-WK-A8XX	1164	1	1.85906	6.31069	1.14932	15.4104	4.62946	0.224427	0
TCGA-WP-A9GB	261	1	0.328584	3.21479	0.055358	1.50281	1.45761	0.105581	0
TCGA-X2-A95T	1927	0	4.37316	13.1564	0.250971	8.49535	1.97382	0.437572	0.174926
TCGA-X6-A7WA	1	0	0.547838	5.40749	1.0393	29.1291	5.20784	0.472852	0
TCGA-X6-A7WD	938	0	1.88028	2.99381	0.448955	2.29735	2.97539	0.917319	0
TCGA-X6-A8C3	583	0	1.28451	14.0433	1.74439	11.0688	6.11704	3.84775	0
TCGA-X9-A971	831	0	2.37776	4.96733	0.311097	5.17974	1.99789	1.03293	0.16984
TCGA-Z4-A8JB	133	0	0.680514	1.42353	0.702236	1.35185	1.97096	2.20551	0
TCGA-Z4-A9VC	407	0	4.20176	3.10167	0.695465	8.98129	4.82081	0.966337	14.1059
TCGA-Z4-AAPG	486	0	5.12935	10.4025	0.856927	13.7484	4.37439	0.699273	0
