# Supplementary material for: Development of a Novel Immune Infiltration-Related ceRNA Network and Prognostic Model for Sarcoma
Source: Front Cell Dev Biol. 2021 Jul 1;9:652300. doi: 10.3389/fcell.2021.652300 (PMC8281254; doi:10.3389/fcell.2021.652300)
Supplement: Supplementary file 12 [file Table_6.XLSX]

## Sheet: Uni_Cox_training
	coef	exp(coef)	se(coef)	z	Pr(>|z|)
age	0.03816	1.039	0.01305	2.925	0.00345	**
genderMALE	0.001467	1.001	0.334	0.004	0.99649
raceBLACK OR AFRICAN AMERICAN	14.35	1711000	3506	0.004	0.99673
raceN/A	17.03	24950000	3506	0.005	0.99612
raceWHITE	13.5	729200	3506	0.004	0.99693
tumor_depthN/A	-0.1621	0.8504	0.3594	-0.451	0.652
tumor_depthSuperficial	-1.756	0.1728	1.434	-1.224	0.2208
tumor_margin_statusNegative	-1.74	0.1755	0.5174	-3.363	0.00077	***
tumor_margin_statusPositive	-1.017	0.3617	0.525	-1.937	0.05274	.
tumor_total_necrosis_percentFocal necrosis (<10%)	0.8098	2.248	0.9776	0.828	0.40743
tumor_total_necrosis_percentModerate Necrosis (>=10, <50%)	0.7711	2.162	0.9139	0.844	0.39881
tumor_total_necrosis_percentN/A	-1.844	0.1581	1.025	-1.799	0.07199	.
tumor_total_necrosis_percentno necrosis or no mention of necrosis (0%)	0.8311	2.296	0.9273	0.896	0.37009
local_recurrenceNO	-2.789	0.0615	0.9591	-2.908	0.00364	**
local_recurrenceYES	-2.423	0.08864	0.9922	-2.442	0.01459	*
metastasis_at_diagnosisNO	0.1626	1.177	0.7649	0.213	0.83164
metastasis_at_diagnosisYES	1.939	6.953	0.6938	2.795	0.00519	**
risk_score	0.2004	1.222	0.04693	4.27	1.96e-05	***
---
	exp(coef)	exp(-coef)	lower .95	upper .95
age	1.039	0.9626	1.01267	1.0658
genderMALE	1.001	0.9985	0.520439	1.9271
raceBLACK OR AFRICAN AMERICAN	1711000	5.846e-07	0	Inf
raceN/A	24950000	4.008e-08	0	Inf
raceWHITE	729200	1.371e-06	0	Inf
tumor_depthN/A	0.8504	1.176	0.420407	1.72
tumor_depthSuperficial	0.1728	5.787	0.0104	2.8711
tumor_margin_statusNegative	0.1755	5.699	0.063645	0.4838
tumor_margin_statusPositive	0.3617	2.765	0.129257	1.0121
tumor_total_necrosis_percentFocal necrosis (<10%)	2.248	0.4449	0.330833	15.2684
tumor_total_necrosis_percentModerate Necrosis (>=10, <50%)	2.162	0.4625	0.360545	12.9666
tumor_total_necrosis_percentN/A	0.1581	6.324	0.021206	1.1792
tumor_total_necrosis_percentno necrosis or no mention of necrosis (0%)	2.296	0.4356	0.372938	14.1346
local_recurrenceNO	0.0615	16.26	0.009386	0.4029
local_recurrenceYES	0.08864	11.28	0.012679	0.6197
metastasis_at_diagnosisNO	1.177	0.8499	0.262733	5.2691
metastasis_at_diagnosisYES	6.953	0.1438	1.78475	27.0851
risk_score	1.222	0.8184	1.11448	1.3396
Concordance= 0.772 (se = 0.04 )
Likelihood ratio test= 61.25 on 18 df, p=1e-06
Wald test = 48.67 on 18 df, p=1e-04
Score (logrank) test = 65.74 on 18 df, p=2e-07

## Sheet: Multi_Cox_training
	coef	exp(coef)	se(coef)	z	Pr(>|z|)
age	0.03317	1.03372	0.01179	2.813	0.004915	**
tumor_margin_statusNegative	-1.69548	0.18351	0.49587	-3.419	0.000628	***
tumor_margin_statusPositive	-1.03107	0.35663	0.52928	-1.948	0.051408	.
local_recurrenceNO	-2.42981	0.08805	0.86021	-2.825	0.004733	**
local_recurrenceYES	-2.28315	0.10196	0.89442	-2.553	0.010691	*
tumor_total_necrosis_percentFocal necrosis (<10%)	1.14265	3.13506	0.94882	1.204	0.228479
tumor_total_necrosis_percentModerate Necrosis (>=10, <50%)	1.10048	3.00562	0.89777	1.226	0.220278
tumor_total_necrosis_percentN/A	-1.42198	0.24124	0.94224	-1.509	0.131262
tumor_total_necrosis_percentno necrosis or no mention of necrosis (0%)	1.2239	3.40043	0.90116	1.358	0.17442
metastasis_at_diagnosisNO	-0.13798	0.87112	0.70627	-0.195	0.845112
metastasis_at_diagnosisYES	1.93403	6.9173	0.63531	3.044	0.002333	**
risk_score	0.19586	1.21635	0.04608	4.25	2.14e-05	***
---
	exp(coef)	exp(-coef)	lower .95	upper .95
age	1.03372	0.9674	1.01011	1.0579
tumor_margin_statusNegative	0.18351	5.4493	0.06943	0.485
tumor_margin_statusPositive	0.35663	2.8041	0.12638	1.0063
local_recurrenceNO	0.08805	11.3567	0.01631	0.4753
local_recurrenceYES	0.10196	9.8076	0.01766	0.5885
tumor_total_necrosis_percentFocal necrosis (<10%)	3.13506	0.319	0.48821	20.1318
tumor_total_necrosis_percentModerate Necrosis (>=10, <50%)	3.00562	0.3327	0.51731	17.463
tumor_total_necrosis_percentN/A	0.24124	4.1453	0.03805	1.5293
tumor_total_necrosis_percentno necrosis or no mention of necrosis (0%)	3.40043	0.2941	0.58138	19.8886
metastasis_at_diagnosisNO	0.87112	1.1479	0.21822	3.4774
metastasis_at_diagnosisYES	6.9173	0.1446	1.99139	24.028
risk_score	1.21635	0.8221	1.11131	1.3313
Concordance= 0.771 (se = 0.038 )
Likelihood ratio test= 53.07 on 12 df, p=4e-07
Wald test = 43.59 on 12 df, p=2e-05
Score (logrank) test = 58.91 on 12 df, p=4e-08
