# Supplementary material for: Development of a Novel Immune Infiltration-Related ceRNA Network and Prognostic Model for Sarcoma
Source: Front Cell Dev Biol. 2021 Jul 1;9:652300. doi: 10.3389/fcell.2021.652300 (PMC8281254; doi:10.3389/fcell.2021.652300)
Supplement: Supplementary file 13 [file Table_7.XLSX]

## Sheet: GO-BP_for_High_risk
NAME	GS<br> follow link to MSigDB	GS DETAILS	SIZE	ES	NES	NOM p-val	FDR q-val	FWER p-val	RANK AT MAX	LEADING EDGE
GO_HISTONE_H2A_MONOUBIQUITINATION	GO_HISTONE_H2A_MONOUBIQUITINATION	Details ...	17	0.823303	2.27288	0	0.00064717	0.001	2927	tags=53%, list=5%, signal=56%
GO_APPENDAGE_MORPHOGENESIS	GO_APPENDAGE_MORPHOGENESIS	Details ...	150	0.601954	2.18998	0	0.00627368	0.012	9532	tags=51%, list=17%, signal=62%
GO_AUTONOMIC_NERVOUS_SYSTEM_DEVELOPMENT	GO_AUTONOMIC_NERVOUS_SYSTEM_DEVELOPMENT	Details ...	47	0.670156	2.17656	0	0.00692558	0.021	10572	tags=57%, list=19%, signal=71%
GO_EMBRYONIC_APPENDAGE_MORPHOGENESIS	GO_EMBRYONIC_APPENDAGE_MORPHOGENESIS	Details ...	127	0.593415	2.17289	0	0.00571095	0.024	9532	tags=50%, list=17%, signal=60%
GO_APPENDAGE_DEVELOPMENT	GO_APPENDAGE_DEVELOPMENT	Details ...	181	0.576925	2.15491	0	0.00653045	0.029	9532	tags=50%, list=17%, signal=60%
GO_EMBRYONIC_DIGIT_MORPHOGENESIS	GO_EMBRYONIC_DIGIT_MORPHOGENESIS	Details ...	61	0.648006	2.14775	0	0.00658966	0.032	9522	tags=56%, list=17%, signal=67%
GO_BETA_CATENIN_TCF_COMPLEX_ASSEMBLY	GO_BETA_CATENIN_TCF_COMPLEX_ASSEMBLY	Details ...	30	0.776423	2.14406	0	0.00635718	0.033	8377	tags=70%, list=15%, signal=82%
GO_POSITIVE_REGULATION_OF_STEM_CELL_DIFFERENTIATION	GO_POSITIVE_REGULATION_OF_STEM_CELL_DIFFERENTIATION	Details ...	21	0.741316	2.12826	0.00196464	0.00842648	0.048	8006	tags=62%, list=14%, signal=72%
GO_EMBRYONIC_SKELETAL_SYSTEM_DEVELOPMENT	GO_EMBRYONIC_SKELETAL_SYSTEM_DEVELOPMENT	Details ...	130	0.580708	2.11913	0	0.00853751	0.053	9436	tags=47%, list=17%, signal=56%
GO_GLANDULAR_EPITHELIAL_CELL_DEVELOPMENT	GO_GLANDULAR_EPITHELIAL_CELL_DEVELOPMENT	Details ...	26	0.674315	2.11672	0	0.00796292	0.055	6790	tags=46%, list=12%, signal=53%
GO_PROTEIN_METHYLATION	GO_PROTEIN_METHYLATION	Details ...	183	0.544412	2.1082	0	0.0083469	0.062	8622	tags=43%, list=16%, signal=50%
GO_AXIS_ELONGATION	GO_AXIS_ELONGATION	Details ...	30	0.728534	2.09481	0	0.00916731	0.07	9901	tags=67%, list=18%, signal=81%
GO_EMBRYONIC_CAMERA_TYPE_EYE_DEVELOPMENT	GO_EMBRYONIC_CAMERA_TYPE_EYE_DEVELOPMENT	Details ...	39	0.682863	2.08923	0	0.00928003	0.079	10341	tags=59%, list=19%, signal=72%
GO_DENDRITIC_SPINE_MORPHOGENESIS	GO_DENDRITIC_SPINE_MORPHOGENESIS	Details ...	62	0.588346	2.08915	0	0.00861717	0.079	4109	tags=39%, list=7%, signal=42%
GO_BRAIN_MORPHOGENESIS	GO_BRAIN_MORPHOGENESIS	Details ...	34	0.666973	2.07988	0	0.0100076	0.094	10104	tags=59%, list=18%, signal=72%
GO_PEPTIDYL_LYSINE_METHYLATION	GO_PEPTIDYL_LYSINE_METHYLATION	Details ...	131	0.562772	2.07628	0	0.0102414	0.101	8611	tags=43%, list=16%, signal=50%
GO_SYNAPTIC_MEMBRANE_ADHESION	GO_SYNAPTIC_MEMBRANE_ADHESION	Details ...	28	0.684367	2.07369	0.00188679	0.00991375	0.104	11283	tags=64%, list=20%, signal=81%
GO_NEURAL_TUBE_DEVELOPMENT	GO_NEURAL_TUBE_DEVELOPMENT	Details ...	163	0.538382	2.07236	0	0.00981437	0.108	12350	tags=53%, list=22%, signal=68%
GO_DENDRITE_MORPHOGENESIS	GO_DENDRITE_MORPHOGENESIS	Details ...	146	0.529944	2.06817	0	0.0101023	0.113	7280	tags=42%, list=13%, signal=49%
GO_AXIS_SPECIFICATION	GO_AXIS_SPECIFICATION	Details ...	88	0.575012	2.06788	0	0.00963238	0.113	9811	tags=50%, list=18%, signal=61%
GO_ATRIAL_SEPTUM_DEVELOPMENT	GO_ATRIAL_SEPTUM_DEVELOPMENT		23	0.703584	2.05963	0	0.0108061	0.123	8547	tags=57%, list=15%, signal=67%
GO_SMOOTHENED_SIGNALING_PATHWAY	GO_SMOOTHENED_SIGNALING_PATHWAY		142	0.554668	2.05471	0	0.0111659	0.127	11377	tags=54%, list=20%, signal=68%
GO_EPITHELIAL_TUBE_FORMATION	GO_EPITHELIAL_TUBE_FORMATION		133	0.544971	2.05157	0	0.0113872	0.139	9868	tags=46%, list=18%, signal=56%
GO_LENS_MORPHOGENESIS_IN_CAMERA_TYPE_EYE	GO_LENS_MORPHOGENESIS_IN_CAMERA_TYPE_EYE		22	0.673152	2.05081	0.00204918	0.0109359	0.14	3677	tags=41%, list=7%, signal=44%
GO_PEPTIDYL_LYSINE_TRIMETHYLATION	GO_PEPTIDYL_LYSINE_TRIMETHYLATION		53	0.599398	2.04955	0	0.0106452	0.142	8611	tags=43%, list=16%, signal=51%
GO_VENTRICULAR_SEPTUM_MORPHOGENESIS	GO_VENTRICULAR_SEPTUM_MORPHOGENESIS		44	0.624938	2.04925	0	0.0102824	0.144	5015	tags=43%, list=9%, signal=47%
GO_EMBRYONIC_PATTERN_SPECIFICATION	GO_EMBRYONIC_PATTERN_SPECIFICATION		70	0.589669	2.04822	0	0.0101213	0.146	9052	tags=51%, list=16%, signal=61%
GO_TYPE_B_PANCREATIC_CELL_DEVELOPMENT	GO_TYPE_B_PANCREATIC_CELL_DEVELOPMENT		20	0.700678	2.04574	0.0020284	0.010361	0.151	6790	tags=50%, list=12%, signal=57%
GO_OUTFLOW_TRACT_SEPTUM_MORPHOGENESIS	GO_OUTFLOW_TRACT_SEPTUM_MORPHOGENESIS		27	0.705361	2.04572	0.00191571	0.0100037	0.151	5095	tags=52%, list=9%, signal=57%
GO_ATRIAL_SEPTUM_MORPHOGENESIS	GO_ATRIAL_SEPTUM_MORPHOGENESIS		16	0.74834	2.04388	0	0.00981176	0.153	8547	tags=63%, list=15%, signal=74%
GO_NEURAL_TUBE_FORMATION	GO_NEURAL_TUBE_FORMATION		106	0.559207	2.04163	0	0.00982464	0.158	12350	tags=56%, list=22%, signal=71%
GO_EMBRYONIC_SKELETAL_SYSTEM_MORPHOGENESIS	GO_EMBRYONIC_SKELETAL_SYSTEM_MORPHOGENESIS		97	0.573995	2.04008	0	0.00977043	0.16	8876	tags=44%, list=16%, signal=53%
GO_HISTONE_METHYLATION	GO_HISTONE_METHYLATION		143	0.554353	2.03752	0	0.00994204	0.165	8611	tags=46%, list=16%, signal=54%
GO_SPINAL_CORD_DEVELOPMENT	GO_SPINAL_CORD_DEVELOPMENT		109	0.554689	2.03722	0	0.00969359	0.166	9428	tags=49%, list=17%, signal=58%
GO_VENTRICULAR_SEPTUM_DEVELOPMENT	GO_VENTRICULAR_SEPTUM_DEVELOPMENT		75	0.575154	2.02988	0.0019305	0.0110953	0.187	5095	tags=40%, list=9%, signal=44%
GO_CARDIAC_SEPTUM_MORPHOGENESIS	GO_CARDIAC_SEPTUM_MORPHOGENESIS		76	0.591097	2.02877	0	0.0109305	0.188	5095	tags=39%, list=9%, signal=43%
GO_ROOF_OF_MOUTH_DEVELOPMENT	GO_ROOF_OF_MOUTH_DEVELOPMENT		91	0.565009	2.0285	0	0.0106839	0.189	9655	tags=49%, list=17%, signal=60%
GO_EMBRYONIC_ORGAN_MORPHOGENESIS	GO_EMBRYONIC_ORGAN_MORPHOGENESIS		302	0.494155	2.02328	0	0.0112322	0.198	9546	tags=44%, list=17%, signal=53%
GO_DORSAL_VENTRAL_PATTERN_FORMATION	GO_DORSAL_VENTRAL_PATTERN_FORMATION		92	0.573536	2.02285	0	0.0109647	0.198	13060	tags=61%, list=24%, signal=79%
GO_SYNAPSE_ASSEMBLY	GO_SYNAPSE_ASSEMBLY		184	0.522414	2.01365	0	0.0124725	0.213	13062	tags=54%, list=24%, signal=71%
GO_SOMITE_DEVELOPMENT	GO_SOMITE_DEVELOPMENT		89	0.561534	2.00716	0	0.0132879	0.23	9052	tags=45%, list=16%, signal=54%
GO_MORPHOGENESIS_OF_EMBRYONIC_EPITHELIUM	GO_MORPHOGENESIS_OF_EMBRYONIC_EPITHELIUM		151	0.527476	2.00543	0	0.013324	0.235	9868	tags=46%, list=18%, signal=55%
GO_ATRIOVENTRICULAR_VALVE_DEVELOPMENT	GO_ATRIOVENTRICULAR_VALVE_DEVELOPMENT		26	0.682199	2.00098	0	0.01409	0.245	3795	tags=42%, list=7%, signal=45%
GO_ESTABLISHMENT_OR_MAINTENANCE_OF_BIPOLAR_CELL_POLARITY	GO_ESTABLISHMENT_OR_MAINTENANCE_OF_BIPOLAR_CELL_POLARITY		48	0.58535	1.99572	0	0.0149895	0.26	9196	tags=50%, list=17%, signal=60%
GO_NEURAL_CREST_CELL_DIFFERENTIATION	GO_NEURAL_CREST_CELL_DIFFERENTIATION		89	0.534793	1.99427	0	0.0149407	0.262	8207	tags=45%, list=15%, signal=53%
GO_REGIONALIZATION	GO_REGIONALIZATION		355	0.50562	1.99331	0	0.0147965	0.263	9655	tags=45%, list=17%, signal=54%
GO_NEUROMUSCULAR_JUNCTION_DEVELOPMENT	GO_NEUROMUSCULAR_JUNCTION_DEVELOPMENT		50	0.58932	1.99321	0	0.0144817	0.263	13466	tags=62%, list=24%, signal=82%
GO_COVALENT_CHROMATIN_MODIFICATION	GO_COVALENT_CHROMATIN_MODIFICATION		481	0.502749	1.9923	0	0.0143689	0.264	8611	tags=41%, list=16%, signal=49%
GO_REGULATION_OF_SMOOTHENED_SIGNALING_PATHWAY	GO_REGULATION_OF_SMOOTHENED_SIGNALING_PATHWAY		86	0.57323	1.99116	0	0.0141974	0.264	11377	tags=57%, list=20%, signal=72%
GO_NEURON_PROJECTION_ARBORIZATION	GO_NEURON_PROJECTION_ARBORIZATION		26	0.667883	1.99108	0	0.0139134	0.264	9775	tags=65%, list=18%, signal=79%
GO_NEGATIVE_REGULATION_OF_SODIUM_ION_TRANSPORT	GO_NEGATIVE_REGULATION_OF_SODIUM_ION_TRANSPORT		18	0.678332	1.98697	0	0.014429	0.271	6641	tags=50%, list=12%, signal=57%
GO_REGULATION_OF_DENDRITE_MORPHOGENESIS	GO_REGULATION_OF_DENDRITE_MORPHOGENESIS		95	0.517908	1.98529	0	0.0145144	0.274	12425	tags=54%, list=22%, signal=69%
GO_REGULATION_OF_EPITHELIAL_TUBE_FORMATION	GO_REGULATION_OF_EPITHELIAL_TUBE_FORMATION		18	0.758249	1.98448	0	0.0143472	0.275	3914	tags=61%, list=7%, signal=66%
GO_TUBE_FORMATION	GO_TUBE_FORMATION		150	0.521106	1.98414	0	0.0141568	0.275	9868	tags=43%, list=18%, signal=53%
GO_EMBRYONIC_CAMERA_TYPE_EYE_MORPHOGENESIS	GO_EMBRYONIC_CAMERA_TYPE_EYE_MORPHOGENESIS		28	0.692156	1.98368	0	0.0139982	0.275	10341	tags=64%, list=19%, signal=79%
GO_SKELETAL_SYSTEM_MORPHOGENESIS	GO_SKELETAL_SYSTEM_MORPHOGENESIS		227	0.502739	1.98265	0	0.0139738	0.276	10100	tags=43%, list=18%, signal=53%
GO_REGULATION_OF_RNA_SPLICING	GO_REGULATION_OF_RNA_SPLICING		155	0.555087	1.9823	0	0.0138018	0.278	8234	tags=42%, list=15%, signal=49%
GO_STRESS_GRANULE_ASSEMBLY	GO_STRESS_GRANULE_ASSEMBLY		23	0.698867	1.98225	0.00190114	0.0135792	0.278	10228	tags=57%, list=18%, signal=69%
GO_HISTONE_H3_K4_METHYLATION	GO_HISTONE_H3_K4_METHYLATION		57	0.614634	1.98162	0	0.0134135	0.278	7983	tags=51%, list=14%, signal=59%
GO_PROXIMAL_DISTAL_PATTERN_FORMATION	GO_PROXIMAL_DISTAL_PATTERN_FORMATION		33	0.652576	1.97911	0	0.0137144	0.285	8328	tags=52%, list=15%, signal=61%
GO_PATTERN_SPECIFICATION_PROCESS	GO_PATTERN_SPECIFICATION_PROCESS		455	0.492417	1.97503	0	0.0143517	0.297	9522	tags=44%, list=17%, signal=52%
GO_PEPTIDYL_LYSINE_MODIFICATION	GO_PEPTIDYL_LYSINE_MODIFICATION		404	0.489167	1.96848	0	0.0155754	0.324	8876	tags=40%, list=16%, signal=48%
GO_NERVE_DEVELOPMENT	GO_NERVE_DEVELOPMENT		79	0.531768	1.96049	0	0.0172005	0.347	13041	tags=56%, list=23%, signal=73%
GO_ESTABLISHMENT_OF_PLANAR_POLARITY_OF_EMBRYONIC_EPITHELIUM	GO_ESTABLISHMENT_OF_PLANAR_POLARITY_OF_EMBRYONIC_EPITHELIUM		17	0.74777	1.95979	0	0.017151	0.348	12040	tags=82%, list=22%, signal=105%
GO_MESONEPHROS_DEVELOPMENT	GO_MESONEPHROS_DEVELOPMENT		103	0.532941	1.95874	0	0.0171115	0.352	12887	tags=48%, list=23%, signal=62%
GO_NEURON_PROJECTION_ORGANIZATION	GO_NEURON_PROJECTION_ORGANIZATION		92	0.513582	1.95861	0	0.0169215	0.352	4109	tags=33%, list=7%, signal=35%
GO_ANTERIOR_POSTERIOR_PATTERN_SPECIFICATION	GO_ANTERIOR_POSTERIOR_PATTERN_SPECIFICATION		219	0.507345	1.9549	0	0.0175411	0.36	9522	tags=43%, list=17%, signal=52%
GO_HINDLIMB_MORPHOGENESIS	GO_HINDLIMB_MORPHOGENESIS		37	0.637918	1.9547	0	0.0173244	0.36	10494	tags=54%, list=19%, signal=67%
GO_COCHLEA_DEVELOPMENT	GO_COCHLEA_DEVELOPMENT		51	0.556254	1.95082	0	0.0181245	0.372	6362	tags=45%, list=11%, signal=51%
GO_EMBRYONIC_HINDLIMB_MORPHOGENESIS	GO_EMBRYONIC_HINDLIMB_MORPHOGENESIS		29	0.662027	1.94701	0	0.0188217	0.388	9532	tags=55%, list=17%, signal=67%
GO_ENDOCHONDRAL_BONE_MORPHOGENESIS	GO_ENDOCHONDRAL_BONE_MORPHOGENESIS		55	0.559418	1.94502	0	0.0189847	0.393	6362	tags=42%, list=11%, signal=47%
GO_REGULATION_OF_NEURON_MIGRATION	GO_REGULATION_OF_NEURON_MIGRATION		45	0.59058	1.94459	0	0.0188378	0.393	12295	tags=58%, list=22%, signal=74%
GO_ALTERNATIVE_MRNA_SPLICING_VIA_SPLICEOSOME	GO_ALTERNATIVE_MRNA_SPLICING_VIA_SPLICEOSOME		87	0.584282	1.94441	0.00192308	0.0187016	0.397	7072	tags=43%, list=13%, signal=49%
GO_CENTRAL_NERVOUS_SYSTEM_NEURON_DIFFERENTIATION	GO_CENTRAL_NERVOUS_SYSTEM_NEURON_DIFFERENTIATION		192	0.511556	1.94386	0	0.0185585	0.398	10738	tags=52%, list=19%, signal=64%
GO_INNERVATION	GO_INNERVATION		26	0.625225	1.94333	0.00195695	0.0184419	0.398	6440	tags=46%, list=12%, signal=52%
GO_REGULATION_OF_DENDRITIC_SPINE_MORPHOGENESIS	GO_REGULATION_OF_DENDRITIC_SPINE_MORPHOGENESIS		48	0.567777	1.9409	0.00194175	0.0188699	0.403	4109	tags=38%, list=7%, signal=40%
GO_DNA_DOUBLE_STRAND_BREAK_PROCESSING	GO_DNA_DOUBLE_STRAND_BREAK_PROCESSING		25	0.685205	1.93847	0.00192308	0.0192001	0.41	8954	tags=64%, list=16%, signal=76%
GO_REGULATION_OF_RNA_EXPORT_FROM_NUCLEUS	GO_REGULATION_OF_RNA_EXPORT_FROM_NUCLEUS		16	0.792408	1.93654	0	0.01928	0.414	6233	tags=69%, list=11%, signal=77%
GO_REGULATION_OF_NUCLEOBASE_CONTAINING_COMPOUND_TRANSPORT	GO_REGULATION_OF_NUCLEOBASE_CONTAINING_COMPOUND_TRANSPORT		19	0.748612	1.93493	0	0.0193359	0.419	6233	tags=58%, list=11%, signal=65%
GO_NEGATIVE_REGULATION_OF_AXONOGENESIS	GO_NEGATIVE_REGULATION_OF_AXONOGENESIS		70	0.542851	1.93148	0	0.020041	0.43	7605	tags=49%, list=14%, signal=56%
GO_FORELIMB_MORPHOGENESIS	GO_FORELIMB_MORPHOGENESIS		41	0.589336	1.92987	0	0.0202919	0.438	12284	tags=54%, list=22%, signal=69%
GO_OTIC_VESICLE_DEVELOPMENT	GO_OTIC_VESICLE_DEVELOPMENT		16	0.735213	1.92808	0	0.0206153	0.441	7858	tags=63%, list=14%, signal=73%
GO_HISTONE_H2A_UBIQUITINATION	GO_HISTONE_H2A_UBIQUITINATION		26	0.644401	1.92749	0.00371747	0.0205094	0.443	2927	tags=42%, list=5%, signal=45%
GO_CARDIAC_SEPTUM_DEVELOPMENT	GO_CARDIAC_SEPTUM_DEVELOPMENT		113	0.52246	1.92609	0.00193424	0.02071	0.446	5095	tags=35%, list=9%, signal=39%
GO_REGULATION_OF_EMBRYONIC_DEVELOPMENT	GO_REGULATION_OF_EMBRYONIC_DEVELOPMENT		133	0.491248	1.92312	0.00189394	0.0210229	0.452	7776	tags=40%, list=14%, signal=46%
GO_NEGATIVE_REGULATION_OF_DEVELOPMENTAL_GROWTH	GO_NEGATIVE_REGULATION_OF_DEVELOPMENTAL_GROWTH		114	0.482218	1.92268	0	0.0209194	0.453	10258	tags=48%, list=18%, signal=59%
GO_CELL_PROLIFERATION_INVOLVED_IN_HEART_MORPHOGENESIS	GO_CELL_PROLIFERATION_INVOLVED_IN_HEART_MORPHOGENESIS		17	0.700726	1.92207	0	0.0208268	0.455	6362	tags=53%, list=11%, signal=60%
GO_HISTONE_H3_K4_TRIMETHYLATION	GO_HISTONE_H3_K4_TRIMETHYLATION		21	0.730954	1.92041	0	0.0210527	0.461	7983	tags=57%, list=14%, signal=67%
GO_ESTABLISHMENT_OF_PLANAR_POLARITY_INVOLVED_IN_NEURAL_TUBE_CLOSURE	GO_ESTABLISHMENT_OF_PLANAR_POLARITY_INVOLVED_IN_NEURAL_TUBE_CLOSURE		15	0.75252	1.91973	0.00192678	0.0209825	0.463	12040	tags=87%, list=22%, signal=111%
GO_BODY_MORPHOGENESIS	GO_BODY_MORPHOGENESIS		49	0.572779	1.91834	0.00196078	0.021184	0.469	4840	tags=41%, list=9%, signal=45%
GO_ENTERIC_NERVOUS_SYSTEM_DEVELOPMENT	GO_ENTERIC_NERVOUS_SYSTEM_DEVELOPMENT		15	0.733786	1.91736	0	0.0211714	0.471	10572	tags=60%, list=19%, signal=74%
GO_HISTONE_DEUBIQUITINATION	GO_HISTONE_DEUBIQUITINATION		23	0.657579	1.91647	0.00202429	0.021238	0.475	5814	tags=48%, list=10%, signal=53%
GO_MESODERM_MORPHOGENESIS	GO_MESODERM_MORPHOGENESIS		76	0.523385	1.91618	0.00204918	0.0210655	0.476	12284	tags=50%, list=22%, signal=64%
GO_STRIATED_MUSCLE_CELL_PROLIFERATION	GO_STRIATED_MUSCLE_CELL_PROLIFERATION		80	0.519548	1.91307	0	0.0216139	0.482	5146	tags=34%, list=9%, signal=37%
GO_NEGATIVE_REGULATION_OF_CELL_MORPHOGENESIS_INVOLVED_IN_DIFFERENTIATION	GO_NEGATIVE_REGULATION_OF_CELL_MORPHOGENESIS_INVOLVED_IN_DIFFERENTIATION		98	0.495097	1.91193	0.00192308	0.0216291	0.483	7738	tags=43%, list=14%, signal=50%
GO_SENSORY_ORGAN_MORPHOGENESIS	GO_SENSORY_ORGAN_MORPHOGENESIS		269	0.468783	1.91147	0	0.0215212	0.484	9546	tags=43%, list=17%, signal=51%
GO_ANTERIOR_POSTERIOR_AXIS_SPECIFICATION	GO_ANTERIOR_POSTERIOR_AXIS_SPECIFICATION		52	0.542791	1.90966	0.0020202	0.0219255	0.49	9052	tags=42%, list=16%, signal=50%
GO_EMBRYONIC_FORELIMB_MORPHOGENESIS	GO_EMBRYONIC_FORELIMB_MORPHOGENESIS		33	0.600335	1.90876	0	0.0219035	0.49	9522	tags=48%, list=17%, signal=58%
GO_HISTONE_H3_K36_METHYLATION	GO_HISTONE_H3_K36_METHYLATION		16	0.745817	1.9077	0.00190114	0.0219781	0.494	2953	tags=50%, list=5%, signal=53%
GO_CARDIAC_VENTRICLE_DEVELOPMENT	GO_CARDIAC_VENTRICLE_DEVELOPMENT		130	0.501977	1.90623	0.00190476	0.0222629	0.501	9868	tags=42%, list=18%, signal=51%
GO_PALLIUM_DEVELOPMENT	GO_PALLIUM_DEVELOPMENT		170	0.475369	1.90441	0	0.0225599	0.505	10841	tags=47%, list=20%, signal=58%
GO_MESENCHYME_DEVELOPMENT	GO_MESENCHYME_DEVELOPMENT		286	0.452278	1.90403	0	0.0223922	0.505	9811	tags=41%, list=18%, signal=49%
GO_REGULATION_OF_STEM_CELL_POPULATION_MAINTENANCE	GO_REGULATION_OF_STEM_CELL_POPULATION_MAINTENANCE		34	0.622185	1.90376	0	0.022298	0.507	9601	tags=47%, list=17%, signal=57%
GO_HISTONE_MONOUBIQUITINATION	GO_HISTONE_MONOUBIQUITINATION		29	0.658035	1.90356	0.00198413	0.0221134	0.507	5896	tags=52%, list=11%, signal=58%
GO_INNER_EAR_MORPHOGENESIS	GO_INNER_EAR_MORPHOGENESIS		103	0.508632	1.90312	0	0.0219739	0.508	9546	tags=48%, list=17%, signal=57%
GO_NEURAL_CREST_CELL_MIGRATION	GO_NEURAL_CREST_CELL_MIGRATION		56	0.538971	1.9024	0.00199203	0.0220576	0.513	7605	tags=46%, list=14%, signal=54%
GO_DNA_GEOMETRIC_CHANGE	GO_DNA_GEOMETRIC_CHANGE		116	0.59185	1.90199	0.010101	0.0219495	0.513	11733	tags=57%, list=21%, signal=72%
GO_BRANCH_ELONGATION_OF_AN_EPITHELIUM	GO_BRANCH_ELONGATION_OF_AN_EPITHELIUM		19	0.710077	1.90188	0.00390625	0.0217641	0.513	7013	tags=53%, list=13%, signal=60%
GO_REGULATION_OF_DNA_TEMPLATED_TRANSCRIPTION_ELONGATION	GO_REGULATION_OF_DNA_TEMPLATED_TRANSCRIPTION_ELONGATION		48	0.591314	1.89937	0	0.0222274	0.521	5376	tags=42%, list=10%, signal=46%
GO_CARDIAC_RIGHT_VENTRICLE_MORPHOGENESIS	GO_CARDIAC_RIGHT_VENTRICLE_MORPHOGENESIS		20	0.651829	1.89405	0.00192678	0.023588	0.539	9532	tags=55%, list=17%, signal=66%
GO_REGULATION_OF_MRNA_SPLICING_VIA_SPLICEOSOME	GO_REGULATION_OF_MRNA_SPLICING_VIA_SPLICEOSOME		113	0.560403	1.89353	0.00200803	0.0235342	0.54	8636	tags=44%, list=16%, signal=52%
GO_CHROMATIN_REMODELING	GO_CHROMATIN_REMODELING		216	0.509091	1.89231	0.00403226	0.0236098	0.543	10295	tags=46%, list=19%, signal=56%
GO_SEGMENTATION	GO_SEGMENTATION		100	0.5184	1.89167	0	0.0235332	0.543	9052	tags=42%, list=16%, signal=50%
GO_MALE_GENITALIA_DEVELOPMENT	GO_MALE_GENITALIA_DEVELOPMENT		23	0.621711	1.89143	0	0.0234032	0.543	11851	tags=61%, list=21%, signal=77%
GO_EAR_MORPHOGENESIS	GO_EAR_MORPHOGENESIS		123	0.492251	1.89142	0	0.0231997	0.543	9546	tags=46%, list=17%, signal=55%
GO_POSTSYNAPSE_ASSEMBLY	GO_POSTSYNAPSE_ASSEMBLY		31	0.643321	1.88917	0	0.0235559	0.549	13985	tags=68%, list=25%, signal=90%
GO_CONVERGENT_EXTENSION	GO_CONVERGENT_EXTENSION		15	0.719363	1.88913	0	0.0233593	0.549	9811	tags=67%, list=18%, signal=81%
GO_PROTEIN_TRANSPORT_ALONG_MICROTUBULE	GO_PROTEIN_TRANSPORT_ALONG_MICROTUBULE		68	0.562284	1.88856	0.00195312	0.023282	0.549	9428	tags=47%, list=17%, signal=57%
GO_CEREBRAL_CORTEX_DEVELOPMENT	GO_CEREBRAL_CORTEX_DEVELOPMENT		115	0.494981	1.88768	0	0.0233897	0.55	11211	tags=51%, list=20%, signal=64%
GO_REGULATION_OF_DENDRITE_DEVELOPMENT	GO_REGULATION_OF_DENDRITE_DEVELOPMENT		155	0.467377	1.88665	0	0.0235261	0.553	12425	tags=50%, list=22%, signal=65%
GO_HISTONE_UBIQUITINATION	GO_HISTONE_UBIQUITINATION		48	0.57779	1.88231	0.00191205	0.0246468	0.561	8091	tags=52%, list=15%, signal=61%
GO_POSITIVE_REGULATION_OF_TRANSCRIPTION_FROM_RNA_POLYMERASE_II_PROMOTER_INVOLVED_IN_CELLULAR_RESPONSE_TO_CHEMICAL_STIMULUS	GO_POSITIVE_REGULATION_OF_TRANSCRIPTION_FROM_RNA_POLYMERASE_II_PROMOTER_INVOLVED_IN_CELLULAR_RESPONSE_TO_CHEMICAL_STIMULUS		23	0.621398	1.88141	0.00203252	0.0246906	0.563	4442	tags=39%, list=8%, signal=43%
GO_DENDRITE_DEVELOPMENT	GO_DENDRITE_DEVELOPMENT		247	0.454411	1.88054	0	0.0248756	0.569	12425	tags=49%, list=22%, signal=63%
GO_CEREBELLAR_CORTEX_DEVELOPMENT	GO_CEREBELLAR_CORTEX_DEVELOPMENT		50	0.529705	1.87902	0.00199203	0.0251408	0.574	8455	tags=48%, list=15%, signal=57%
GO_CAMERA_TYPE_EYE_MORPHOGENESIS	GO_CAMERA_TYPE_EYE_MORPHOGENESIS		125	0.489762	1.87654	0	0.0257478	0.58	9428	tags=42%, list=17%, signal=51%
GO_PHARYNGEAL_SYSTEM_DEVELOPMENT	GO_PHARYNGEAL_SYSTEM_DEVELOPMENT		26	0.651761	1.87632	0	0.0256326	0.583	6701	tags=46%, list=12%, signal=52%
GO_PROTEIN_ACETYLATION	GO_PROTEIN_ACETYLATION		202	0.487264	1.87617	0.00191205	0.0254883	0.583	11766	tags=48%, list=21%, signal=61%
GO_POSITIVE_REGULATION_OF_HISTONE_METHYLATION	GO_POSITIVE_REGULATION_OF_HISTONE_METHYLATION		41	0.601437	1.87579	0.00391389	0.0253598	0.584	9065	tags=49%, list=16%, signal=58%
GO_HIPPOCAMPUS_DEVELOPMENT	GO_HIPPOCAMPUS_DEVELOPMENT		81	0.504458	1.87461	0	0.0255143	0.589	13192	tags=52%, list=24%, signal=68%
GO_CAMERA_TYPE_EYE_DEVELOPMENT	GO_CAMERA_TYPE_EYE_DEVELOPMENT		332	0.44306	1.87442	0	0.0253537	0.589	9207	tags=39%, list=17%, signal=47%
GO_OUTFLOW_TRACT_MORPHOGENESIS	GO_OUTFLOW_TRACT_MORPHOGENESIS		78	0.53094	1.87365	0.00194553	0.0254365	0.59	5095	tags=36%, list=9%, signal=39%
GO_PROTEIN_LOCALIZATION_TO_CILIUM	GO_PROTEIN_LOCALIZATION_TO_CILIUM		61	0.544424	1.87172	0.00192308	0.0259563	0.598	9428	tags=46%, list=17%, signal=55%
GO_REGULATION_OF_MRNA_PROCESSING	GO_REGULATION_OF_MRNA_PROCESSING		152	0.539296	1.87058	0.00594059	0.0260796	0.601	8702	tags=43%, list=16%, signal=51%
GO_HINDBRAIN_DEVELOPMENT	GO_HINDBRAIN_DEVELOPMENT		156	0.471949	1.87058	0	0.025885	0.601	10848	tags=47%, list=20%, signal=59%
GO_GANGLION_DEVELOPMENT	GO_GANGLION_DEVELOPMENT		16	0.707798	1.87028	0	0.0257921	0.603	6790	tags=56%, list=12%, signal=64%
GO_CARDIAC_MUSCLE_CELL_PROLIFERATION	GO_CARDIAC_MUSCLE_CELL_PROLIFERATION		66	0.526811	1.8701	0	0.025704	0.604	8532	tags=39%, list=15%, signal=46%
GO_BONE_MORPHOGENESIS	GO_BONE_MORPHOGENESIS		94	0.503601	1.86857	0	0.0260142	0.607	6562	tags=37%, list=12%, signal=42%
GO_EMBRYONIC_ORGAN_DEVELOPMENT	GO_EMBRYONIC_ORGAN_DEVELOPMENT		451	0.429711	1.86767	0	0.0260869	0.608	9655	tags=40%, list=17%, signal=48%
GO_SOMITOGENESIS	GO_SOMITOGENESIS		70	0.529813	1.86761	0	0.0259052	0.608	9052	tags=44%, list=16%, signal=53%
GO_RETINA_DEVELOPMENT_IN_CAMERA_TYPE_EYE	GO_RETINA_DEVELOPMENT_IN_CAMERA_TYPE_EYE		150	0.469918	1.86746	0	0.0257869	0.609	9196	tags=43%, list=17%, signal=52%
GO_COCHLEA_MORPHOGENESIS	GO_COCHLEA_MORPHOGENESIS		24	0.641589	1.86588	0.00194175	0.0260239	0.612	6362	tags=58%, list=11%, signal=66%
GO_CENTRAL_NERVOUS_SYSTEM_NEURON_DEVELOPMENT	GO_CENTRAL_NERVOUS_SYSTEM_NEURON_DEVELOPMENT		82	0.514331	1.86579	0	0.0258635	0.612	10688	tags=48%, list=19%, signal=59%
GO_HIPPO_SIGNALING	GO_HIPPO_SIGNALING		43	0.585682	1.86429	0.00380228	0.0261753	0.619	9839	tags=53%, list=18%, signal=65%
GO_POSTSYNAPSE_ORGANIZATION	GO_POSTSYNAPSE_ORGANIZATION		173	0.459604	1.8641	0	0.0260531	0.619	14136	tags=53%, list=25%, signal=71%
GO_GASTRULATION_WITH_MOUTH_FORMING_SECOND	GO_GASTRULATION_WITH_MOUTH_FORMING_SECOND		27	0.602133	1.86395	0.00205339	0.0259299	0.619	6881	tags=56%, list=12%, signal=63%
GO_MICROTUBULE_ANCHORING	GO_MICROTUBULE_ANCHORING		26	0.659475	1.86329	0.00197628	0.0259193	0.62	13034	tags=69%, list=23%, signal=90%
GO_CHROMOSOME_ORGANIZATION_INVOLVED_IN_MEIOTIC_CELL_CYCLE	GO_CHROMOSOME_ORGANIZATION_INVOLVED_IN_MEIOTIC_CELL_CYCLE		70	0.557436	1.86197	0.0145228	0.0260614	0.625	7848	tags=49%, list=14%, signal=56%
GO_SYMPATHETIC_NERVOUS_SYSTEM_DEVELOPMENT	GO_SYMPATHETIC_NERVOUS_SYSTEM_DEVELOPMENT		21	0.641975	1.85993	0.00198807	0.0265731	0.638	10572	tags=57%, list=19%, signal=71%
GO_BETA_CATENIN_DESTRUCTION_COMPLEX_DISASSEMBLY	GO_BETA_CATENIN_DESTRUCTION_COMPLEX_DISASSEMBLY		21	0.633993	1.85768	0.00392157	0.0270514	0.644	4937	tags=52%, list=9%, signal=57%
GO_REGULATION_OF_DNA_TEMPLATED_TRANSCRIPTION_INITIATION	GO_REGULATION_OF_DNA_TEMPLATED_TRANSCRIPTION_INITIATION		46	0.533133	1.85595	0.00197628	0.0273948	0.65	6772	tags=46%, list=12%, signal=52%
GO_VENTRICULAR_SYSTEM_DEVELOPMENT	GO_VENTRICULAR_SYSTEM_DEVELOPMENT		32	0.559	1.85552	0.0020284	0.0273451	0.651	5535	tags=31%, list=10%, signal=35%
GO_NEGATIVE_REGULATION_OF_EPITHELIAL_TO_MESENCHYMAL_TRANSITION	GO_NEGATIVE_REGULATION_OF_EPITHELIAL_TO_MESENCHYMAL_TRANSITION		37	0.570245	1.85348	0.00206612	0.0278159	0.656	6873	tags=43%, list=12%, signal=49%
GO_EMBRYONIC_EYE_MORPHOGENESIS	GO_EMBRYONIC_EYE_MORPHOGENESIS		37	0.614141	1.85334	0	0.0276799	0.657	10341	tags=62%, list=19%, signal=76%
GO_TELENCEPHALON_DEVELOPMENT	GO_TELENCEPHALON_DEVELOPMENT		256	0.451863	1.85232	0	0.027798	0.658	13192	tags=49%, list=24%, signal=64%
GO_DIGESTIVE_SYSTEM_DEVELOPMENT	GO_DIGESTIVE_SYSTEM_DEVELOPMENT		144	0.496465	1.85212	0	0.0276666	0.658	12453	tags=50%, list=22%, signal=64%
GO_NEURON_PROJECTION_EXTENSION_INVOLVED_IN_NEURON_PROJECTION_GUIDANCE	GO_NEURON_PROJECTION_EXTENSION_INVOLVED_IN_NEURON_PROJECTION_GUIDANCE		37	0.575186	1.85115	0.00393701	0.0278012	0.66	8481	tags=57%, list=15%, signal=67%
GO_DORSAL_VENTRAL_NEURAL_TUBE_PATTERNING	GO_DORSAL_VENTRAL_NEURAL_TUBE_PATTERNING		24	0.622092	1.85062	0.0040404	0.0278253	0.663	11377	tags=58%, list=20%, signal=73%
GO_LUNG_ALVEOLUS_DEVELOPMENT	GO_LUNG_ALVEOLUS_DEVELOPMENT		41	0.561145	1.84987	0.00554529	0.0279672	0.667	9343	tags=51%, list=17%, signal=62%
GO_CELLULAR_RESPONSE_TO_STEROL	GO_CELLULAR_RESPONSE_TO_STEROL		26	0.605092	1.84905	0	0.0281155	0.669	6701	tags=38%, list=12%, signal=44%
GO_FOREBRAIN_DEVELOPMENT	GO_FOREBRAIN_DEVELOPMENT		388	0.444008	1.84882	0	0.0280095	0.669	13192	tags=50%, list=24%, signal=65%
GO_METENCEPHALON_DEVELOPMENT	GO_METENCEPHALON_DEVELOPMENT		114	0.474995	1.84761	0	0.0282761	0.671	10848	tags=50%, list=20%, signal=62%
GO_CEREBELLAR_CORTEX_MORPHOGENESIS	GO_CEREBELLAR_CORTEX_MORPHOGENESIS		33	0.575048	1.84676	0.00404858	0.0284025	0.674	8455	tags=48%, list=15%, signal=57%
GO_TONGUE_DEVELOPMENT	GO_TONGUE_DEVELOPMENT		23	0.636758	1.84666	0.0021322	0.0282547	0.674	11580	tags=65%, list=21%, signal=82%
GO_NEGATIVE_REGULATION_OF_MICROTUBULE_POLYMERIZATION_OR_DEPOLYMERIZATION	GO_NEGATIVE_REGULATION_OF_MICROTUBULE_POLYMERIZATION_OR_DEPOLYMERIZATION		39	0.571577	1.84662	0.00767754	0.0280886	0.674	9258	tags=54%, list=17%, signal=65%
GO_ANATOMICAL_STRUCTURE_ARRANGEMENT	GO_ANATOMICAL_STRUCTURE_ARRANGEMENT		17	0.674584	1.84484	0.00389105	0.0285139	0.677	9956	tags=53%, list=18%, signal=64%
GO_CARDIAC_CHAMBER_DEVELOPMENT	GO_CARDIAC_CHAMBER_DEVELOPMENT		173	0.472371	1.84459	0.00385356	0.0284422	0.68	9532	tags=40%, list=17%, signal=48%
GO_CELL_FATE_SPECIFICATION	GO_CELL_FATE_SPECIFICATION		101	0.520345	1.84158	0	0.0292961	0.694	9445	tags=48%, list=17%, signal=57%
GO_PEPTIDYL_LYSINE_ACETYLATION	GO_PEPTIDYL_LYSINE_ACETYLATION		172	0.486569	1.84019	0.00383142	0.0294824	0.701	11766	tags=49%, list=21%, signal=63%
GO_CELL_MIGRATION_IN_HINDBRAIN	GO_CELL_MIGRATION_IN_HINDBRAIN		15	0.698631	1.84003	0	0.0293578	0.703	12828	tags=67%, list=23%, signal=87%
GO_SPINAL_CORD_MOTOR_NEURON_DIFFERENTIATION	GO_SPINAL_CORD_MOTOR_NEURON_DIFFERENTIATION		35	0.574906	1.83863	0	0.0296125	0.707	8342	tags=49%, list=15%, signal=57%
GO_HEAD_MORPHOGENESIS	GO_HEAD_MORPHOGENESIS		36	0.563928	1.8371	0.00189753	0.029946	0.713	4840	tags=42%, list=9%, signal=46%
GO_SISTER_CHROMATID_COHESION	GO_SISTER_CHROMATID_COHESION		63	0.619622	1.83198	0.0144033	0.0314943	0.722	11658	tags=57%, list=21%, signal=72%
GO_CARDIAC_CHAMBER_MORPHOGENESIS	GO_CARDIAC_CHAMBER_MORPHOGENESIS		130	0.486392	1.83158	0.00580271	0.0314252	0.722	9532	tags=41%, list=17%, signal=49%
GO_REGULATION_OF_TRANSCRIPTION_INITIATION_FROM_RNA_POLYMERASE_II_PROMOTER	GO_REGULATION_OF_TRANSCRIPTION_INITIATION_FROM_RNA_POLYMERASE_II_PROMOTER		37	0.546606	1.83137	0.00200803	0.0313284	0.722	6772	tags=49%, list=12%, signal=55%
GO_POSITIVE_REGULATION_OF_SMOOTHENED_SIGNALING_PATHWAY	GO_POSITIVE_REGULATION_OF_SMOOTHENED_SIGNALING_PATHWAY		38	0.56416	1.83109	0.00567108	0.0312746	0.722	11216	tags=53%, list=20%, signal=66%
GO_CHEMOSENSORY_BEHAVIOR	GO_CHEMOSENSORY_BEHAVIOR		17	0.676181	1.83107	0	0.0311013	0.722	13217	tags=59%, list=24%, signal=77%
GO_HOMOLOGOUS_CHROMOSOME_PAIRING_AT_MEIOSIS	GO_HOMOLOGOUS_CHROMOSOME_PAIRING_AT_MEIOSIS		49	0.539879	1.83097	0.00835073	0.0309704	0.722	7848	tags=45%, list=14%, signal=52%
GO_N_TERMINAL_PROTEIN_AMINO_ACID_MODIFICATION	GO_N_TERMINAL_PROTEIN_AMINO_ACID_MODIFICATION		29	0.573242	1.83031	0.00592885	0.0310147	0.725	10971	tags=55%, list=20%, signal=69%
GO_CARTILAGE_DEVELOPMENT	GO_CARTILAGE_DEVELOPMENT		195	0.468231	1.82685	0	0.0320997	0.731	10212	tags=42%, list=18%, signal=51%
GO_LOCOMOTOR_RHYTHM	GO_LOCOMOTOR_RHYTHM		15	0.656647	1.82571	0.00402414	0.0323601	0.734	7482	tags=60%, list=13%, signal=69%
GO_REGULATION_OF_SYNAPSE_ASSEMBLY	GO_REGULATION_OF_SYNAPSE_ASSEMBLY		107	0.497559	1.82559	0	0.0322323	0.735	13985	tags=56%, list=25%, signal=75%
GO_NEGATIVE_REGULATION_OF_AXON_EXTENSION	GO_NEGATIVE_REGULATION_OF_AXON_EXTENSION		43	0.543739	1.82487	0.00199601	0.0322629	0.737	7605	tags=51%, list=14%, signal=59%
GO_OOGENESIS	GO_OOGENESIS		91	0.448374	1.82411	0	0.0323045	0.738	11999	tags=42%, list=22%, signal=53%
GO_HISTONE_H3_K9_MODIFICATION	GO_HISTONE_H3_K9_MODIFICATION		49	0.549777	1.82339	0.00189753	0.0323044	0.738	7107	tags=43%, list=13%, signal=49%
GO_SYNAPSE_ORGANIZATION	GO_SYNAPSE_ORGANIZATION		433	0.423528	1.82294	0	0.032243	0.738	13062	tags=49%, list=24%, signal=64%
GO_DIGESTIVE_TRACT_MORPHOGENESIS	GO_DIGESTIVE_TRACT_MORPHOGENESIS		49	0.577267	1.82196	0.00604839	0.0324084	0.741	11527	tags=51%, list=21%, signal=64%
GO_POST_ANAL_TAIL_MORPHOGENESIS	GO_POST_ANAL_TAIL_MORPHOGENESIS		19	0.638856	1.82156	0.00194553	0.0323568	0.742	8685	tags=47%, list=16%, signal=56%
GO_CHONDROCYTE_DEVELOPMENT	GO_CHONDROCYTE_DEVELOPMENT		31	0.619439	1.82118	0.00204918	0.0323412	0.744	6362	tags=45%, list=11%, signal=51%
GO_KIDNEY_EPITHELIUM_DEVELOPMENT	GO_KIDNEY_EPITHELIUM_DEVELOPMENT		142	0.470968	1.81968	0.00189036	0.0326863	0.745	14478	tags=49%, list=26%, signal=67%
GO_NEURON_FATE_SPECIFICATION	GO_NEURON_FATE_SPECIFICATION		34	0.620548	1.81956	0	0.032572	0.746	16603	tags=76%, list=30%, signal=109%
GO_LIMBIC_SYSTEM_DEVELOPMENT	GO_LIMBIC_SYSTEM_DEVELOPMENT		109	0.487389	1.81782	0	0.0329485	0.747	13192	tags=50%, list=24%, signal=65%
GO_REGULATION_OF_SKELETAL_MUSCLE_CELL_DIFFERENTIATION	GO_REGULATION_OF_SKELETAL_MUSCLE_CELL_DIFFERENTIATION		20	0.635826	1.81726	0.00408998	0.0330092	0.747	6524	tags=45%, list=12%, signal=51%
GO_PROTEIN_DEMETHYLATION	GO_PROTEIN_DEMETHYLATION		32	0.585488	1.81553	0.00570342	0.0334894	0.749	12115	tags=53%, list=22%, signal=68%
GO_MESENCHYMAL_CELL_DIFFERENTIATION	GO_MESENCHYMAL_CELL_DIFFERENTIATION		225	0.435009	1.81529	0.00194553	0.0334141	0.749	8288	tags=37%, list=15%, signal=44%
GO_PEPTIDYL_GLUTAMIC_ACID_MODIFICATION	GO_PEPTIDYL_GLUTAMIC_ACID_MODIFICATION		31	0.522308	1.81412	0.00201207	0.033729	0.754	11381	tags=48%, list=20%, signal=61%
GO_NEURONAL_STEM_CELL_POPULATION_MAINTENANCE	GO_NEURONAL_STEM_CELL_POPULATION_MAINTENANCE		23	0.635621	1.81375	0.00587084	0.0336375	0.754	13631	tags=70%, list=25%, signal=92%
GO_MAINTENANCE_OF_CELL_NUMBER	GO_MAINTENANCE_OF_CELL_NUMBER		164	0.463184	1.81308	0	0.0337156	0.756	10104	tags=43%, list=18%, signal=52%
GO_HEART_FORMATION	GO_HEART_FORMATION		30	0.592088	1.81294	0.00193798	0.0335715	0.756	5095	tags=43%, list=9%, signal=48%
GO_REGULATION_OF_CELL_MORPHOGENESIS_INVOLVED_IN_DIFFERENTIATION	GO_REGULATION_OF_CELL_MORPHOGENESIS_INVOLVED_IN_DIFFERENTIATION		310	0.429516	1.81261	0	0.0335089	0.756	9082	tags=39%, list=16%, signal=46%
GO_RETINA_LAYER_FORMATION	GO_RETINA_LAYER_FORMATION		25	0.618518	1.81196	0.00583658	0.0335632	0.759	8295	tags=52%, list=15%, signal=61%
GO_MESONEPHRIC_TUBULE_MORPHOGENESIS	GO_MESONEPHRIC_TUBULE_MORPHOGENESIS		66	0.510208	1.81184	0.00196078	0.0334427	0.759	12887	tags=44%, list=23%, signal=57%
GO_SMAD_PROTEIN_SIGNAL_TRANSDUCTION	GO_SMAD_PROTEIN_SIGNAL_TRANSDUCTION		78	0.503816	1.81168	0	0.0333172	0.759	7467	tags=37%, list=13%, signal=43%
GO_CELLULAR_RESPONSE_TO_UV	GO_CELLULAR_RESPONSE_TO_UV		81	0.483558	1.81092	0	0.0334351	0.762	9624	tags=40%, list=17%, signal=48%
GO_ENTEROENDOCRINE_CELL_DIFFERENTIATION	GO_ENTEROENDOCRINE_CELL_DIFFERENTIATION		27	0.590945	1.80984	0.00408998	0.0337611	0.765	8235	tags=41%, list=15%, signal=48%
GO_HOMOPHILIC_CELL_ADHESION_VIA_PLASMA_MEMBRANE_ADHESION_MOLECULES	GO_HOMOPHILIC_CELL_ADHESION_VIA_PLASMA_MEMBRANE_ADHESION_MOLECULES		168	0.487399	1.8082	0	0.0342528	0.773	9173	tags=44%, list=17%, signal=53%
GO_REGULATION_OF_INTRACELLULAR_ESTROGEN_RECEPTOR_SIGNALING_PATHWAY	GO_REGULATION_OF_INTRACELLULAR_ESTROGEN_RECEPTOR_SIGNALING_PATHWAY		39	0.546652	1.80791	0.00194932	0.0341843	0.773	7749	tags=46%, list=14%, signal=54%
GO_NEGATIVE_CHEMOTAXIS	GO_NEGATIVE_CHEMOTAXIS		47	0.547123	1.80532	0.00772201	0.034868	0.781	10322	tags=60%, list=19%, signal=73%
GO_POSITIVE_REGULATION_OF_CYCLIN_DEPENDENT_PROTEIN_KINASE_ACTIVITY	GO_POSITIVE_REGULATION_OF_CYCLIN_DEPENDENT_PROTEIN_KINASE_ACTIVITY		35	0.555258	1.80438	0.00587084	0.0350163	0.784	7963	tags=43%, list=14%, signal=50%
GO_NEURON_MIGRATION	GO_NEURON_MIGRATION		164	0.458701	1.80401	0	0.0350325	0.785	14478	tags=53%, list=26%, signal=72%
GO_ASSOCIATIVE_LEARNING	GO_ASSOCIATIVE_LEARNING		76	0.483822	1.80043	0	0.0360334	0.795	12776	tags=47%, list=23%, signal=61%
GO_REGULATION_OF_MICROTUBULE_CYTOSKELETON_ORGANIZATION	GO_REGULATION_OF_MICROTUBULE_CYTOSKELETON_ORGANIZATION		190	0.47383	1.79861	0.00195695	0.0365535	0.799	8435	tags=41%, list=15%, signal=48%
GO_CONNECTIVE_TISSUE_DEVELOPMENT	GO_CONNECTIVE_TISSUE_DEVELOPMENT		260	0.449329	1.79805	0	0.0365685	0.8	10212	tags=42%, list=18%, signal=51%
GO_REGULATION_OF_AXONOGENESIS	GO_REGULATION_OF_AXONOGENESIS		186	0.448737	1.7979	0	0.0364485	0.801	7605	tags=37%, list=14%, signal=42%
GO_SYNAPTIC_VESICLE_CLUSTERING	GO_SYNAPTIC_VESICLE_CLUSTERING		16	0.651934	1.79635	0.00389864	0.0367731	0.802	9829	tags=56%, list=18%, signal=68%
GO_HOMOLOGOUS_CHROMOSOME_SEGREGATION	GO_HOMOLOGOUS_CHROMOSOME_SEGREGATION		62	0.515218	1.7952	0.0143443	0.0370605	0.803	7848	tags=44%, list=14%, signal=51%
GO_INTRACELLULAR_ESTROGEN_RECEPTOR_SIGNALING_PATHWAY	GO_INTRACELLULAR_ESTROGEN_RECEPTOR_SIGNALING_PATHWAY		57	0.508885	1.79463	0.00196078	0.0371512	0.806	7749	tags=39%, list=14%, signal=45%
GO_CELLULAR_RESPONSE_TO_CHOLESTEROL	GO_CELLULAR_RESPONSE_TO_CHOLESTEROL		21	0.621804	1.79394	0	0.0372442	0.808	6701	tags=43%, list=12%, signal=49%
GO_RENAL_TUBULE_DEVELOPMENT	GO_RENAL_TUBULE_DEVELOPMENT		95	0.477494	1.79126	0.00376648	0.0381439	0.816	12887	tags=44%, list=23%, signal=57%
GO_HISTONE_H3_K9_METHYLATION	GO_HISTONE_H3_K9_METHYLATION		38	0.56731	1.79014	0.00193424	0.0383455	0.816	7107	tags=45%, list=13%, signal=51%
GO_KIDNEY_MORPHOGENESIS	GO_KIDNEY_MORPHOGENESIS		94	0.476996	1.78953	0.00383877	0.038411	0.816	8279	tags=35%, list=15%, signal=41%
GO_NEGATIVE_REGULATION_OF_NEURON_DIFFERENTIATION	GO_NEGATIVE_REGULATION_OF_NEURON_DIFFERENTIATION		224	0.440393	1.78933	0.00587084	0.0383269	0.816	11129	tags=45%, list=20%, signal=56%
GO_PROTEIN_MONOUBIQUITINATION	GO_PROTEIN_MONOUBIQUITINATION		69	0.533487	1.78634	0.0116732	0.0392796	0.822	9396	tags=52%, list=17%, signal=63%
GO_REGULATION_OF_MICROTUBULE_DEPOLYMERIZATION	GO_REGULATION_OF_MICROTUBULE_DEPOLYMERIZATION		31	0.579985	1.78466	0.015444	0.0397643	0.823	8770	tags=55%, list=16%, signal=65%
GO_PROTEIN_ACYLATION	GO_PROTEIN_ACYLATION		247	0.442776	1.78401	0.0056926	0.0398389	0.824	11575	tags=43%, list=21%, signal=54%
GO_PROTEIN_K48_LINKED_DEUBIQUITINATION	GO_PROTEIN_K48_LINKED_DEUBIQUITINATION		36	0.546153	1.78351	0.003861	0.0398269	0.824	4366	tags=36%, list=8%, signal=39%
GO_VENTRAL_SPINAL_CORD_DEVELOPMENT	GO_VENTRAL_SPINAL_CORD_DEVELOPMENT		49	0.545001	1.78328	0	0.0397271	0.824	16919	tags=67%, list=30%, signal=97%
GO_CELL_DIFFERENTIATION_IN_SPINAL_CORD	GO_CELL_DIFFERENTIATION_IN_SPINAL_CORD		57	0.547038	1.78276	0	0.0396937	0.825	8723	tags=47%, list=16%, signal=56%
GO_UTERUS_DEVELOPMENT	GO_UTERUS_DEVELOPMENT		21	0.622704	1.78239	0.00389105	0.0396669	0.825	12284	tags=67%, list=22%, signal=86%
GO_ORGAN_GROWTH	GO_ORGAN_GROWTH		184	0.436976	1.78236	0	0.0394975	0.825	9839	tags=40%, list=18%, signal=48%
GO_REGULATION_OF_CENTRIOLE_REPLICATION	GO_REGULATION_OF_CENTRIOLE_REPLICATION		23	0.674138	1.78055	0.00194932	0.0400947	0.828	6066	tags=48%, list=11%, signal=54%
GO_FORMATION_OF_EXTRACHROMOSOMAL_CIRCULAR_DNA	GO_FORMATION_OF_EXTRACHROMOSOMAL_CIRCULAR_DNA		15	0.698618	1.78053	0.00604839	0.0399339	0.828	8670	tags=60%, list=16%, signal=71%
GO_POSITIVE_REGULATION_OF_HISTONE_H3_K4_METHYLATION	GO_POSITIVE_REGULATION_OF_HISTONE_H3_K4_METHYLATION		18	0.676501	1.77993	0.0101626	0.040114	0.828	9065	tags=56%, list=16%, signal=66%
GO_DENDRITIC_SPINE_DEVELOPMENT	GO_DENDRITIC_SPINE_DEVELOPMENT		102	0.469095	1.77985	0.00391389	0.0399968	0.829	8346	tags=38%, list=15%, signal=45%
GO_EMBRYONIC_HEART_TUBE_DEVELOPMENT	GO_EMBRYONIC_HEART_TUBE_DEVELOPMENT		80	0.478769	1.77974	0.00193424	0.0398675	0.829	12350	tags=55%, list=22%, signal=71%
GO_NEGATIVE_REGULATION_OF_GLUCONEOGENESIS	GO_NEGATIVE_REGULATION_OF_GLUCONEOGENESIS		18	0.582139	1.77917	0.00782779	0.0399314	0.831	8987	tags=50%, list=16%, signal=60%
GO_POSITIVE_REGULATION_OF_DENDRITE_DEVELOPMENT	GO_POSITIVE_REGULATION_OF_DENDRITE_DEVELOPMENT		75	0.486265	1.77593	0	0.0410549	0.838	12966	tags=51%, list=23%, signal=66%
GO_AXONAL_FASCICULATION	GO_AXONAL_FASCICULATION		23	0.601567	1.7755	0.00967118	0.0410572	0.843	3350	tags=35%, list=6%, signal=37%
GO_EMBRYONIC_AXIS_SPECIFICATION	GO_EMBRYONIC_AXIS_SPECIFICATION		39	0.525122	1.77543	0.00408163	0.0409154	0.843	9052	tags=46%, list=16%, signal=55%
GO_FEMALE_GAMETE_GENERATION	GO_FEMALE_GAMETE_GENERATION		142	0.426272	1.77456	0	0.0411397	0.846	12340	tags=42%, list=22%, signal=54%
GO_CILIUM_ORGANIZATION	GO_CILIUM_ORGANIZATION		395	0.435509	1.7743	0.00572519	0.0410599	0.846	11523	tags=42%, list=21%, signal=53%
GO_PRE_MIRNA_PROCESSING	GO_PRE_MIRNA_PROCESSING		15	0.66535	1.77427	0.00986193	0.0409028	0.846	10457	tags=53%, list=19%, signal=66%
GO_PROTEIN_SUMOYLATION	GO_PROTEIN_SUMOYLATION		82	0.527422	1.77379	0.0121704	0.0408919	0.848	11642	tags=50%, list=21%, signal=63%
GO_NOTOCHORD_DEVELOPMENT	GO_NOTOCHORD_DEVELOPMENT		20	0.63386	1.77149	0.0120482	0.0416814	0.855	6362	tags=45%, list=11%, signal=51%
GO_REGULATION_OF_MICROTUBULE_BASED_PROCESS	GO_REGULATION_OF_MICROTUBULE_BASED_PROCESS		240	0.443947	1.77131	0	0.0415792	0.856	9965	tags=40%, list=18%, signal=49%
GO_REGULATION_OF_AXON_GUIDANCE	GO_REGULATION_OF_AXON_GUIDANCE		44	0.543439	1.77005	0.00772201	0.0419614	0.858	8481	tags=50%, list=15%, signal=59%
GO_RETINAL_GANGLION_CELL_AXON_GUIDANCE	GO_RETINAL_GANGLION_CELL_AXON_GUIDANCE		20	0.611664	1.7694	0.00625	0.0420201	0.858	7266	tags=45%, list=13%, signal=52%
GO_NEGATIVE_REGULATION_OF_DNA_METABOLIC_PROCESS	GO_NEGATIVE_REGULATION_OF_DNA_METABOLIC_PROCESS		126	0.463587	1.76761	0.00584795	0.0426068	0.864	8954	tags=34%, list=16%, signal=41%
GO_LEARNING	GO_LEARNING		145	0.443122	1.76748	0.00196464	0.0424819	0.864	13073	tags=46%, list=24%, signal=59%
GO_NEGATIVE_REGULATION_OF_TELOMERE_MAINTENANCE_VIA_TELOMERE_LENGTHENING	GO_NEGATIVE_REGULATION_OF_TELOMERE_MAINTENANCE_VIA_TELOMERE_LENGTHENING		27	0.577025	1.76726	0.0115163	0.0424191	0.864	7219	tags=41%, list=13%, signal=47%
GO_MEIOTIC_CHROMOSOME_SEGREGATION	GO_MEIOTIC_CHROMOSOME_SEGREGATION		93	0.511011	1.767	0.0248963	0.0423596	0.864	7848	tags=43%, list=14%, signal=50%
GO_LATERAL_MESODERM_DEVELOPMENT	GO_LATERAL_MESODERM_DEVELOPMENT		15	0.67593	1.76676	0.00393701	0.0422692	0.865	10958	tags=67%, list=20%, signal=83%
GO_NEGATIVE_REGULATION_OF_RNA_CATABOLIC_PROCESS	GO_NEGATIVE_REGULATION_OF_RNA_CATABOLIC_PROCESS		68	0.497984	1.76675	0.0113852	0.0421045	0.865	11890	tags=47%, list=21%, signal=60%
GO_CENTRAL_NERVOUS_SYSTEM_NEURON_AXONOGENESIS	GO_CENTRAL_NERVOUS_SYSTEM_NEURON_AXONOGENESIS		36	0.541532	1.76431	0.00970874	0.0429256	0.87	8481	tags=44%, list=15%, signal=52%
GO_NEGATIVE_REGULATION_OF_AXON_GUIDANCE	GO_NEGATIVE_REGULATION_OF_AXON_GUIDANCE		28	0.580024	1.76428	0.0117647	0.0427722	0.871	7605	tags=57%, list=14%, signal=66%
GO_HISTONE_H4_ACETYLATION	GO_HISTONE_H4_ACETYLATION		70	0.515699	1.7619	0.00201207	0.0434978	0.872	12129	tags=57%, list=22%, signal=73%
GO_VISUAL_BEHAVIOR	GO_VISUAL_BEHAVIOR		53	0.490413	1.76035	0.0018622	0.0439269	0.877	12776	tags=43%, list=23%, signal=56%
GO_PEPTIDYL_ARGININE_METHYLATION	GO_PEPTIDYL_ARGININE_METHYLATION		15	0.648666	1.75999	0.00190114	0.0439128	0.877	7693	tags=47%, list=14%, signal=54%
GO_DIENCEPHALON_DEVELOPMENT	GO_DIENCEPHALON_DEVELOPMENT		74	0.520815	1.75865	0	0.0443581	0.877	11840	tags=51%, list=21%, signal=65%
GO_SENSORY_SYSTEM_DEVELOPMENT	GO_SENSORY_SYSTEM_DEVELOPMENT		393	0.411021	1.75837	0	0.0442895	0.877	9207	tags=38%, list=17%, signal=46%
GO_N_TERMINAL_PROTEIN_AMINO_ACID_ACETYLATION	GO_N_TERMINAL_PROTEIN_AMINO_ACID_ACETYLATION		17	0.618774	1.75823	0.015625	0.0441672	0.877	12590	tags=65%, list=23%, signal=84%
GO_REGULATION_OF_DENDRITIC_SPINE_DEVELOPMENT	GO_REGULATION_OF_DENDRITIC_SPINE_DEVELOPMENT		78	0.474374	1.75758	0.00195312	0.0442633	0.879	14136	tags=55%, list=25%, signal=74%
GO_SPLICEOSOMAL_COMPLEX_ASSEMBLY	GO_SPLICEOSOMAL_COMPLEX_ASSEMBLY		82	0.486487	1.75658	0.00197628	0.0444546	0.881	12031	tags=43%, list=22%, signal=54%
GO_NEGATIVE_REGULATION_OF_TELOMERE_MAINTENANCE	GO_NEGATIVE_REGULATION_OF_TELOMERE_MAINTENANCE		36	0.560401	1.75623	0.0131332	0.0444137	0.881	7219	tags=42%, list=13%, signal=48%
GO_PARASYMPATHETIC_NERVOUS_SYSTEM_DEVELOPMENT	GO_PARASYMPATHETIC_NERVOUS_SYSTEM_DEVELOPMENT		19	0.63765	1.75562	0.008	0.0444712	0.882	10572	tags=58%, list=19%, signal=71%
GO_GASTRULATION	GO_GASTRULATION		188	0.435658	1.75511	0.00197628	0.0445001	0.883	9811	tags=37%, list=18%, signal=45%
GO_PEPTIDYL_LYSINE_DIMETHYLATION	GO_PEPTIDYL_LYSINE_DIMETHYLATION		23	0.579058	1.75416	0.00604839	0.0447731	0.884	7892	tags=48%, list=14%, signal=56%
GO_DEVELOPMENTAL_GROWTH_INVOLVED_IN_MORPHOGENESIS	GO_DEVELOPMENTAL_GROWTH_INVOLVED_IN_MORPHOGENESIS		235	0.42947	1.75208	0	0.04546	0.886	10422	tags=40%, list=19%, signal=50%
GO_V_D_J_RECOMBINATION	GO_V_D_J_RECOMBINATION		15	0.664142	1.75162	0.00197239	0.0454547	0.889	8954	tags=53%, list=16%, signal=64%
GO_POSITIVE_REGULATION_BY_HOST_OF_VIRAL_TRANSCRIPTION	GO_POSITIVE_REGULATION_BY_HOST_OF_VIRAL_TRANSCRIPTION		17	0.634581	1.75101	0.00792079	0.0455365	0.889	6026	tags=53%, list=11%, signal=59%
GO_REGULATION_OF_HEART_MORPHOGENESIS	GO_REGULATION_OF_HEART_MORPHOGENESIS		40	0.542208	1.74811	0.00382409	0.0465548	0.892	9052	tags=48%, list=16%, signal=57%
GO_NEGATIVE_REGULATION_OF_NERVOUS_SYSTEM_DEVELOPMENT	GO_NEGATIVE_REGULATION_OF_NERVOUS_SYSTEM_DEVELOPMENT		316	0.412062	1.74668	0.00187266	0.04698	0.898	13992	tags=50%, list=25%, signal=66%
GO_GOLGI_ORGANIZATION	GO_GOLGI_ORGANIZATION		151	0.459798	1.74664	0.00380228	0.0468165	0.898	11600	tags=46%, list=21%, signal=58%
GO_ESTABLISHMENT_OF_RNA_LOCALIZATION	GO_ESTABLISHMENT_OF_RNA_LOCALIZATION		202	0.485721	1.74502	0.0161943	0.0473647	0.899	6708	tags=36%, list=12%, signal=40%
GO_EPITHELIAL_TUBE_MORPHOGENESIS	GO_EPITHELIAL_TUBE_MORPHOGENESIS		330	0.412361	1.74316	0.00380952	0.0480136	0.902	9445	tags=40%, list=17%, signal=48%
GO_SKIN_EPIDERMIS_DEVELOPMENT	GO_SKIN_EPIDERMIS_DEVELOPMENT		90	0.460256	1.74301	0.00767754	0.0479283	0.902	10332	tags=47%, list=19%, signal=57%
GO_REGULATION_OF_CIRCADIAN_RHYTHM	GO_REGULATION_OF_CIRCADIAN_RHYTHM		122	0.446969	1.74294	0.00583658	0.0477796	0.902	6649	tags=33%, list=12%, signal=37%
GO_METHYLATION	GO_METHYLATION		365	0.415771	1.74274	0.00576923	0.0477073	0.902	8673	tags=34%, list=16%, signal=40%
GO_GERM_CELL_DEVELOPMENT	GO_GERM_CELL_DEVELOPMENT		275	0.394749	1.74266	0	0.047561	0.902	11999	tags=39%, list=22%, signal=49%
GO_EAR_DEVELOPMENT	GO_EAR_DEVELOPMENT		224	0.417123	1.74191	0	0.047781	0.903	9546	tags=40%, list=17%, signal=48%
GO_MEIOTIC_CELL_CYCLE	GO_MEIOTIC_CELL_CYCLE		254	0.465826	1.74183	0.0204082	0.0476388	0.903	7848	tags=35%, list=14%, signal=40%
GO_EYE_MORPHOGENESIS	GO_EYE_MORPHOGENESIS		156	0.44895	1.74179	0.00200803	0.0474862	0.903	9428	tags=42%, list=17%, signal=50%
GO_INTRACILIARY_TRANSPORT	GO_INTRACILIARY_TRANSPORT		53	0.548475	1.74015	0.0216963	0.0480346	0.905	9428	tags=45%, list=17%, signal=54%
GO_NEURON_PROJECTION_GUIDANCE	GO_NEURON_PROJECTION_GUIDANCE		285	0.42294	1.73982	0.00581395	0.0480692	0.906	9690	tags=40%, list=17%, signal=48%
GO_MODIFICATION_OF_SYNAPTIC_STRUCTURE	GO_MODIFICATION_OF_SYNAPTIC_STRUCTURE		24	0.539943	1.73911	0.00798403	0.0482212	0.906	3692	tags=38%, list=7%, signal=40%
GO_POSITIVE_REGULATION_OF_SYNAPSE_ASSEMBLY	GO_POSITIVE_REGULATION_OF_SYNAPSE_ASSEMBLY		67	0.507033	1.73866	0.0039604	0.0482427	0.906	13985	tags=52%, list=25%, signal=70%
GO_PHOTORECEPTOR_CELL_MAINTENANCE	GO_PHOTORECEPTOR_CELL_MAINTENANCE		41	0.524662	1.73721	0.00383877	0.0487904	0.908	7651	tags=41%, list=14%, signal=48%
GO_HEART_MORPHOGENESIS	GO_HEART_MORPHOGENESIS		253	0.442447	1.73661	0.00392927	0.0489436	0.908	9655	tags=39%, list=17%, signal=47%
GO_REGULATION_OF_GLUCONEOGENESIS	GO_REGULATION_OF_GLUCONEOGENESIS		49	0.484908	1.73637	0.00759013	0.0488999	0.908	9065	tags=45%, list=16%, signal=54%
GO_PARAXIAL_MESODERM_DEVELOPMENT	GO_PARAXIAL_MESODERM_DEVELOPMENT		18	0.648199	1.73633	0.00576923	0.0487515	0.908	8496	tags=61%, list=15%, signal=72%
GO_MITOTIC_G2_DNA_DAMAGE_CHECKPOINT	GO_MITOTIC_G2_DNA_DAMAGE_CHECKPOINT		23	0.596247	1.73533	0.0078125	0.049048	0.909	8954	tags=57%, list=16%, signal=67%
GO_CILIARY_BASAL_BODY_PLASMA_MEMBRANE_DOCKING	GO_CILIARY_BASAL_BODY_PLASMA_MEMBRANE_DOCKING		95	0.522889	1.73409	0.0240964	0.0493863	0.909	13656	tags=51%, list=25%, signal=67%
GO_CRANIAL_SKELETAL_SYSTEM_DEVELOPMENT	GO_CRANIAL_SKELETAL_SYSTEM_DEVELOPMENT		68	0.487222	1.73366	0.00198413	0.0493819	0.91	11527	tags=47%, list=21%, signal=59%
GO_POSTSYNAPTIC_SPECIALIZATION_ASSEMBLY	GO_POSTSYNAPTIC_SPECIALIZATION_ASSEMBLY		21	0.636456	1.73279	0.0252918	0.0495331	0.91	13985	tags=67%, list=25%, signal=89%
GO_RHYTHMIC_PROCESS	GO_RHYTHMIC_PROCESS		305	0.404579	1.73223	0	0.0495933	0.91	12173	tags=43%, list=22%, signal=55%
GO_CYTOPLASMIC_MICROTUBULE_ORGANIZATION	GO_CYTOPLASMIC_MICROTUBULE_ORGANIZATION		63	0.482454	1.73187	0.00379507	0.0495908	0.91	7446	tags=38%, list=13%, signal=44%
GO_HISTONE_H2A_ACETYLATION	GO_HISTONE_H2A_ACETYLATION		17	0.632357	1.73149	0.0139442	0.0496278	0.91	5769	tags=47%, list=10%, signal=52%
GO_POSITIVE_REGULATION_OF_DENDRITE_MORPHOGENESIS	GO_POSITIVE_REGULATION_OF_DENDRITE_MORPHOGENESIS		39	0.521709	1.73076	0.00392927	0.0498283	0.912	4101	tags=33%, list=7%, signal=36%
GO_PROSTATE_GLAND_MORPHOGENESIS	GO_PROSTATE_GLAND_MORPHOGENESIS		28	0.565841	1.73043	0.01341	0.0497563	0.912	14015	tags=61%, list=25%, signal=81%
GO_ENDOCARDIAL_CUSHION_DEVELOPMENT	GO_ENDOCARDIAL_CUSHION_DEVELOPMENT		45	0.517386	1.7297	0.00582524	0.0499199	0.913	9655	tags=44%, list=17%, signal=54%
GO_REPLACEMENT_OSSIFICATION	GO_REPLACEMENT_OSSIFICATION		29	0.55401	1.72821	0.00982318	0.0504476	0.914	5029	tags=38%, list=9%, signal=42%
GO_MITOCHONDRION_LOCALIZATION	GO_MITOCHONDRION_LOCALIZATION		46	0.491387	1.72753	0.00570342	0.0505204	0.914	6659	tags=35%, list=12%, signal=39%
GO_HISTONE_DEACETYLATION	GO_HISTONE_DEACETYLATION		79	0.456943	1.72671	0.00191939	0.0507332	0.917	5250	tags=35%, list=9%, signal=39%
GO_MAGNESIUM_ION_TRANSPORT	GO_MAGNESIUM_ION_TRANSPORT		17	0.642652	1.72609	0.012844	0.050839	0.918	11221	tags=59%, list=20%, signal=74%
GO_NEGATIVE_REGULATION_OF_MRNA_METABOLIC_PROCESS	GO_NEGATIVE_REGULATION_OF_MRNA_METABOLIC_PROCESS		88	0.499104	1.72591	0.0157791	0.0507543	0.918	12020	tags=47%, list=22%, signal=59%
GO_MICROTUBULE_NUCLEATION	GO_MICROTUBULE_NUCLEATION		29	0.601259	1.72578	0.0195312	0.0506233	0.918	12970	tags=55%, list=23%, signal=72%
GO_HINDBRAIN_MORPHOGENESIS	GO_HINDBRAIN_MORPHOGENESIS		44	0.506796	1.72522	0.0117417	0.050774	0.918	8455	tags=41%, list=15%, signal=48%
GO_DNA_CONFORMATION_CHANGE	GO_DNA_CONFORMATION_CHANGE		352	0.479311	1.72463	0.0287474	0.0508729	0.918	10310	tags=40%, list=19%, signal=49%
GO_POSITIVE_REGULATION_OF_DNA_TEMPLATED_TRANSCRIPTION_INITIATION	GO_POSITIVE_REGULATION_OF_DNA_TEMPLATED_TRANSCRIPTION_INITIATION		38	0.503751	1.72459	0.01002	0.0507193	0.918	5526	tags=39%, list=10%, signal=44%
GO_ENDOCARDIAL_CUSHION_FORMATION	GO_ENDOCARDIAL_CUSHION_FORMATION		24	0.599144	1.72118	0.00613497	0.0521836	0.92	3342	tags=38%, list=6%, signal=40%
GO_EMBRYONIC_CRANIAL_SKELETON_MORPHOGENESIS	GO_EMBRYONIC_CRANIAL_SKELETON_MORPHOGENESIS		48	0.520605	1.7209	0.00203666	0.0521253	0.922	8876	tags=42%, list=16%, signal=50%
GO_REGULATION_OF_DNA_REPAIR	GO_REGULATION_OF_DNA_REPAIR		132	0.480934	1.71906	0.00816326	0.0528609	0.923	8876	tags=45%, list=16%, signal=53%
GO_PROTEIN_LOCALIZATION_TO_MICROTUBULE_ORGANIZING_CENTER	GO_PROTEIN_LOCALIZATION_TO_MICROTUBULE_ORGANIZING_CENTER		33	0.588023	1.71843	0.00792079	0.0529982	0.923	13282	tags=70%, list=24%, signal=92%
GO_REGULATION_OF_HISTONE_METHYLATION	GO_REGULATION_OF_HISTONE_METHYLATION		67	0.511017	1.71793	0.00787402	0.053039	0.923	9065	tags=45%, list=16%, signal=53%
GO_CARDIOBLAST_DIFFERENTIATION	GO_CARDIOBLAST_DIFFERENTIATION		19	0.593107	1.71703	0.00399202	0.0532976	0.924	5063	tags=47%, list=9%, signal=52%
GO_MRNA_SPLICE_SITE_SELECTION	GO_MRNA_SPLICE_SITE_SELECTION		52	0.497819	1.71659	0.0117188	0.0533157	0.924	12031	tags=42%, list=22%, signal=54%
GO_NON_MOTILE_CILIUM_ASSEMBLY	GO_NON_MOTILE_CILIUM_ASSEMBLY		56	0.523779	1.71558	0.0175097	0.053577	0.925	17012	tags=66%, list=31%, signal=95%
GO_NEURON_FATE_COMMITMENT	GO_NEURON_FATE_COMMITMENT		67	0.537939	1.71532	0.00621118	0.0535381	0.925	9362	tags=48%, list=17%, signal=57%
GO_REGULATION_OF_COLLATERAL_SPROUTING	GO_REGULATION_OF_COLLATERAL_SPROUTING		20	0.567565	1.7148	0.00557621	0.0536321	0.925	7505	tags=55%, list=14%, signal=64%
GO_CELLULAR_PROCESS_INVOLVED_IN_REPRODUCTION_IN_MULTICELLULAR_ORGANISM	GO_CELLULAR_PROCESS_INVOLVED_IN_REPRODUCTION_IN_MULTICELLULAR_ORGANISM		375	0.37612	1.71379	0	0.0539782	0.927	12350	tags=38%, list=22%, signal=49%
GO_CARTILAGE_DEVELOPMENT_INVOLVED_IN_ENDOCHONDRAL_BONE_MORPHOGENESIS	GO_CARTILAGE_DEVELOPMENT_INVOLVED_IN_ENDOCHONDRAL_BONE_MORPHOGENESIS		29	0.554138	1.71153	0.00580271	0.0549343	0.929	12851	tags=59%, list=23%, signal=76%
GO_NEGATIVE_REGULATION_OF_TRANSLATIONAL_INITIATION	GO_NEGATIVE_REGULATION_OF_TRANSLATIONAL_INITIATION		19	0.578483	1.71058	0.0137525	0.0552702	0.929	9608	tags=47%, list=17%, signal=57%
GO_MESODERMAL_CELL_DIFFERENTIATION	GO_MESODERMAL_CELL_DIFFERENTIATION		35	0.512354	1.71041	0.00970874	0.0551642	0.929	9052	tags=46%, list=16%, signal=55%
GO_MICROTUBULE_POLYMERIZATION	GO_MICROTUBULE_POLYMERIZATION		77	0.477971	1.70941	0.00769231	0.0555143	0.93	9258	tags=39%, list=17%, signal=47%
GO_REGULATION_OF_SIGNAL_TRANSDUCTION_BY_P53_CLASS_MEDIATOR	GO_REGULATION_OF_SIGNAL_TRANSDUCTION_BY_P53_CLASS_MEDIATOR		179	0.452646	1.70545	0.0164948	0.057222	0.931	11467	tags=46%, list=21%, signal=58%
GO_POSITIVE_REGULATION_OF_EMBRYONIC_DEVELOPMENT	GO_POSITIVE_REGULATION_OF_EMBRYONIC_DEVELOPMENT		42	0.506583	1.70528	0.0102881	0.0571473	0.931	7435	tags=38%, list=13%, signal=44%
GO_WNT_SIGNALING_PATHWAY_CALCIUM_MODULATING_PATHWAY	GO_WNT_SIGNALING_PATHWAY_CALCIUM_MODULATING_PATHWAY		38	0.509873	1.70419	0.0100604	0.0575359	0.932	4741	tags=39%, list=9%, signal=43%
GO_POSITIVE_REGULATION_OF_DENDRITIC_SPINE_MORPHOGENESIS	GO_POSITIVE_REGULATION_OF_DENDRITIC_SPINE_MORPHOGENESIS		21	0.573957	1.70398	0.0153846	0.0574709	0.932	4101	tags=38%, list=7%, signal=41%
GO_UROGENITAL_SYSTEM_DEVELOPMENT	GO_UROGENITAL_SYSTEM_DEVELOPMENT		330	0.40357	1.7037	0	0.0574422	0.933	8428	tags=33%, list=15%, signal=38%
GO_NEPHRON_MORPHOGENESIS	GO_NEPHRON_MORPHOGENESIS		77	0.464644	1.70307	0.0115163	0.057641	0.935	8279	tags=34%, list=15%, signal=40%
GO_REGULATION_OF_GLUCOSE_METABOLIC_PROCESS	GO_REGULATION_OF_GLUCOSE_METABOLIC_PROCESS		121	0.425238	1.70269	0.00188324	0.0576507	0.936	9069	tags=36%, list=16%, signal=42%
GO_POST_EMBRYONIC_DEVELOPMENT	GO_POST_EMBRYONIC_DEVELOPMENT		86	0.456414	1.7024	0.00197239	0.0575713	0.937	7315	tags=38%, list=13%, signal=44%
GO_REGULATION_OF_SKELETAL_MUSCLE_TISSUE_DEVELOPMENT	GO_REGULATION_OF_SKELETAL_MUSCLE_TISSUE_DEVELOPMENT		48	0.532886	1.69939	0.0142276	0.0588812	0.938	6575	tags=40%, list=12%, signal=45%
GO_RETINA_MORPHOGENESIS_IN_CAMERA_TYPE_EYE	GO_RETINA_MORPHOGENESIS_IN_CAMERA_TYPE_EYE		60	0.481432	1.69911	0.00574713	0.0588295	0.938	8637	tags=43%, list=16%, signal=51%
GO_CRANIAL_NERVE_DEVELOPMENT	GO_CRANIAL_NERVE_DEVELOPMENT		51	0.493133	1.69879	0.0060241	0.0588332	0.938	12367	tags=49%, list=22%, signal=63%
GO_DENTATE_GYRUS_DEVELOPMENT	GO_DENTATE_GYRUS_DEVELOPMENT		16	0.653318	1.69774	0.0250482	0.0591964	0.938	15542	tags=63%, list=28%, signal=87%
GO_PROTEIN_LOCALIZATION_TO_CYTOSKELETON	GO_PROTEIN_LOCALIZATION_TO_CYTOSKELETON		57	0.517038	1.69717	0.011811	0.0593092	0.939	12350	tags=53%, list=22%, signal=68%
GO_MEIOTIC_CELL_CYCLE_PROCESS	GO_MEIOTIC_CELL_CYCLE_PROCESS		193	0.462929	1.69625	0.026749	0.0596153	0.941	8444	tags=36%, list=15%, signal=42%
GO_HOMOLOGOUS_RECOMBINATION	GO_HOMOLOGOUS_RECOMBINATION		56	0.530247	1.69532	0.0321932	0.0599308	0.943	9740	tags=46%, list=18%, signal=56%
GO_BRANCHING_MORPHOGENESIS_OF_AN_EPITHELIAL_TUBE	GO_BRANCHING_MORPHOGENESIS_OF_AN_EPITHELIAL_TUBE		155	0.42973	1.69422	0.0135659	0.0602564	0.945	9343	tags=40%, list=17%, signal=48%
GO_G0_TO_G1_TRANSITION	GO_G0_TO_G1_TRANSITION		45	0.541574	1.69416	0.0217822	0.0600956	0.945	11366	tags=60%, list=20%, signal=75%
GO_MORPHOGENESIS_OF_AN_EPITHELIAL_FOLD	GO_MORPHOGENESIS_OF_AN_EPITHELIAL_FOLD		25	0.562303	1.6941	0.00811359	0.0599496	0.945	10332	tags=52%, list=19%, signal=64%
GO_INNER_EAR_RECEPTOR_CELL_DEVELOPMENT	GO_INNER_EAR_RECEPTOR_CELL_DEVELOPMENT		43	0.474524	1.69292	0.0102041	0.0604213	0.947	6719	tags=40%, list=12%, signal=45%
GO_NEGATIVE_REGULATION_OF_MUSCLE_TISSUE_DEVELOPMENT	GO_NEGATIVE_REGULATION_OF_MUSCLE_TISSUE_DEVELOPMENT		63	0.448988	1.69269	0.00396825	0.0603793	0.947	9321	tags=40%, list=17%, signal=48%
GO_MIRNA_MEDIATED_INHIBITION_OF_TRANSLATION	GO_MIRNA_MEDIATED_INHIBITION_OF_TRANSLATION		78	0.459686	1.69202	0.00402414	0.0605617	0.947	17858	tags=46%, list=32%, signal=68%
GO_NEGATIVE_REGULATION_OF_CHROMOSOME_ORGANIZATION	GO_NEGATIVE_REGULATION_OF_CHROMOSOME_ORGANIZATION		148	0.480917	1.6912	0.0248447	0.060852	0.948	7892	tags=36%, list=14%, signal=42%
GO_SPINDLE_LOCALIZATION	GO_SPINDLE_LOCALIZATION		50	0.548868	1.69088	0.0268041	0.06083	0.948	7435	tags=40%, list=13%, signal=46%
GO_NEGATIVE_REGULATION_OF_CELL_DEVELOPMENT	GO_NEGATIVE_REGULATION_OF_CELL_DEVELOPMENT		337	0.394109	1.68994	0.00189394	0.0611895	0.949	9681	tags=38%, list=17%, signal=46%
GO_NEURON_PROJECTION_EXTENSION	GO_NEURON_PROJECTION_EXTENSION		172	0.413729	1.68977	0.00972763	0.061114	0.949	14478	tags=48%, list=26%, signal=65%
GO_GENITALIA_DEVELOPMENT	GO_GENITALIA_DEVELOPMENT		47	0.474809	1.68928	0.00579151	0.0611758	0.95	11851	tags=55%, list=21%, signal=70%
GO_AXON_EXTENSION	GO_AXON_EXTENSION		123	0.426251	1.68925	0.0095057	0.0610258	0.95	10285	tags=41%, list=19%, signal=50%
GO_MORPHOGENESIS_OF_A_BRANCHING_STRUCTURE	GO_MORPHOGENESIS_OF_A_BRANCHING_STRUCTURE		201	0.417192	1.68858	0.0134875	0.061171	0.951	9343	tags=38%, list=17%, signal=45%
GO_PROTEIN_CONTAINING_COMPLEX_LOCALIZATION	GO_PROTEIN_CONTAINING_COMPLEX_LOCALIZATION		290	0.426889	1.68746	0.0100402	0.0616082	0.951	9428	tags=36%, list=17%, signal=43%
GO_CORONARY_VASCULATURE_DEVELOPMENT	GO_CORONARY_VASCULATURE_DEVELOPMENT		50	0.490203	1.6874	0.00795229	0.0614637	0.951	6562	tags=40%, list=12%, signal=45%
GO_NEGATIVE_REGULATION_OF_GLIAL_CELL_DIFFERENTIATION	GO_NEGATIVE_REGULATION_OF_GLIAL_CELL_DIFFERENTIATION		28	0.579505	1.68735	0.0162272	0.0613108	0.951	13985	tags=64%, list=25%, signal=86%
GO_GONADOTROPIN_SECRETION	GO_GONADOTROPIN_SECRETION		15	0.630438	1.68715	0.015873	0.0612514	0.951	8520	tags=53%, list=15%, signal=63%
GO_HEART_GROWTH	GO_HEART_GROWTH		108	0.424248	1.68706	0.00194553	0.0611265	0.951	9675	tags=36%, list=17%, signal=44%
GO_ADHERENS_JUNCTION_ORGANIZATION	GO_ADHERENS_JUNCTION_ORGANIZATION		67	0.473252	1.68673	0.0255906	0.0611163	0.951	7446	tags=39%, list=13%, signal=45%
GO_MICROTUBULE_DEPOLYMERIZATION	GO_MICROTUBULE_DEPOLYMERIZATION		46	0.527507	1.68623	0.0183673	0.0612013	0.951	8770	tags=48%, list=16%, signal=57%
GO_RESPIRATORY_SYSTEM_DEVELOPMENT	GO_RESPIRATORY_SYSTEM_DEVELOPMENT		204	0.417379	1.68591	0.00374532	0.0611603	0.951	10572	tags=40%, list=19%, signal=49%
GO_NEPHRON_EPITHELIUM_DEVELOPMENT	GO_NEPHRON_EPITHELIUM_DEVELOPMENT		110	0.436134	1.685	0.00376648	0.0614123	0.951	8279	tags=33%, list=15%, signal=38%
GO_RNA_SPLICING	GO_RNA_SPLICING		483	0.439741	1.68272	0.0305927	0.0624733	0.953	9985	tags=36%, list=18%, signal=44%
GO_DETECTION_OF_LIGHT_STIMULUS_INVOLVED_IN_SENSORY_PERCEPTION	GO_DETECTION_OF_LIGHT_STIMULUS_INVOLVED_IN_SENSORY_PERCEPTION		19	0.558325	1.68254	0.00784314	0.0623973	0.953	12684	tags=58%, list=23%, signal=75%
GO_INHIBITORY_POSTSYNAPTIC_POTENTIAL	GO_INHIBITORY_POSTSYNAPTIC_POTENTIAL		18	0.583583	1.68223	0.01417	0.0624153	0.954	15819	tags=72%, list=28%, signal=101%
GO_POSITIVE_REGULATION_OF_NEURON_DIFFERENTIATION	GO_POSITIVE_REGULATION_OF_NEURON_DIFFERENTIATION		378	0.387987	1.681	0	0.0629253	0.955	9404	tags=34%, list=17%, signal=41%
GO_ATP_DEPENDENT_CHROMATIN_REMODELING	GO_ATP_DEPENDENT_CHROMATIN_REMODELING		90	0.521523	1.68082	0.0252101	0.0628344	0.956	8450	tags=40%, list=15%, signal=47%
GO_CALCIUM_ION_REGULATED_EXOCYTOSIS_OF_NEUROTRANSMITTER	GO_CALCIUM_ION_REGULATED_EXOCYTOSIS_OF_NEUROTRANSMITTER		23	0.563973	1.68053	0.00986193	0.0627884	0.956	21387	tags=83%, list=39%, signal=134%
GO_CELL_MIGRATION_INVOLVED_IN_GASTRULATION	GO_CELL_MIGRATION_INVOLVED_IN_GASTRULATION		16	0.629782	1.68008	0.0241935	0.0629041	0.957	7347	tags=50%, list=13%, signal=58%
GO_PANCREAS_DEVELOPMENT	GO_PANCREAS_DEVELOPMENT		79	0.468664	1.67988	0.0103306	0.0628718	0.957	13884	tags=49%, list=25%, signal=66%
GO_EMBRYONIC_SKELETAL_JOINT_DEVELOPMENT	GO_EMBRYONIC_SKELETAL_JOINT_DEVELOPMENT		15	0.617886	1.67971	0.0139165	0.0627983	0.957	5181	tags=27%, list=9%, signal=29%
GO_SPINAL_CORD_PATTERNING	GO_SPINAL_CORD_PATTERNING		24	0.591183	1.67924	0.0104603	0.0628829	0.957	13060	tags=63%, list=24%, signal=82%
GO_CENTRIOLE_ASSEMBLY	GO_CENTRIOLE_ASSEMBLY		40	0.580852	1.67904	0.0335306	0.0628087	0.957	6066	tags=43%, list=11%, signal=48%
GO_REGULATION_OF_MESENCHYMAL_CELL_PROLIFERATION	GO_REGULATION_OF_MESENCHYMAL_CELL_PROLIFERATION		33	0.549462	1.67794	0.0215264	0.063222	0.957	7579	tags=45%, list=14%, signal=53%
GO_DEVELOPMENTAL_INDUCTION	GO_DEVELOPMENTAL_INDUCTION		36	0.529538	1.67759	0.0123203	0.0632206	0.957	9052	tags=50%, list=16%, signal=60%
GO_CIRCADIAN_RHYTHM	GO_CIRCADIAN_RHYTHM		218	0.402589	1.67734	0	0.0631784	0.957	11840	tags=41%, list=21%, signal=52%
GO_GLANDULAR_EPITHELIAL_CELL_DIFFERENTIATION	GO_GLANDULAR_EPITHELIAL_CELL_DIFFERENTIATION		48	0.506759	1.67668	0.0140845	0.0633627	0.958	17277	tags=56%, list=31%, signal=82%
GO_RESPONSE_TO_BMP	GO_RESPONSE_TO_BMP		166	0.434272	1.67619	0.0117647	0.063478	0.958	8132	tags=34%, list=15%, signal=39%
GO_ANIMAL_ORGAN_FORMATION	GO_ANIMAL_ORGAN_FORMATION		64	0.482692	1.67588	0.00992064	0.0634901	0.958	7749	tags=38%, list=14%, signal=44%
GO_RESPONSE_TO_LIGHT_STIMULUS	GO_RESPONSE_TO_LIGHT_STIMULUS		318	0.373966	1.67374	0	0.0645508	0.959	9624	tags=32%, list=17%, signal=39%
GO_NUCLEOBASE_CONTAINING_COMPOUND_TRANSPORT	GO_NUCLEOBASE_CONTAINING_COMPOUND_TRANSPORT		260	0.433678	1.67303	0.0180361	0.064732	0.96	9019	tags=37%, list=16%, signal=44%
GO_RNA_LOCALIZATION	GO_RNA_LOCALIZATION		235	0.467877	1.67268	0.0301811	0.0647182	0.96	9002	tags=38%, list=16%, signal=46%
GO_FORMATION_OF_PRIMARY_GERM_LAYER	GO_FORMATION_OF_PRIMARY_GERM_LAYER		126	0.435579	1.67191	0.00614754	0.0649064	0.961	9807	tags=37%, list=18%, signal=44%
GO_REGULATION_OF_HIPPO_SIGNALING	GO_REGULATION_OF_HIPPO_SIGNALING		17	0.596857	1.67186	0.0178218	0.0647639	0.961	8986	tags=47%, list=16%, signal=56%
GO_REGULATION_OF_INTRACELLULAR_STEROID_HORMONE_RECEPTOR_SIGNALING_PATHWAY	GO_REGULATION_OF_INTRACELLULAR_STEROID_HORMONE_RECEPTOR_SIGNALING_PATHWAY		75	0.441929	1.67141	0.00574713	0.0647871	0.961	11295	tags=47%, list=20%, signal=59%
GO_MRNA_TRANSPORT	GO_MRNA_TRANSPORT		151	0.476992	1.67041	0.028169	0.0651567	0.961	12624	tags=48%, list=23%, signal=62%
GO_NEGATIVE_REGULATION_OF_DENDRITE_DEVELOPMENT	GO_NEGATIVE_REGULATION_OF_DENDRITE_DEVELOPMENT		28	0.529442	1.66985	0.019084	0.0652558	0.961	11588	tags=50%, list=21%, signal=63%
GO_REGULATION_OF_POSTSYNAPSE_ORGANIZATION	GO_REGULATION_OF_POSTSYNAPSE_ORGANIZATION		107	0.432448	1.66978	0.0100604	0.0651412	0.961	14136	tags=52%, list=25%, signal=70%
GO_CORPUS_CALLOSUM_DEVELOPMENT	GO_CORPUS_CALLOSUM_DEVELOPMENT		20	0.5544	1.66948	0.0166667	0.0650926	0.961	8455	tags=40%, list=15%, signal=47%
GO_RNA_STABILIZATION	GO_RNA_STABILIZATION		58	0.481756	1.66765	0.0301318	0.0659765	0.963	11890	tags=45%, list=21%, signal=57%
GO_MESENCHYME_MORPHOGENESIS	GO_MESENCHYME_MORPHOGENESIS		52	0.493022	1.66736	0.0116959	0.0659775	0.963	9655	tags=42%, list=17%, signal=51%
GO_MAMMARY_GLAND_DUCT_MORPHOGENESIS	GO_MAMMARY_GLAND_DUCT_MORPHOGENESIS		32	0.535847	1.66728	0.0249042	0.0658669	0.963	7013	tags=59%, list=13%, signal=68%
GO_PROTEIN_DNA_COMPLEX_DISASSEMBLY	GO_PROTEIN_DNA_COMPLEX_DISASSEMBLY		20	0.62668	1.66632	0.0226804	0.066245	0.963	6026	tags=40%, list=11%, signal=45%
GO_MRNA_CIS_SPLICING_VIA_SPLICEOSOME	GO_MRNA_CIS_SPLICING_VIA_SPLICEOSOME		55	0.489021	1.66478	0.0210325	0.0669322	0.963	12031	tags=40%, list=22%, signal=51%
GO_INTRASPECIES_INTERACTION_BETWEEN_ORGANISMS	GO_INTRASPECIES_INTERACTION_BETWEEN_ORGANISMS		53	0.499888	1.6643	0.0118812	0.0670458	0.963	12827	tags=45%, list=23%, signal=59%
GO_SPECIFICATION_OF_SYMMETRY	GO_SPECIFICATION_OF_SYMMETRY		135	0.438662	1.6628	0.0121212	0.0677529	0.963	13631	tags=49%, list=25%, signal=65%
GO_NEURAL_TUBE_PATTERNING	GO_NEURAL_TUBE_PATTERNING		41	0.514113	1.66271	0.0163265	0.0676345	0.963	11377	tags=54%, list=20%, signal=67%
GO_CELLULAR_RESPONSE_TO_LIGHT_STIMULUS	GO_CELLULAR_RESPONSE_TO_LIGHT_STIMULUS		128	0.408802	1.66234	0	0.0676929	0.964	9624	tags=34%, list=17%, signal=41%
GO_INTRACELLULAR_STEROID_HORMONE_RECEPTOR_SIGNALING_PATHWAY	GO_INTRACELLULAR_STEROID_HORMONE_RECEPTOR_SIGNALING_PATHWAY		116	0.421797	1.66191	0.00760456	0.0677216	0.964	10802	tags=40%, list=19%, signal=49%
GO_CHROMATIN_ASSEMBLY_OR_DISASSEMBLY	GO_CHROMATIN_ASSEMBLY_OR_DISASSEMBLY		217	0.456946	1.66056	0.0362173	0.0682633	0.965	8288	tags=33%, list=15%, signal=38%
GO_DEVELOPMENTAL_CELL_GROWTH	GO_DEVELOPMENTAL_CELL_GROWTH		231	0.394292	1.65996	0.00572519	0.0683738	0.966	10422	tags=38%, list=19%, signal=46%
GO_LEFT_RIGHT_PATTERN_FORMATION	GO_LEFT_RIGHT_PATTERN_FORMATION		22	0.54841	1.65939	0.0179283	0.0685172	0.966	9655	tags=50%, list=17%, signal=60%
GO_SECONDARY_PALATE_DEVELOPMENT	GO_SECONDARY_PALATE_DEVELOPMENT		24	0.584691	1.65901	0.0266393	0.0685538	0.966	9532	tags=67%, list=17%, signal=80%
GO_NEUROBLAST_PROLIFERATION	GO_NEUROBLAST_PROLIFERATION		61	0.47111	1.65824	0.0120724	0.0688383	0.967	14478	tags=59%, list=26%, signal=80%
GO_NEGATIVE_REGULATION_OF_CELL_PROJECTION_ORGANIZATION	GO_NEGATIVE_REGULATION_OF_CELL_PROJECTION_ORGANIZATION		185	0.394834	1.65745	0.00796813	0.0691539	0.967	7913	tags=36%, list=14%, signal=41%
GO_REGULATION_OF_EPITHELIAL_TO_MESENCHYMAL_TRANSITION	GO_REGULATION_OF_EPITHELIAL_TO_MESENCHYMAL_TRANSITION		95	0.428491	1.65647	0.00798403	0.0695449	0.967	9811	tags=38%, list=18%, signal=46%
GO_SPECIFICATION_OF_ANIMAL_ORGAN_IDENTITY	GO_SPECIFICATION_OF_ANIMAL_ORGAN_IDENTITY		36	0.519838	1.65454	0.00613497	0.0705113	0.968	9052	tags=47%, list=16%, signal=56%
GO_HEART_VALVE_DEVELOPMENT	GO_HEART_VALVE_DEVELOPMENT		61	0.478855	1.65415	0.0211538	0.0705302	0.968	3795	tags=33%, list=7%, signal=35%
GO_MICROTUBULE_BASED_MOVEMENT	GO_MICROTUBULE_BASED_MOVEMENT		367	0.377165	1.65382	0.00378072	0.0705596	0.969	13412	tags=40%, list=24%, signal=52%
GO_CARDIAC_MUSCLE_TISSUE_DEVELOPMENT	GO_CARDIAC_MUSCLE_TISSUE_DEVELOPMENT		224	0.418592	1.65347	0.00390625	0.070583	0.969	9675	tags=37%, list=17%, signal=44%
GO_POSITIVE_REGULATION_OF_TRANSCRIPTION_INITIATION_FROM_RNA_POLYMERASE_II_PROMOTER	GO_POSITIVE_REGULATION_OF_TRANSCRIPTION_INITIATION_FROM_RNA_POLYMERASE_II_PROMOTER		31	0.503606	1.65221	0.0121704	0.0711411	0.969	5526	tags=42%, list=10%, signal=47%
GO_REGULATION_OF_EXTENT_OF_CELL_GROWTH	GO_REGULATION_OF_EXTENT_OF_CELL_GROWTH		111	0.417363	1.65189	0.00584795	0.0711063	0.969	7605	tags=37%, list=14%, signal=43%
GO_PROTEIN_LOCALIZATION_TO_CELL_JUNCTION	GO_PROTEIN_LOCALIZATION_TO_CELL_JUNCTION		105	0.416395	1.65178	0.00749064	0.0709971	0.969	9145	tags=37%, list=16%, signal=44%
GO_SEROTONIN_RECEPTOR_SIGNALING_PATHWAY	GO_SEROTONIN_RECEPTOR_SIGNALING_PATHWAY		39	0.485287	1.65144	0.00798403	0.0710371	0.969	19746	tags=54%, list=36%, signal=83%
GO_TRANSMEMBRANE_RECEPTOR_PROTEIN_SERINE_THREONINE_KINASE_SIGNALING_PATHWAY	GO_TRANSMEMBRANE_RECEPTOR_PROTEIN_SERINE_THREONINE_KINASE_SIGNALING_PATHWAY		355	0.390648	1.65139	0.00195695	0.0708943	0.969	8105	tags=32%, list=15%, signal=37%
GO_PITUITARY_GLAND_DEVELOPMENT	GO_PITUITARY_GLAND_DEVELOPMENT		42	0.538954	1.65128	0.00813008	0.0707644	0.969	11840	tags=50%, list=21%, signal=63%
GO_INTRACILIARY_TRANSPORT_INVOLVED_IN_CILIUM_ASSEMBLY	GO_INTRACILIARY_TRANSPORT_INVOLVED_IN_CILIUM_ASSEMBLY		40	0.557177	1.6512	0.0403226	0.0706263	0.969	9428	tags=48%, list=17%, signal=57%
GO_MITOTIC_G2_M_TRANSITION_CHECKPOINT	GO_MITOTIC_G2_M_TRANSITION_CHECKPOINT		31	0.559642	1.65104	0.0411765	0.0705397	0.969	11794	tags=55%, list=21%, signal=70%
GO_MOLTING_CYCLE	GO_MOLTING_CYCLE		110	0.434675	1.65054	0.0195695	0.0706747	0.969	11993	tags=45%, list=22%, signal=58%
GO_DNA_METHYLATION	GO_DNA_METHYLATION		70	0.458506	1.65034	0.00406504	0.0706383	0.969	12211	tags=44%, list=22%, signal=57%
GO_CELL_JUNCTION_ASSEMBLY	GO_CELL_JUNCTION_ASSEMBLY		434	0.388568	1.64894	0.00386847	0.0712455	0.97	11580	tags=38%, list=21%, signal=48%
GO_REGULATION_OF_MICROTUBULE_POLYMERIZATION	GO_REGULATION_OF_MICROTUBULE_POLYMERIZATION		51	0.461423	1.64821	0.00386847	0.0714868	0.97	9258	tags=39%, list=17%, signal=47%
GO_MUSCLE_TISSUE_DEVELOPMENT	GO_MUSCLE_TISSUE_DEVELOPMENT		401	0.40961	1.64806	0.0059761	0.0714198	0.971	9675	tags=36%, list=17%, signal=43%
GO_MESENCHYMAL_CELL_PROLIFERATION	GO_MESENCHYMAL_CELL_PROLIFERATION		44	0.513574	1.64702	0.0193798	0.0717916	0.971	7579	tags=39%, list=14%, signal=45%
GO_RESPONSE_TO_CORTICOSTERONE	GO_RESPONSE_TO_CORTICOSTERONE		20	0.572151	1.64653	0.011236	0.0719035	0.971	17325	tags=60%, list=31%, signal=87%
GO_CALCIUM_DEPENDENT_CELL_CELL_ADHESION_VIA_PLASMA_MEMBRANE_CELL_ADHESION_MOLECULES	GO_CALCIUM_DEPENDENT_CELL_CELL_ADHESION_VIA_PLASMA_MEMBRANE_CELL_ADHESION_MOLECULES		43	0.51315	1.64621	0.0130841	0.0718965	0.971	8813	tags=56%, list=16%, signal=66%
GO_BONE_GROWTH	GO_BONE_GROWTH		31	0.52422	1.64621	0.00767754	0.0717307	0.971	6362	tags=35%, list=11%, signal=40%
GO_OSTEOBLAST_DEVELOPMENT	GO_OSTEOBLAST_DEVELOPMENT		19	0.57604	1.64543	0.01875	0.0719755	0.971	9681	tags=53%, list=17%, signal=64%
GO_PEPTIDYL_THREONINE_MODIFICATION	GO_PEPTIDYL_THREONINE_MODIFICATION		124	0.426373	1.64528	0.0153846	0.0719239	0.972	9065	tags=33%, list=16%, signal=39%
GO_EXCITATORY_SYNAPSE_ASSEMBLY	GO_EXCITATORY_SYNAPSE_ASSEMBLY		26	0.564792	1.64506	0.0221774	0.0718731	0.972	13985	tags=65%, list=25%, signal=87%
GO_CHONDROCYTE_DIFFERENTIATION	GO_CHONDROCYTE_DIFFERENTIATION		107	0.448069	1.64461	0.00978474	0.0719449	0.973	10100	tags=38%, list=18%, signal=47%
GO_CELL_AGGREGATION	GO_CELL_AGGREGATION		24	0.569174	1.64437	0.0189873	0.0719172	0.973	12127	tags=58%, list=22%, signal=75%
GO_RESPONSE_TO_POTASSIUM_ION	GO_RESPONSE_TO_POTASSIUM_ION		16	0.601791	1.64423	0.0165441	0.0718442	0.973	8376	tags=63%, list=15%, signal=74%
GO_POSITIVE_REGULATION_OF_CELL_CYCLE_PHASE_TRANSITION	GO_POSITIVE_REGULATION_OF_CELL_CYCLE_PHASE_TRANSITION		108	0.458098	1.64379	0.0211864	0.071914	0.973	10630	tags=39%, list=19%, signal=48%
GO_FOREBRAIN_NEURON_DEVELOPMENT	GO_FOREBRAIN_NEURON_DEVELOPMENT		26	0.560899	1.64279	0.028866	0.0723087	0.973	9956	tags=58%, list=18%, signal=70%
GO_REGULATION_OF_TRANSMEMBRANE_RECEPTOR_PROTEIN_SERINE_THREONINE_KINASE_SIGNALING_PATHWAY	GO_REGULATION_OF_TRANSMEMBRANE_RECEPTOR_PROTEIN_SERINE_THREONINE_KINASE_SIGNALING_PATHWAY		251	0.400021	1.64259	0	0.0722293	0.973	8279	tags=33%, list=15%, signal=38%
GO_CARDIAC_ATRIUM_DEVELOPMENT	GO_CARDIAC_ATRIUM_DEVELOPMENT		36	0.50849	1.64136	0.0185185	0.0727448	0.973	9052	tags=47%, list=16%, signal=56%
GO_OOCYTE_DIFFERENTIATION	GO_OOCYTE_DIFFERENTIATION		52	0.451643	1.64062	0.00204918	0.0730298	0.973	11999	tags=44%, list=22%, signal=56%
GO_NEGATIVE_REGULATION_OF_CARDIAC_MUSCLE_CELL_PROLIFERATION	GO_NEGATIVE_REGULATION_OF_CARDIAC_MUSCLE_CELL_PROLIFERATION		22	0.552025	1.64028	0.0185185	0.0730365	0.973	8532	tags=45%, list=15%, signal=54%
GO_ADIPOSE_TISSUE_DEVELOPMENT	GO_ADIPOSE_TISSUE_DEVELOPMENT		44	0.479956	1.63968	0.0207547	0.0732061	0.973	10058	tags=45%, list=18%, signal=55%
GO_POSITIVE_REGULATION_OF_TRANSMEMBRANE_RECEPTOR_PROTEIN_SERINE_THREONINE_KINASE_SIGNALING_PATHWAY	GO_POSITIVE_REGULATION_OF_TRANSMEMBRANE_RECEPTOR_PROTEIN_SERINE_THREONINE_KINASE_SIGNALING_PATHWAY		110	0.419299	1.63923	0.0019802	0.0732881	0.973	8279	tags=33%, list=15%, signal=38%
GO_POSITIVE_REGULATION_OF_DNA_REPAIR	GO_POSITIVE_REGULATION_OF_DNA_REPAIR		71	0.466781	1.63909	0.0154739	0.0731903	0.973	8288	tags=39%, list=15%, signal=46%
GO_ARTERY_MORPHOGENESIS	GO_ARTERY_MORPHOGENESIS		71	0.463063	1.63888	0.00391389	0.0731476	0.973	9636	tags=38%, list=17%, signal=46%
GO_REGULATION_OF_CELLULAR_RESPONSE_TO_VASCULAR_ENDOTHELIAL_GROWTH_FACTOR_STIMULUS	GO_REGULATION_OF_CELLULAR_RESPONSE_TO_VASCULAR_ENDOTHELIAL_GROWTH_FACTOR_STIMULUS		30	0.517068	1.63868	0.0121212	0.0730766	0.973	9214	tags=50%, list=17%, signal=60%
GO_CENTRAL_NERVOUS_SYSTEM_PROJECTION_NEURON_AXONOGENESIS	GO_CENTRAL_NERVOUS_SYSTEM_PROJECTION_NEURON_AXONOGENESIS		26	0.530447	1.63831	0.0279441	0.0730894	0.973	8481	tags=46%, list=15%, signal=54%
GO_CORONARY_VASCULATURE_MORPHOGENESIS	GO_CORONARY_VASCULATURE_MORPHOGENESIS		17	0.589512	1.63812	0.0156556	0.0730313	0.973	5721	tags=47%, list=10%, signal=52%
GO_NEGATIVE_REGULATION_OF_NEURON_PROJECTION_DEVELOPMENT	GO_NEGATIVE_REGULATION_OF_NEURON_PROJECTION_DEVELOPMENT		153	0.402354	1.63781	0.00994036	0.0730597	0.973	7913	tags=37%, list=14%, signal=43%
GO_REGULATION_OF_DNA_REPLICATION	GO_REGULATION_OF_DNA_REPLICATION		112	0.496306	1.63761	0.0322581	0.073005	0.973	11161	tags=46%, list=20%, signal=57%
GO_REGULATION_OF_HISTONE_H3_K4_METHYLATION	GO_REGULATION_OF_HISTONE_H3_K4_METHYLATION		29	0.550499	1.63727	0.0286299	0.0730532	0.974	9065	tags=52%, list=16%, signal=62%
GO_MEIOSIS_I_CELL_CYCLE_PROCESS	GO_MEIOSIS_I_CELL_CYCLE_PROCESS		124	0.450614	1.63701	0.0406504	0.0730184	0.974	7848	tags=36%, list=14%, signal=42%
GO_CARDIAC_ATRIUM_MORPHOGENESIS	GO_CARDIAC_ATRIUM_MORPHOGENESIS		30	0.514998	1.63633	0.0119284	0.0732662	0.974	9052	tags=50%, list=16%, signal=60%
GO_REGULATION_OF_NEUROBLAST_PROLIFERATION	GO_REGULATION_OF_NEUROBLAST_PROLIFERATION		33	0.511635	1.6358	0.0280561	0.0733719	0.976	14478	tags=61%, list=26%, signal=82%
GO_REGULATION_OF_FIBROBLAST_GROWTH_FACTOR_RECEPTOR_SIGNALING_PATHWAY	GO_REGULATION_OF_FIBROBLAST_GROWTH_FACTOR_RECEPTOR_SIGNALING_PATHWAY		37	0.499046	1.63564	0.0135659	0.0733189	0.976	4926	tags=27%, list=9%, signal=30%
GO_HISTONE_H4_K16_ACETYLATION	GO_HISTONE_H4_K16_ACETYLATION		21	0.586161	1.63549	0.0311284	0.0732485	0.976	4869	tags=48%, list=9%, signal=52%
GO_POSITIVE_REGULATION_OF_GLUCOSE_METABOLIC_PROCESS	GO_POSITIVE_REGULATION_OF_GLUCOSE_METABOLIC_PROCESS		42	0.493267	1.63545	0.0094518	0.0731134	0.976	16858	tags=60%, list=30%, signal=85%
GO_POSITIVE_REGULATION_OF_CILIUM_ASSEMBLY	GO_POSITIVE_REGULATION_OF_CILIUM_ASSEMBLY		24	0.533114	1.63432	0.0334646	0.0736085	0.977	7734	tags=42%, list=14%, signal=48%
GO_PHOSPHORYLATED_CARBOHYDRATE_DEPHOSPHORYLATION	GO_PHOSPHORYLATED_CARBOHYDRATE_DEPHOSPHORYLATION		17	0.599518	1.63425	0.0280374	0.0734809	0.977	3774	tags=35%, list=7%, signal=38%
GO_REGULATION_OF_MICROTUBULE_POLYMERIZATION_OR_DEPOLYMERIZATION	GO_REGULATION_OF_MICROTUBULE_POLYMERIZATION_OR_DEPOLYMERIZATION		85	0.440539	1.63414	0.0178218	0.0733755	0.977	9258	tags=40%, list=17%, signal=48%
GO_NEGATIVE_REGULATION_OF_CELLULAR_AMIDE_METABOLIC_PROCESS	GO_NEGATIVE_REGULATION_OF_CELLULAR_AMIDE_METABOLIC_PROCESS		218	0.382386	1.63271	0.00396825	0.0740308	0.977	14321	tags=42%, list=26%, signal=57%
GO_NEURAL_RETINA_DEVELOPMENT	GO_NEURAL_RETINA_DEVELOPMENT		72	0.453432	1.6324	0.0135397	0.0740248	0.977	9146	tags=43%, list=16%, signal=51%
GO_MAINTENANCE_OF_SYNAPSE_STRUCTURE	GO_MAINTENANCE_OF_SYNAPSE_STRUCTURE		17	0.572405	1.63144	0.025	0.074384	0.977	16958	tags=88%, list=31%, signal=127%
GO_ENDOPLASMIC_RETICULUM_TUBULAR_NETWORK_ORGANIZATION	GO_ENDOPLASMIC_RETICULUM_TUBULAR_NETWORK_ORGANIZATION		18	0.615478	1.63112	0.0261682	0.0744187	0.977	7135	tags=44%, list=13%, signal=51%
GO_POSITIVE_REGULATION_OF_NEURON_MIGRATION	GO_POSITIVE_REGULATION_OF_NEURON_MIGRATION		16	0.602808	1.63013	0.0285132	0.0749342	0.977	14258	tags=69%, list=26%, signal=92%
GO_MODIFICATION_OF_POSTSYNAPTIC_STRUCTURE	GO_MODIFICATION_OF_POSTSYNAPTIC_STRUCTURE		18	0.555741	1.62942	0.0288066	0.075157	0.978	3692	tags=39%, list=7%, signal=42%
GO_REGULATION_OF_MRNA_3_END_PROCESSING	GO_REGULATION_OF_MRNA_3_END_PROCESSING		28	0.563372	1.62923	0.0353635	0.0750828	0.978	8702	tags=50%, list=16%, signal=59%
GO_SMOOTH_MUSCLE_TISSUE_DEVELOPMENT	GO_SMOOTH_MUSCLE_TISSUE_DEVELOPMENT		23	0.568621	1.62916	0.0216963	0.0749736	0.978	9383	tags=52%, list=17%, signal=63%
GO_PRESYNAPSE_ORGANIZATION	GO_PRESYNAPSE_ORGANIZATION		53	0.477188	1.62881	0.0209924	0.0750274	0.979	17065	tags=62%, list=31%, signal=90%
GO_RNA_INTERFERENCE	GO_RNA_INTERFERENCE		17	0.585512	1.6285	0.0261569	0.0750674	0.979	10333	tags=53%, list=19%, signal=65%
GO_REGULATION_OF_KETONE_BIOSYNTHETIC_PROCESS	GO_REGULATION_OF_KETONE_BIOSYNTHETIC_PROCESS		17	0.591391	1.62824	0.0195312	0.0750516	0.979	4717	tags=35%, list=8%, signal=39%
GO_POSITIVE_REGULATION_OF_CHROMOSOME_ORGANIZATION	GO_POSITIVE_REGULATION_OF_CHROMOSOME_ORGANIZATION		182	0.435152	1.62796	0.0301811	0.0750496	0.979	9065	tags=39%, list=16%, signal=46%
GO_POSITIVE_REGULATION_OF_DENDRITIC_SPINE_DEVELOPMENT	GO_POSITIVE_REGULATION_OF_DENDRITIC_SPINE_DEVELOPMENT		44	0.477195	1.6278	0.0192308	0.0749712	0.979	12966	tags=50%, list=23%, signal=65%
GO_STEROID_HORMONE_MEDIATED_SIGNALING_PATHWAY	GO_STEROID_HORMONE_MEDIATED_SIGNALING_PATHWAY		139	0.403557	1.62589	0.00761905	0.0759908	0.98	11295	tags=38%, list=20%, signal=48%
GO_REGULATION_OF_MUSCLE_ORGAN_DEVELOPMENT	GO_REGULATION_OF_MUSCLE_ORGAN_DEVELOPMENT		153	0.402441	1.62483	0.0120968	0.0764147	0.98	8876	tags=35%, list=16%, signal=41%
GO_SMOOTH_MUSCLE_CELL_DIFFERENTIATION	GO_SMOOTH_MUSCLE_CELL_DIFFERENTIATION		67	0.447813	1.62344	0.00982318	0.0770664	0.981	9052	tags=37%, list=16%, signal=45%
GO_POSITIVE_REGULATION_OF_RESPONSE_TO_DNA_DAMAGE_STIMULUS	GO_POSITIVE_REGULATION_OF_RESPONSE_TO_DNA_DAMAGE_STIMULUS		105	0.439468	1.62328	0.00967118	0.0769952	0.981	8288	tags=39%, list=15%, signal=46%
GO_CIRCADIAN_REGULATION_OF_GENE_EXPRESSION	GO_CIRCADIAN_REGULATION_OF_GENE_EXPRESSION		66	0.438165	1.62314	0.0135397	0.076918	0.981	8381	tags=41%, list=15%, signal=48%
GO_REGULATION_OF_SYNAPTIC_VESICLE_CYCLE	GO_REGULATION_OF_SYNAPTIC_VESICLE_CYCLE		114	0.42069	1.62308	0.00990099	0.0767952	0.981	13805	tags=46%, list=25%, signal=61%
GO_REGULATION_OF_CARTILAGE_DEVELOPMENT	GO_REGULATION_OF_CARTILAGE_DEVELOPMENT		70	0.460817	1.62238	0.0217822	0.0770611	0.981	10100	tags=43%, list=18%, signal=52%
GO_RNA_EXPORT_FROM_NUCLEUS	GO_RNA_EXPORT_FROM_NUCLEUS		144	0.48203	1.62185	0.0506073	0.0772161	0.981	8800	tags=37%, list=16%, signal=44%
GO_REGULATION_OF_TELOMERE_MAINTENANCE_VIA_TELOMERE_LENGTHENING	GO_REGULATION_OF_TELOMERE_MAINTENANCE_VIA_TELOMERE_LENGTHENING		61	0.490908	1.62175	0.0444874	0.0771026	0.981	9002	tags=38%, list=16%, signal=45%
GO_EPITHELIAL_TO_MESENCHYMAL_TRANSITION	GO_EPITHELIAL_TO_MESENCHYMAL_TRANSITION		148	0.40027	1.6215	0.00804829	0.0770778	0.981	9811	tags=37%, list=18%, signal=45%
GO_VENTRICULAR_CARDIAC_MUSCLE_CELL_DIFFERENTIATION	GO_VENTRICULAR_CARDIAC_MUSCLE_CELL_DIFFERENTIATION		17	0.577921	1.62135	0.0258449	0.0770145	0.981	6430	tags=47%, list=12%, signal=53%
GO_REGULATION_OF_CHROMOSOME_ORGANIZATION	GO_REGULATION_OF_CHROMOSOME_ORGANIZATION		356	0.420241	1.62056	0.0360721	0.0773024	0.983	9191	tags=36%, list=17%, signal=43%
GO_REGULATION_OF_RESPONSE_TO_DNA_DAMAGE_STIMULUS	GO_REGULATION_OF_RESPONSE_TO_DNA_DAMAGE_STIMULUS		225	0.415519	1.62011	0.0256917	0.0773974	0.984	8288	tags=38%, list=15%, signal=44%
GO_VENTRICULAR_CARDIAC_MUSCLE_TISSUE_DEVELOPMENT	GO_VENTRICULAR_CARDIAC_MUSCLE_TISSUE_DEVELOPMENT		55	0.493899	1.61921	0.0239044	0.0777389	0.984	9532	tags=47%, list=17%, signal=57%
GO_REGULATION_OF_PROTEIN_SUMOYLATION	GO_REGULATION_OF_PROTEIN_SUMOYLATION		26	0.520207	1.61885	0.0182186	0.0777693	0.984	10330	tags=46%, list=19%, signal=57%
GO_VESICLE_CARGO_LOADING	GO_VESICLE_CARGO_LOADING		27	0.558196	1.61807	0.0502901	0.0780445	0.984	14801	tags=59%, list=27%, signal=81%
GO_MICROTUBULE_CYTOSKELETON_ORGANIZATION_INVOLVED_IN_MITOSIS	GO_MICROTUBULE_CYTOSKELETON_ORGANIZATION_INVOLVED_IN_MITOSIS		143	0.501809	1.61785	0.0610526	0.0780171	0.984	11600	tags=47%, list=21%, signal=59%
GO_POSITIVE_REGULATION_OF_GENE_EXPRESSION_EPIGENETIC	GO_POSITIVE_REGULATION_OF_GENE_EXPRESSION_EPIGENETIC		59	0.48149	1.61748	0.0208768	0.0780767	0.984	12840	tags=46%, list=23%, signal=59%
GO_HISTONE_H3_K27_METHYLATION	GO_HISTONE_H3_K27_METHYLATION		21	0.573952	1.61675	0.027027	0.078341	0.985	11468	tags=48%, list=21%, signal=60%
GO_MICROTUBULE_ORGANIZING_CENTER_ORGANIZATION	GO_MICROTUBULE_ORGANIZING_CENTER_ORGANIZATION		136	0.481861	1.61642	0.0371134	0.0783572	0.985	11600	tags=49%, list=21%, signal=62%
GO_CELLULAR_RESPONSE_TO_RADIATION	GO_CELLULAR_RESPONSE_TO_RADIATION		187	0.384223	1.61634	0.00386847	0.0782499	0.985	9811	tags=34%, list=18%, signal=41%
GO_CRANIAL_NERVE_MORPHOGENESIS	GO_CRANIAL_NERVE_MORPHOGENESIS		29	0.524831	1.61567	0.0236686	0.0784859	0.985	11615	tags=55%, list=21%, signal=70%
GO_MACROMOLECULE_DEACYLATION	GO_MACROMOLECULE_DEACYLATION		111	0.40271	1.61409	0.0094697	0.0791528	0.985	6837	tags=33%, list=12%, signal=38%
GO_MITOTIC_SISTER_CHROMATID_COHESION	GO_MITOTIC_SISTER_CHROMATID_COHESION		26	0.60785	1.61364	0.0469388	0.07928	0.986	11658	tags=58%, list=21%, signal=73%
GO_MICROTUBULE_BASED_TRANSPORT	GO_MICROTUBULE_BASED_TRANSPORT		190	0.402935	1.61338	0.0210325	0.0792827	0.986	11835	tags=39%, list=21%, signal=50%
GO_PULMONARY_VALVE_MORPHOGENESIS	GO_PULMONARY_VALVE_MORPHOGENESIS		17	0.586131	1.61317	0.0362173	0.07923	0.986	3342	tags=29%, list=6%, signal=31%
GO_NEGATIVE_REGULATION_OF_CELLULAR_SENESCENCE	GO_NEGATIVE_REGULATION_OF_CELLULAR_SENESCENCE		22	0.534497	1.61264	0.0241449	0.0794042	0.986	8876	tags=41%, list=16%, signal=49%
GO_RNA_SPLICING_VIA_TRANSESTERIFICATION_REACTIONS	GO_RNA_SPLICING_VIA_TRANSESTERIFICATION_REACTIONS		390	0.433455	1.61256	0.0504854	0.0792791	0.986	9985	tags=36%, list=18%, signal=44%
GO_NUCLEAR_CHROMOSOME_SEGREGATION	GO_NUCLEAR_CHROMOSOME_SEGREGATION		272	0.469969	1.61203	0.0669456	0.0794382	0.986	8954	tags=39%, list=16%, signal=46%
GO_POSITIVE_REGULATION_OF_STEM_CELL_PROLIFERATION	GO_POSITIVE_REGULATION_OF_STEM_CELL_PROLIFERATION		43	0.469148	1.61175	0.0264766	0.0794296	0.986	9362	tags=49%, list=17%, signal=59%
GO_SYNAPTIC_TRANSMISSION_GABAERGIC	GO_SYNAPTIC_TRANSMISSION_GABAERGIC		48	0.47276	1.61126	0.00210526	0.0795707	0.986	17583	tags=60%, list=32%, signal=88%
GO_REGULATION_OF_RESPIRATORY_SYSTEM_PROCESS	GO_REGULATION_OF_RESPIRATORY_SYSTEM_PROCESS		16	0.55574	1.61074	0.024952	0.0797088	0.986	19560	tags=69%, list=35%, signal=106%
GO_REGULATION_OF_SISTER_CHROMATID_COHESION	GO_REGULATION_OF_SISTER_CHROMATID_COHESION		22	0.602119	1.60912	0.0487805	0.0805344	0.989	11658	tags=64%, list=21%, signal=81%
GO_INOSITOL_PHOSPHATE_CATABOLIC_PROCESS	GO_INOSITOL_PHOSPHATE_CATABOLIC_PROCESS		18	0.576206	1.60732	0.0241636	0.0814027	0.989	5013	tags=39%, list=9%, signal=43%
GO_SUBPALLIUM_DEVELOPMENT	GO_SUBPALLIUM_DEVELOPMENT		24	0.542012	1.60682	0.0383065	0.0815907	0.989	19297	tags=63%, list=35%, signal=96%
GO_MRNA_3_END_PROCESSING	GO_MRNA_3_END_PROCESSING		101	0.47785	1.60662	0.0571992	0.0815251	0.989	8702	tags=38%, list=16%, signal=45%
GO_SPINDLE_ORGANIZATION	GO_SPINDLE_ORGANIZATION		182	0.470594	1.60607	0.0566038	0.0817162	0.989	10158	tags=39%, list=18%, signal=48%
GO_REGULATION_OF_CYTOKINESIS	GO_REGULATION_OF_CYTOKINESIS		90	0.457755	1.60537	0.0490798	0.0819587	0.989	6328	tags=34%, list=11%, signal=39%
GO_CYTOSKELETON_DEPENDENT_INTRACELLULAR_TRANSPORT	GO_CYTOSKELETON_DEPENDENT_INTRACELLULAR_TRANSPORT		200	0.389341	1.60417	0.0153257	0.0825056	0.989	9721	tags=38%, list=18%, signal=45%
GO_STEM_CELL_DIFFERENTIATION	GO_STEM_CELL_DIFFERENTIATION		262	0.373726	1.60366	0.00798403	0.0826898	0.989	8235	tags=35%, list=15%, signal=41%
GO_CHROMATIN_DISASSEMBLY	GO_CHROMATIN_DISASSEMBLY		20	0.575759	1.60341	0.0347648	0.0826738	0.989	6026	tags=40%, list=11%, signal=45%
GO_MICROTUBULE_ORGANIZING_CENTER_LOCALIZATION	GO_MICROTUBULE_ORGANIZING_CENTER_LOCALIZATION		31	0.549115	1.60318	0.0434783	0.0826375	0.989	4908	tags=35%, list=9%, signal=39%
GO_MEMORY	GO_MEMORY		121	0.394795	1.60289	0	0.082649	0.989	13790	tags=46%, list=25%, signal=61%
GO_POSITIVE_REGULATION_OF_RNA_SPLICING	GO_POSITIVE_REGULATION_OF_RNA_SPLICING		37	0.522486	1.60265	0.0321932	0.0826479	0.989	11461	tags=51%, list=21%, signal=65%
GO_FEAR_RESPONSE	GO_FEAR_RESPONSE		41	0.483991	1.60263	0.00594059	0.082502	0.989	16325	tags=66%, list=29%, signal=93%
GO_NEGATIVE_REGULATION_OF_DNA_BINDING	GO_NEGATIVE_REGULATION_OF_DNA_BINDING		53	0.435221	1.60245	0.0114943	0.0824411	0.989	6649	tags=36%, list=12%, signal=41%
GO_ENDOCRINE_PANCREAS_DEVELOPMENT	GO_ENDOCRINE_PANCREAS_DEVELOPMENT		45	0.464804	1.60223	0.00607287	0.0824459	0.99	6790	tags=36%, list=12%, signal=40%
GO_POSITIVE_REGULATION_OF_CELL_CYCLE	GO_POSITIVE_REGULATION_OF_CELL_CYCLE		393	0.387809	1.60093	0.0180361	0.0830613	0.99	9644	tags=35%, list=17%, signal=42%
GO_REGULATION_OF_MRNA_POLYADENYLATION	GO_REGULATION_OF_MRNA_POLYADENYLATION		17	0.59335	1.60093	0.0412574	0.0829026	0.99	7983	tags=53%, list=14%, signal=62%
GO_REGULATION_OF_CHOLESTEROL_BIOSYNTHETIC_PROCESS	GO_REGULATION_OF_CHOLESTEROL_BIOSYNTHETIC_PROCESS		50	0.499792	1.60037	0.0325203	0.0830799	0.99	5658	tags=38%, list=10%, signal=42%
GO_REGULATION_OF_DOUBLE_STRAND_BREAK_REPAIR_VIA_HOMOLOGOUS_RECOMBINATION	GO_REGULATION_OF_DOUBLE_STRAND_BREAK_REPAIR_VIA_HOMOLOGOUS_RECOMBINATION		47	0.499986	1.59968	0.0340681	0.083364	0.99	5421	tags=38%, list=10%, signal=42%
GO_REGULATION_OF_SYNAPTIC_VESICLE_EXOCYTOSIS	GO_REGULATION_OF_SYNAPTIC_VESICLE_EXOCYTOSIS		80	0.441032	1.59932	0.0180723	0.0834885	0.99	13515	tags=45%, list=24%, signal=59%
GO_PROTEIN_LOCALIZATION_TO_SYNAPSE	GO_PROTEIN_LOCALIZATION_TO_SYNAPSE		85	0.416677	1.59826	0.00575816	0.0839307	0.99	5169	tags=28%, list=9%, signal=31%
GO_PHOTOPERIODISM	GO_PHOTOPERIODISM		33	0.463931	1.59729	0.0139721	0.0843773	0.99	6649	tags=30%, list=12%, signal=34%
GO_NUCLEOSOME_ORGANIZATION	GO_NUCLEOSOME_ORGANIZATION		180	0.457681	1.59599	0.0502008	0.0850018	0.99	8232	tags=29%, list=15%, signal=34%
GO_CHROMATIN_ORGANIZATION_INVOLVED_IN_REGULATION_OF_TRANSCRIPTION	GO_CHROMATIN_ORGANIZATION_INVOLVED_IN_REGULATION_OF_TRANSCRIPTION		154	0.43195	1.59506	0.0371901	0.0854075	0.99	9309	tags=32%, list=17%, signal=38%
GO_NEGATIVE_REGULATION_OF_DNA_RECOMBINATION	GO_NEGATIVE_REGULATION_OF_DNA_RECOMBINATION		44	0.485852	1.59395	0.0372549	0.085933	0.99	5421	tags=27%, list=10%, signal=30%
GO_EMBRYONIC_HEART_TUBE_MORPHOGENESIS	GO_EMBRYONIC_HEART_TUBE_MORPHOGENESIS		70	0.438749	1.59394	0.0160321	0.0857753	0.99	12350	tags=51%, list=22%, signal=66%
GO_TRANSPORT_ALONG_MICROTUBULE	GO_TRANSPORT_ALONG_MICROTUBULE		161	0.404522	1.59387	0.0267686	0.08565	0.99	9721	tags=36%, list=18%, signal=44%
GO_EMBRYONIC_DIGESTIVE_TRACT_MORPHOGENESIS	GO_EMBRYONIC_DIGESTIVE_TRACT_MORPHOGENESIS		18	0.586966	1.59275	0.0326531	0.0861556	0.99	13296	tags=44%, list=24%, signal=58%
GO_REGULATION_OF_SODIUM_ION_TRANSMEMBRANE_TRANSPORTER_ACTIVITY	GO_REGULATION_OF_SODIUM_ION_TRANSMEMBRANE_TRANSPORTER_ACTIVITY		55	0.433735	1.59221	0.0176471	0.0863748	0.991	8397	tags=42%, list=15%, signal=49%
GO_PROTEIN_DNA_COMPLEX_SUBUNIT_ORGANIZATION	GO_PROTEIN_DNA_COMPLEX_SUBUNIT_ORGANIZATION		278	0.427083	1.58951	0.0459082	0.0878673	0.991	8232	tags=31%, list=15%, signal=37%
GO_NEPHRON_TUBULE_FORMATION	GO_NEPHRON_TUBULE_FORMATION		18	0.579725	1.58847	0.0344828	0.0883736	0.991	7141	tags=33%, list=13%, signal=38%
GO_REGULATION_OF_SYNAPSE_STRUCTURE_OR_ACTIVITY	GO_REGULATION_OF_SYNAPSE_STRUCTURE_OR_ACTIVITY		240	0.379405	1.58723	0.00976562	0.089037	0.991	13805	tags=49%, list=25%, signal=65%
GO_OSTEOBLAST_DIFFERENTIATION	GO_OSTEOBLAST_DIFFERENTIATION		223	0.383461	1.58627	0.011194	0.0895343	0.991	12313	tags=41%, list=22%, signal=53%
GO_MITOCHONDRIAL_GENOME_MAINTENANCE	GO_MITOCHONDRIAL_GENOME_MAINTENANCE		23	0.530517	1.58626	0.0292398	0.0893699	0.991	8376	tags=43%, list=15%, signal=51%
GO_HETEROCHROMATIN_ORGANIZATION	GO_HETEROCHROMATIN_ORGANIZATION		78	0.442718	1.58555	0.0450098	0.0896588	0.991	10143	tags=40%, list=18%, signal=49%
GO_CANONICAL_WNT_SIGNALING_PATHWAY	GO_CANONICAL_WNT_SIGNALING_PATHWAY		333	0.366973	1.58553	0.0178926	0.0895101	0.991	7346	tags=32%, list=13%, signal=36%
GO_NEGATIVE_REGULATION_OF_NEURAL_PRECURSOR_CELL_PROLIFERATION	GO_NEGATIVE_REGULATION_OF_NEURAL_PRECURSOR_CELL_PROLIFERATION		22	0.516508	1.5849	0.0168224	0.0897508	0.991	16563	tags=59%, list=30%, signal=84%
GO_AORTA_MORPHOGENESIS	GO_AORTA_MORPHOGENESIS		31	0.513257	1.5848	0.019305	0.0896504	0.991	10494	tags=52%, list=19%, signal=64%
GO_SERTOLI_CELL_DIFFERENTIATION	GO_SERTOLI_CELL_DIFFERENTIATION		21	0.52045	1.58477	0.0116505	0.0895233	0.991	10802	tags=52%, list=19%, signal=65%
GO_ORGANELLE_FISSION	GO_ORGANELLE_FISSION		467	0.415231	1.58437	0.0583333	0.0896199	0.991	8954	tags=35%, list=16%, signal=41%
GO_MIRNA_METABOLIC_PROCESS	GO_MIRNA_METABOLIC_PROCESS		30	0.505042	1.58427	0.0360721	0.0895196	0.991	13888	tags=60%, list=25%, signal=80%
GO_DNA_TEMPLATED_TRANSCRIPTION_INITIATION	GO_DNA_TEMPLATED_TRANSCRIPTION_INITIATION		248	0.389521	1.58421	0.0144033	0.0893862	0.991	10913	tags=39%, list=20%, signal=48%
GO_GENETIC_IMPRINTING	GO_GENETIC_IMPRINTING		27	0.51224	1.58412	0.0377359	0.089265	0.991	8288	tags=41%, list=15%, signal=48%
GO_MESODERM_DEVELOPMENT	GO_MESODERM_DEVELOPMENT		133	0.387939	1.58409	0.0119522	0.0891134	0.991	9655	tags=36%, list=17%, signal=44%
GO_PROTEOGLYCAN_BIOSYNTHETIC_PROCESS	GO_PROTEOGLYCAN_BIOSYNTHETIC_PROCESS		64	0.470767	1.58365	0.0357143	0.089236	0.991	12645	tags=55%, list=23%, signal=71%
GO_ENDOCRINE_SYSTEM_DEVELOPMENT	GO_ENDOCRINE_SYSTEM_DEVELOPMENT		125	0.421348	1.58329	0.010101	0.0892834	0.991	17653	tags=58%, list=32%, signal=85%
GO_PROSTATE_GLAND_DEVELOPMENT	GO_PROSTATE_GLAND_DEVELOPMENT		49	0.465156	1.58327	0.018	0.0891322	0.991	9901	tags=45%, list=18%, signal=55%
GO_POSITIVE_REGULATION_OF_MRNA_METABOLIC_PROCESS	GO_POSITIVE_REGULATION_OF_MRNA_METABOLIC_PROCESS		82	0.44716	1.58282	0.030888	0.0892916	0.991	9758	tags=43%, list=18%, signal=52%
GO_MISMATCH_REPAIR	GO_MISMATCH_REPAIR		38	0.512693	1.58249	0.0674603	0.0893319	0.991	8942	tags=42%, list=16%, signal=50%
GO_REGULATION_OF_DEVELOPMENTAL_GROWTH	GO_REGULATION_OF_DEVELOPMENTAL_GROWTH		347	0.36795	1.58207	0.00589391	0.089444	0.992	10258	tags=35%, list=18%, signal=43%
GO_MAMMARY_GLAND_ALVEOLUS_DEVELOPMENT	GO_MAMMARY_GLAND_ALVEOLUS_DEVELOPMENT		19	0.573158	1.58205	0.0311284	0.0892964	0.992	16322	tags=68%, list=29%, signal=97%
GO_NEGATIVE_REGULATION_OF_MRNA_PROCESSING	GO_NEGATIVE_REGULATION_OF_MRNA_PROCESSING		31	0.565342	1.58074	0.0562249	0.0900228	0.992	6013	tags=42%, list=11%, signal=47%
GO_ARTERY_DEVELOPMENT	GO_ARTERY_DEVELOPMENT		98	0.436905	1.58049	0.0234375	0.0900162	0.992	9868	tags=37%, list=18%, signal=45%
GO_DNA_TEMPLATED_TRANSCRIPTION_ELONGATION	GO_DNA_TEMPLATED_TRANSCRIPTION_ELONGATION		113	0.452114	1.58032	0.0477137	0.0899607	0.992	10884	tags=42%, list=20%, signal=53%
GO_POSITIVE_REGULATION_OF_GLUCONEOGENESIS	GO_POSITIVE_REGULATION_OF_GLUCONEOGENESIS		17	0.572998	1.57927	0.0213178	0.090481	0.993	9065	tags=47%, list=16%, signal=56%
GO_TRANSCRIPTION_INITIATION_FROM_RNA_POLYMERASE_II_PROMOTER	GO_TRANSCRIPTION_INITIATION_FROM_RNA_POLYMERASE_II_PROMOTER		188	0.389427	1.57904	0.0140845	0.0904673	0.993	11524	tags=41%, list=21%, signal=52%
GO_CELL_CYCLE_CHECKPOINT	GO_CELL_CYCLE_CHECKPOINT		218	0.43935	1.57792	0.0618763	0.0910939	0.993	9191	tags=37%, list=17%, signal=44%
GO_DNA_INTEGRITY_CHECKPOINT	GO_DNA_INTEGRITY_CHECKPOINT		160	0.452724	1.5768	0.0506073	0.0916379	0.993	9155	tags=38%, list=16%, signal=46%
GO_REGULATION_OF_CENTROSOME_CYCLE	GO_REGULATION_OF_CENTROSOME_CYCLE		59	0.498884	1.57653	0.054878	0.0916558	0.993	7827	tags=42%, list=14%, signal=49%
GO_NEGATIVE_REGULATION_OF_EMBRYONIC_DEVELOPMENT	GO_NEGATIVE_REGULATION_OF_EMBRYONIC_DEVELOPMENT		25	0.522615	1.57641	0.036965	0.0915647	0.993	12640	tags=52%, list=23%, signal=67%
GO_MULTICELLULAR_ORGANISM_GROWTH	GO_MULTICELLULAR_ORGANISM_GROWTH		150	0.395478	1.57579	0.00584795	0.0918171	0.993	9532	tags=37%, list=17%, signal=44%
GO_HISTONE_H3_ACETYLATION	GO_HISTONE_H3_ACETYLATION		60	0.44811	1.57558	0.019084	0.0917781	0.993	11467	tags=50%, list=21%, signal=63%
GO_REGULATION_OF_GENE_EXPRESSION_EPIGENETIC	GO_REGULATION_OF_GENE_EXPRESSION_EPIGENETIC		207	0.409846	1.57465	0.0349794	0.092201	0.993	6772	tags=28%, list=12%, signal=31%
GO_MITOCHONDRION_DISTRIBUTION	GO_MITOCHONDRION_DISTRIBUTION		16	0.578965	1.57461	0.0441459	0.092057	0.993	6659	tags=38%, list=12%, signal=43%
GO_REGULATION_OF_POSTSYNAPTIC_NEUROTRANSMITTER_RECEPTOR_ACTIVITY	GO_REGULATION_OF_POSTSYNAPTIC_NEUROTRANSMITTER_RECEPTOR_ACTIVITY		17	0.590968	1.57455	0.0239521	0.0919384	0.993	13577	tags=71%, list=24%, signal=93%
GO_STRIATED_MUSCLE_CELL_APOPTOTIC_PROCESS	GO_STRIATED_MUSCLE_CELL_APOPTOTIC_PROCESS		49	0.4273	1.57427	0.00970874	0.0919754	0.993	6269	tags=29%, list=11%, signal=32%
GO_ALDEHYDE_BIOSYNTHETIC_PROCESS	GO_ALDEHYDE_BIOSYNTHETIC_PROCESS		15	0.569109	1.5737	0.0381526	0.092232	0.993	7107	tags=33%, list=13%, signal=38%
GO_POSITIVE_REGULATION_OF_DNA_REPLICATION	GO_POSITIVE_REGULATION_OF_DNA_REPLICATION		40	0.516041	1.57312	0.0428571	0.092438	0.993	6430	tags=35%, list=12%, signal=40%
GO_ESTABLISHMENT_OF_MITOTIC_SPINDLE_LOCALIZATION	GO_ESTABLISHMENT_OF_MITOTIC_SPINDLE_LOCALIZATION		35	0.55116	1.57279	0.0584551	0.09248	0.993	12970	tags=54%, list=23%, signal=71%
GO_MALE_SEX_DIFFERENTIATION	GO_MALE_SEX_DIFFERENTIATION		164	0.381206	1.57277	0.0114286	0.0923324	0.993	11957	tags=40%, list=22%, signal=50%
GO_REGULATION_OF_SODIUM_ION_TRANSMEMBRANE_TRANSPORT	GO_REGULATION_OF_SODIUM_ION_TRANSMEMBRANE_TRANSPORT		65	0.420958	1.57172	0.00984252	0.0928628	0.993	6641	tags=35%, list=12%, signal=40%
GO_NUCLEAR_EXPORT	GO_NUCLEAR_EXPORT		204	0.43359	1.57128	0.0542169	0.0930016	0.993	8800	tags=35%, list=16%, signal=41%
GO_SKELETAL_MUSCLE_CELL_DIFFERENTIATION	GO_SKELETAL_MUSCLE_CELL_DIFFERENTIATION		68	0.464757	1.57118	0.0381526	0.0928911	0.993	7141	tags=32%, list=13%, signal=37%
GO_DOUBLE_STRAND_BREAK_REPAIR	GO_DOUBLE_STRAND_BREAK_REPAIR		262	0.43376	1.57082	0.0593047	0.0929503	0.993	8954	tags=38%, list=16%, signal=45%
GO_BASEMENT_MEMBRANE_ASSEMBLY	GO_BASEMENT_MEMBRANE_ASSEMBLY		15	0.577574	1.57078	0.0488722	0.0928058	0.993	6879	tags=47%, list=12%, signal=53%
GO_PERICARDIUM_DEVELOPMENT	GO_PERICARDIUM_DEVELOPMENT		20	0.549712	1.5707	0.0389105	0.092693	0.993	2357	tags=40%, list=4%, signal=42%
GO_PRODUCTION_OF_SMALL_RNA_INVOLVED_IN_GENE_SILENCING_BY_RNA	GO_PRODUCTION_OF_SMALL_RNA_INVOLVED_IN_GENE_SILENCING_BY_RNA		54	0.450825	1.57065	0.0482625	0.0925706	0.993	10461	tags=44%, list=19%, signal=55%
GO_POSITIVE_REGULATION_OF_NEURON_PROJECTION_DEVELOPMENT	GO_POSITIVE_REGULATION_OF_NEURON_PROJECTION_DEVELOPMENT		290	0.368441	1.57054	0.00787402	0.0924761	0.993	9396	tags=33%, list=17%, signal=40%
GO_TELOMERE_MAINTENANCE_VIA_TELOMERE_LENGTHENING	GO_TELOMERE_MAINTENANCE_VIA_TELOMERE_LENGTHENING		81	0.464439	1.57044	0.0590551	0.0923797	0.993	7546	tags=35%, list=14%, signal=40%
GO_AORTA_DEVELOPMENT	GO_AORTA_DEVELOPMENT		56	0.471053	1.5704	0.0313112	0.0922347	0.993	5095	tags=36%, list=9%, signal=39%
GO_MITOTIC_SPINDLE_ORGANIZATION	GO_MITOTIC_SPINDLE_ORGANIZATION		117	0.489151	1.56999	0.0708333	0.092395	0.993	11600	tags=45%, list=21%, signal=57%
GO_POSITIVE_REGULATION_OF_POSTTRANSCRIPTIONAL_GENE_SILENCING	GO_POSITIVE_REGULATION_OF_POSTTRANSCRIPTIONAL_GENE_SILENCING		25	0.532473	1.56995	0.0471513	0.0922487	0.993	6558	tags=40%, list=12%, signal=45%
GO_ESTABLISHMENT_OF_MITOCHONDRION_LOCALIZATION	GO_ESTABLISHMENT_OF_MITOCHONDRION_LOCALIZATION		26	0.486817	1.56939	0.0432432	0.0924583	0.993	6659	tags=38%, list=12%, signal=44%
GO_RESPONSE_TO_RADIATION	GO_RESPONSE_TO_RADIATION		446	0.34953	1.56888	0.0078125	0.0926224	0.993	9624	tags=32%, list=17%, signal=38%
GO_ENDODERM_DEVELOPMENT	GO_ENDODERM_DEVELOPMENT		79	0.433096	1.56716	0.013834	0.0935886	0.993	9052	tags=37%, list=16%, signal=44%
GO_METANEPHROS_DEVELOPMENT	GO_METANEPHROS_DEVELOPMENT		91	0.43528	1.56698	0.024952	0.0935377	0.993	11629	tags=43%, list=21%, signal=54%
GO_REGULATION_OF_CELL_MATURATION	GO_REGULATION_OF_CELL_MATURATION		24	0.501729	1.56688	0.0252918	0.0934402	0.993	3825	tags=33%, list=7%, signal=36%
GO_REGULATION_OF_ORGAN_GROWTH	GO_REGULATION_OF_ORGAN_GROWTH		112	0.382406	1.56685	0.00770713	0.0933073	0.993	9839	tags=35%, list=18%, signal=42%
GO_REGULATION_OF_GASTRULATION	GO_REGULATION_OF_GASTRULATION		42	0.447646	1.56638	0.0231092	0.0934425	0.993	5166	tags=33%, list=9%, signal=37%
GO_REGULATION_OF_RESPIRATORY_GASEOUS_EXCHANGE	GO_REGULATION_OF_RESPIRATORY_GASEOUS_EXCHANGE		23	0.500635	1.56631	0.019685	0.0933215	0.993	7277	tags=35%, list=13%, signal=40%
GO_POSITIVE_REGULATION_OF_MITOTIC_SISTER_CHROMATID_SEGREGATION	GO_POSITIVE_REGULATION_OF_MITOTIC_SISTER_CHROMATID_SEGREGATION		22	0.561006	1.56549	0.0584677	0.0936952	0.993	11658	tags=55%, list=21%, signal=69%
GO_POSITIVE_REGULATION_OF_MESENCHYMAL_CELL_PROLIFERATION	GO_POSITIVE_REGULATION_OF_MESENCHYMAL_CELL_PROLIFERATION		25	0.532693	1.56527	0.0455446	0.0936732	0.993	7579	tags=48%, list=14%, signal=56%
GO_POSITIVE_REGULATION_OF_POTASSIUM_ION_TRANSPORT	GO_POSITIVE_REGULATION_OF_POTASSIUM_ION_TRANSPORT		45	0.450129	1.56505	0.0259481	0.0936746	0.993	12039	tags=47%, list=22%, signal=60%
GO_DOPAMINERGIC_NEURON_DIFFERENTIATION	GO_DOPAMINERGIC_NEURON_DIFFERENTIATION		37	0.495714	1.56503	0.0273109	0.0935351	0.993	10572	tags=49%, list=19%, signal=60%
GO_REGULATION_OF_CELLULAR_RESPONSE_TO_GROWTH_FACTOR_STIMULUS	GO_REGULATION_OF_CELLULAR_RESPONSE_TO_GROWTH_FACTOR_STIMULUS		300	0.363787	1.56501	0.00965251	0.0933958	0.993	8420	tags=31%, list=15%, signal=36%
GO_CELL_FATE_COMMITMENT	GO_CELL_FATE_COMMITMENT		273	0.383155	1.56469	0.0206612	0.0934236	0.993	9445	tags=39%, list=17%, signal=47%
GO_REGULATION_OF_TELOMERE_MAINTENANCE	GO_REGULATION_OF_TELOMERE_MAINTENANCE		80	0.461942	1.56452	0.0675676	0.0933887	0.993	7546	tags=35%, list=14%, signal=40%
GO_MICROTUBULE_POLYMERIZATION_OR_DEPOLYMERIZATION	GO_MICROTUBULE_POLYMERIZATION_OR_DEPOLYMERIZATION		117	0.418096	1.56449	0.0472441	0.0932548	0.993	8770	tags=35%, list=16%, signal=42%
GO_REGULATION_OF_WNT_SIGNALING_PATHWAY	GO_REGULATION_OF_WNT_SIGNALING_PATHWAY		369	0.362439	1.56438	0.018	0.0931599	0.993	7013	tags=31%, list=13%, signal=35%
GO_DNA_REPLICATION	GO_DNA_REPLICATION		273	0.474213	1.5633	0.0884774	0.0937276	0.993	10409	tags=43%, list=19%, signal=52%
GO_LOCOMOTORY_BEHAVIOR	GO_LOCOMOTORY_BEHAVIOR		198	0.370731	1.56284	0.00192678	0.0938549	0.993	13581	tags=47%, list=24%, signal=62%
GO_POSITIVE_REGULATION_OF_DNA_TEMPLATED_TRANSCRIPTION_ELONGATION	GO_POSITIVE_REGULATION_OF_DNA_TEMPLATED_TRANSCRIPTION_ELONGATION		27	0.532197	1.56082	0.0506823	0.0950672	0.993	5376	tags=41%, list=10%, signal=45%
GO_LENS_DEVELOPMENT_IN_CAMERA_TYPE_EYE	GO_LENS_DEVELOPMENT_IN_CAMERA_TYPE_EYE		83	0.413332	1.56047	0.0210084	0.0951412	0.993	5032	tags=29%, list=9%, signal=32%
GO_URETER_DEVELOPMENT	GO_URETER_DEVELOPMENT		18	0.586106	1.55979	0.0373832	0.0954212	0.994	7579	tags=50%, list=14%, signal=58%
GO_ESTABLISHMENT_OF_SPINDLE_ORIENTATION	GO_ESTABLISHMENT_OF_SPINDLE_ORIENTATION		36	0.507617	1.55966	0.0619835	0.0953643	0.994	12970	tags=47%, list=23%, signal=62%
GO_POSITIVE_REGULATION_OF_EXTRINSIC_APOPTOTIC_SIGNALING_PATHWAY_VIA_DEATH_DOMAIN_RECEPTORS	GO_POSITIVE_REGULATION_OF_EXTRINSIC_APOPTOTIC_SIGNALING_PATHWAY_VIA_DEATH_DOMAIN_RECEPTORS		15	0.568349	1.55936	0.034413	0.0954081	0.994	9811	tags=47%, list=18%, signal=57%
GO_OSSIFICATION	GO_OSSIFICATION		403	0.370288	1.55894	0.0115607	0.0955059	0.994	10414	tags=37%, list=19%, signal=46%
GO_CELLULAR_RESPONSE_TO_GLUCAGON_STIMULUS	GO_CELLULAR_RESPONSE_TO_GLUCAGON_STIMULUS		26	0.508949	1.55732	0.0464646	0.0964231	0.995	11377	tags=50%, list=20%, signal=63%
GO_NEGATIVE_REGULATION_OF_DNA_REPAIR	GO_NEGATIVE_REGULATION_OF_DNA_REPAIR		36	0.497147	1.55697	0.0360721	0.0965269	0.995	8876	tags=36%, list=16%, signal=43%
GO_REGULATION_OF_CELLULAR_RESPONSE_TO_TRANSFORMING_GROWTH_FACTOR_BETA_STIMULUS	GO_REGULATION_OF_CELLULAR_RESPONSE_TO_TRANSFORMING_GROWTH_FACTOR_BETA_STIMULUS		127	0.38799	1.55616	0.0164948	0.0969474	0.995	6242	tags=31%, list=11%, signal=35%
GO_COLUMNAR_CUBOIDAL_EPITHELIAL_CELL_DIFFERENTIATION	GO_COLUMNAR_CUBOIDAL_EPITHELIAL_CELL_DIFFERENTIATION		118	0.39193	1.55616	0.0142276	0.096791	0.995	10212	tags=36%, list=18%, signal=44%
GO_CENTROSOME_DUPLICATION	GO_CENTROSOME_DUPLICATION		68	0.497519	1.55572	0.0662651	0.0969289	0.995	14146	tags=54%, list=25%, signal=73%
GO_MIDBRAIN_DOPAMINERGIC_NEURON_DIFFERENTIATION	GO_MIDBRAIN_DOPAMINERGIC_NEURON_DIFFERENTIATION		17	0.593319	1.55567	0.0430328	0.0968177	0.995	4937	tags=47%, list=9%, signal=52%
GO_RESPONSE_TO_UV	GO_RESPONSE_TO_UV		140	0.39737	1.55553	0.0234834	0.0967561	0.995	9624	tags=36%, list=17%, signal=44%
GO_OLFACTORY_LOBE_DEVELOPMENT	GO_OLFACTORY_LOBE_DEVELOPMENT		33	0.485403	1.55505	0.0333988	0.0969082	0.995	3763	tags=42%, list=7%, signal=45%
GO_BLASTODERM_SEGMENTATION	GO_BLASTODERM_SEGMENTATION		20	0.529031	1.55474	0.0446247	0.0969562	0.995	6078	tags=40%, list=11%, signal=45%
GO_COLUMNAR_CUBOIDAL_EPITHELIAL_CELL_DEVELOPMENT	GO_COLUMNAR_CUBOIDAL_EPITHELIAL_CELL_DEVELOPMENT		62	0.410813	1.55468	0.00798403	0.0968355	0.995	7356	tags=32%, list=13%, signal=37%
GO_REGULATION_OF_POSTSYNAPTIC_MEMBRANE_NEUROTRANSMITTER_RECEPTOR_LEVELS	GO_REGULATION_OF_POSTSYNAPTIC_MEMBRANE_NEUROTRANSMITTER_RECEPTOR_LEVELS		68	0.420065	1.55413	0.0191939	0.0970245	0.995	5368	tags=31%, list=10%, signal=34%
GO_REGULATION_OF_CAMP_MEDIATED_SIGNALING	GO_REGULATION_OF_CAMP_MEDIATED_SIGNALING		51	0.453927	1.55388	0.0226415	0.0970536	0.995	11230	tags=51%, list=20%, signal=64%
GO_POSTSYNAPTIC_SPECIALIZATION_ORGANIZATION	GO_POSTSYNAPTIC_SPECIALIZATION_ORGANIZATION		34	0.49116	1.55347	0.03125	0.097188	0.995	13985	tags=62%, list=25%, signal=83%
GO_POSITIVE_REGULATION_OF_CELL_CYCLE_G2_M_PHASE_TRANSITION	GO_POSITIVE_REGULATION_OF_CELL_CYCLE_G2_M_PHASE_TRANSITION		30	0.547124	1.55341	0.046371	0.0970732	0.995	10572	tags=47%, list=19%, signal=58%
GO_CELLULAR_COMPONENT_MAINTENANCE	GO_CELLULAR_COMPONENT_MAINTENANCE		61	0.432601	1.5518	0.0255403	0.0980001	0.995	12970	tags=51%, list=23%, signal=66%
GO_SEGMENT_SPECIFICATION	GO_SEGMENT_SPECIFICATION		16	0.576169	1.55092	0.0417457	0.0984447	0.995	15380	tags=63%, list=28%, signal=86%
GO_NEURON_CELL_CELL_ADHESION	GO_NEURON_CELL_CELL_ADHESION		17	0.577801	1.55022	0.0375494	0.0987049	0.996	18228	tags=76%, list=33%, signal=114%
GO_SPINDLE_ASSEMBLY	GO_SPINDLE_ASSEMBLY		115	0.457674	1.5493	0.0689655	0.0991361	0.996	8899	tags=35%, list=16%, signal=41%
GO_REGULATION_OF_TRANSCRIPTION_ELONGATION_FROM_RNA_POLYMERASE_II_PROMOTER	GO_REGULATION_OF_TRANSCRIPTION_ELONGATION_FROM_RNA_POLYMERASE_II_PROMOTER		27	0.529563	1.54929	0.0544747	0.0989812	0.996	5236	tags=41%, list=9%, signal=45%
GO_MANGANESE_ION_TRANSPORT	GO_MANGANESE_ION_TRANSPORT		15	0.557882	1.54874	0.0380762	0.0992066	0.996	10116	tags=47%, list=18%, signal=57%
GO_NEGATIVE_REGULATION_OF_FIBROBLAST_GROWTH_FACTOR_RECEPTOR_SIGNALING_PATHWAY	GO_NEGATIVE_REGULATION_OF_FIBROBLAST_GROWTH_FACTOR_RECEPTOR_SIGNALING_PATHWAY		24	0.518788	1.54868	0.040856	0.0990859	0.996	4926	tags=25%, list=9%, signal=27%
GO_REGULATION_OF_CHONDROCYTE_DIFFERENTIATION	GO_REGULATION_OF_CHONDROCYTE_DIFFERENTIATION		51	0.463694	1.54795	0.0374016	0.0994108	0.996	10100	tags=45%, list=18%, signal=55%
GO_SPERMATID_DIFFERENTIATION	GO_SPERMATID_DIFFERENTIATION		166	0.368251	1.54776	0	0.0993844	0.996	11851	tags=39%, list=21%, signal=49%
GO_DNA_METHYLATION_DEPENDENT_HETEROCHROMATIN_ASSEMBLY	GO_DNA_METHYLATION_DEPENDENT_HETEROCHROMATIN_ASSEMBLY		20	0.563237	1.54758	0.0578035	0.0993496	0.996	9864	tags=60%, list=18%, signal=73%
GO_IN_UTERO_EMBRYONIC_DEVELOPMENT	GO_IN_UTERO_EMBRYONIC_DEVELOPMENT		382	0.35052	1.5475	0.00392157	0.0992549	0.996	9655	tags=33%, list=17%, signal=40%
GO_CEREBELLAR_CORTEX_FORMATION	GO_CEREBELLAR_CORTEX_FORMATION		24	0.518159	1.54639	0.0337972	0.099885	0.996	8455	tags=46%, list=15%, signal=54%
GO_EPITHELIAL_CELL_MATURATION	GO_EPITHELIAL_CELL_MATURATION		16	0.553553	1.54627	0.0315582	0.0998128	0.996	12086	tags=50%, list=22%, signal=64%
GO_NEGATIVE_REGULATION_OF_DENDRITE_MORPHOGENESIS	GO_NEGATIVE_REGULATION_OF_DENDRITE_MORPHOGENESIS		16	0.559667	1.54616	0.0434783	0.0997349	0.996	17065	tags=63%, list=31%, signal=90%
GO_REGULATION_OF_CHROMATIN_ORGANIZATION	GO_REGULATION_OF_CHROMATIN_ORGANIZATION		195	0.388736	1.54582	0.0361905	0.0997991	0.996	9065	tags=35%, list=16%, signal=42%
GO_TRANSFORMING_GROWTH_FACTOR_BETA_RECEPTOR_SIGNALING_PATHWAY	GO_TRANSFORMING_GROWTH_FACTOR_BETA_RECEPTOR_SIGNALING_PATHWAY		199	0.382659	1.54546	0.0144628	0.0998707	0.996	6873	tags=32%, list=12%, signal=37%
GO_POSITIVE_REGULATION_OF_CELL_CYCLE_PROCESS	GO_POSITIVE_REGULATION_OF_CELL_CYCLE_PROCESS		299	0.389007	1.54528	0.04	0.0998083	0.996	9644	tags=34%, list=17%, signal=41%
GO_MECHANORECEPTOR_DIFFERENTIATION	GO_MECHANORECEPTOR_DIFFERENTIATION		66	0.411221	1.54518	0.00610998	0.0997122	0.996	6719	tags=33%, list=12%, signal=38%
GO_DNA_PACKAGING	GO_DNA_PACKAGING		237	0.43183	1.54351	0.0657084	0.100734	0.996	8288	tags=31%, list=15%, signal=36%
GO_DNA_STRAND_ELONGATION	GO_DNA_STRAND_ELONGATION		26	0.644094	1.54217	0.10338	0.101467	0.996	8942	tags=58%, list=16%, signal=69%
GO_CHROMOSOME_SEGREGATION	GO_CHROMOSOME_SEGREGATION		334	0.445916	1.54075	0.0801688	0.102303	0.996	9011	tags=36%, list=16%, signal=43%
GO_SISTER_CHROMATID_SEGREGATION	GO_SISTER_CHROMATID_SEGREGATION		196	0.483631	1.54003	0.10251	0.102648	0.996	9191	tags=39%, list=17%, signal=47%
GO_PYRIMIDINE_RIBONUCLEOSIDE_TRIPHOSPHATE_METABOLIC_PROCESS	GO_PYRIMIDINE_RIBONUCLEOSIDE_TRIPHOSPHATE_METABOLIC_PROCESS		16	0.565095	1.5398	0.0613027	0.102625	0.996	10539	tags=38%, list=19%, signal=46%
GO_NCRNA_EXPORT_FROM_NUCLEUS	GO_NCRNA_EXPORT_FROM_NUCLEUS		38	0.560584	1.53962	0.0854167	0.102614	0.996	11642	tags=47%, list=21%, signal=60%
GO_MORPHOGENESIS_OF_AN_EPITHELIAL_BUD	GO_MORPHOGENESIS_OF_AN_EPITHELIAL_BUD		16	0.580095	1.53943	0.037037	0.102589	0.996	7013	tags=44%, list=13%, signal=50%
GO_SNRNA_TRANSCRIPTION	GO_SNRNA_TRANSCRIPTION		74	0.442483	1.53858	0.0558882	0.10305	0.996	8929	tags=42%, list=16%, signal=50%
GO_GROWTH_PLATE_CARTILAGE_DEVELOPMENT	GO_GROWTH_PLATE_CARTILAGE_DEVELOPMENT		19	0.546373	1.53854	0.0306513	0.102908	0.996	8556	tags=47%, list=15%, signal=56%
GO_POSITIVE_REGULATION_OF_TELOMERE_MAINTENANCE_VIA_TELOMERE_LENGTHENING	GO_POSITIVE_REGULATION_OF_TELOMERE_MAINTENANCE_VIA_TELOMERE_LENGTHENING		37	0.508412	1.53792	0.0737864	0.103172	0.996	12515	tags=51%, list=23%, signal=66%
GO_G2_DNA_DAMAGE_CHECKPOINT	GO_G2_DNA_DAMAGE_CHECKPOINT		35	0.500602	1.53772	0.0604288	0.103148	0.996	8954	tags=46%, list=16%, signal=54%
GO_SEX_DIFFERENTIATION	GO_SEX_DIFFERENTIATION		280	0.349735	1.53771	0.00968992	0.102996	0.996	12284	tags=38%, list=22%, signal=48%
GO_POSITIVE_REGULATION_OF_CELLULAR_RESPONSE_TO_INSULIN_STIMULUS	GO_POSITIVE_REGULATION_OF_CELLULAR_RESPONSE_TO_INSULIN_STIMULUS		27	0.504996	1.5377	0.0440613	0.102844	0.996	8420	tags=44%, list=15%, signal=52%
GO_REGULATION_OF_POSTSYNAPTIC_MEMBRANE_POTENTIAL	GO_REGULATION_OF_POSTSYNAPTIC_MEMBRANE_POTENTIAL		144	0.388952	1.53763	0.00801603	0.102728	0.996	13890	tags=44%, list=25%, signal=59%
GO_CEREBRAL_CORTEX_CELL_MIGRATION	GO_CEREBRAL_CORTEX_CELL_MIGRATION		42	0.465383	1.53756	0.0356436	0.102619	0.996	11211	tags=48%, list=20%, signal=60%
GO_POSITIVE_REGULATION_OF_MRNA_PROCESSING	GO_POSITIVE_REGULATION_OF_MRNA_PROCESSING		33	0.515667	1.53727	0.0456349	0.102666	0.996	9758	tags=48%, list=18%, signal=59%
GO_REGULATION_OF_POSTTRANSCRIPTIONAL_GENE_SILENCING	GO_REGULATION_OF_POSTTRANSCRIPTIONAL_GENE_SILENCING		117	0.431481	1.5371	0.0466102	0.102631	0.996	8800	tags=32%, list=16%, signal=37%
GO_REGULATION_OF_GENE_SILENCING	GO_REGULATION_OF_GENE_SILENCING		137	0.42892	1.53677	0.0470085	0.102693	0.996	8800	tags=31%, list=16%, signal=36%
GO_REGULATION_OF_DNA_METABOLIC_PROCESS	GO_REGULATION_OF_DNA_METABOLIC_PROCESS		360	0.381964	1.53638	0.0521235	0.102799	0.996	9002	tags=36%, list=16%, signal=42%
GO_POSITIVE_REGULATION_OF_VASCULAR_ENDOTHELIAL_CELL_PROLIFERATION	GO_POSITIVE_REGULATION_OF_VASCULAR_ENDOTHELIAL_CELL_PROLIFERATION		23	0.475842	1.53627	0.0433925	0.102713	0.996	6772	tags=35%, list=12%, signal=40%
GO_FEEDING_BEHAVIOR	GO_FEEDING_BEHAVIOR		105	0.411068	1.53624	0.0240481	0.102569	0.996	14615	tags=44%, list=26%, signal=59%
GO_REGULATION_OF_ANIMAL_ORGAN_FORMATION	GO_REGULATION_OF_ANIMAL_ORGAN_FORMATION		37	0.467217	1.53618	0.0298805	0.102463	0.996	4937	tags=30%, list=9%, signal=33%
GO_CARDIAC_MUSCLE_CELL_ACTION_POTENTIAL	GO_CARDIAC_MUSCLE_CELL_ACTION_POTENTIAL		72	0.43549	1.53604	0.0238095	0.102415	0.996	13792	tags=50%, list=25%, signal=66%
GO_REGULATION_OF_CHROMATIN_ASSEMBLY_OR_DISASSEMBLY	GO_REGULATION_OF_CHROMATIN_ASSEMBLY_OR_DISASSEMBLY		26	0.513746	1.53522	0.0501931	0.102848	0.996	10143	tags=58%, list=18%, signal=71%
GO_ADULT_BEHAVIOR	GO_ADULT_BEHAVIOR		137	0.396166	1.53483	0.0141129	0.102974	0.996	13805	tags=46%, list=25%, signal=61%
GO_CARDIAC_VENTRICLE_MORPHOGENESIS	GO_CARDIAC_VENTRICLE_MORPHOGENESIS		73	0.439458	1.53296	0.0341365	0.10399	0.996	9532	tags=38%, list=17%, signal=46%
GO_HEART_FIELD_SPECIFICATION	GO_HEART_FIELD_SPECIFICATION		17	0.55912	1.53276	0.0603113	0.103961	0.996	9052	tags=53%, list=16%, signal=63%
GO_DNA_REPLICATION_INITIATION	GO_DNA_REPLICATION_INITIATION		39	0.578094	1.53276	0.116832	0.103807	0.996	7559	tags=44%, list=14%, signal=50%
GO_MUSCLE_ORGAN_DEVELOPMENT	GO_MUSCLE_ORGAN_DEVELOPMENT		401	0.381156	1.53272	0.0254403	0.103667	0.996	9532	tags=33%, list=17%, signal=40%
GO_NEPHRON_DEVELOPMENT	GO_NEPHRON_DEVELOPMENT		143	0.382681	1.52957	0.0225141	0.105673	0.997	8279	tags=29%, list=15%, signal=34%
GO_NUCLEAR_TRANSPORT	GO_NUCLEAR_TRANSPORT		357	0.388336	1.52891	0.0498008	0.105983	0.997	8899	tags=33%, list=16%, signal=39%
GO_MAMMARY_GLAND_DEVELOPMENT	GO_MAMMARY_GLAND_DEVELOPMENT		142	0.388644	1.52812	0.0261044	0.10636	0.997	10914	tags=42%, list=20%, signal=52%
GO_REGULATION_OF_ATPASE_ACTIVITY	GO_REGULATION_OF_ATPASE_ACTIVITY		79	0.4248	1.52788	0.0246679	0.106351	0.997	9644	tags=38%, list=17%, signal=46%
GO_REGULATION_OF_SODIUM_ION_TRANSPORT	GO_REGULATION_OF_SODIUM_ION_TRANSPORT		88	0.390208	1.52659	0.0210728	0.107077	0.997	6641	tags=32%, list=12%, signal=36%
GO_MAMMARY_GLAND_EPITHELIUM_DEVELOPMENT	GO_MAMMARY_GLAND_EPITHELIUM_DEVELOPMENT		71	0.41815	1.52629	0.0323194	0.10712	0.997	7579	tags=41%, list=14%, signal=47%
GO_BRANCHING_INVOLVED_IN_MAMMARY_GLAND_DUCT_MORPHOGENESIS	GO_BRANCHING_INVOLVED_IN_MAMMARY_GLAND_DUCT_MORPHOGENESIS		24	0.51911	1.52607	0.0537428	0.107124	0.997	6901	tags=50%, list=12%, signal=57%
GO_NEGATIVE_REGULATION_OF_CHROMATIN_ORGANIZATION	GO_NEGATIVE_REGULATION_OF_CHROMATIN_ORGANIZATION		64	0.426292	1.52546	0.0426357	0.107407	0.997	7758	tags=33%, list=14%, signal=38%
GO_GLAND_DEVELOPMENT	GO_GLAND_DEVELOPMENT		443	0.346511	1.52512	0.00798403	0.107505	0.997	12104	tags=38%, list=22%, signal=48%
GO_MIDBRAIN_DEVELOPMENT	GO_MIDBRAIN_DEVELOPMENT		91	0.391117	1.52508	0.0206186	0.107381	0.997	10454	tags=36%, list=19%, signal=45%
GO_CEREBELLAR_PURKINJE_CELL_LAYER_DEVELOPMENT	GO_CEREBELLAR_PURKINJE_CELL_LAYER_DEVELOPMENT		28	0.475403	1.52489	0.0422265	0.10735	0.997	8455	tags=43%, list=15%, signal=51%
GO_SPERMATID_NUCLEUS_DIFFERENTIATION	GO_SPERMATID_NUCLEUS_DIFFERENTIATION		23	0.492777	1.52482	0.0409683	0.10725	0.997	7131	tags=35%, list=13%, signal=40%
GO_ACTIVATION_OF_PROTEIN_KINASE_A_ACTIVITY	GO_ACTIVATION_OF_PROTEIN_KINASE_A_ACTIVITY		18	0.527581	1.52444	0.0560928	0.107346	0.997	11377	tags=50%, list=20%, signal=63%
GO_HAIR_FOLLICLE_MATURATION	GO_HAIR_FOLLICLE_MATURATION		16	0.543448	1.52342	0.0544355	0.107893	0.997	2207	tags=31%, list=4%, signal=33%
GO_HEPARAN_SULFATE_PROTEOGLYCAN_BIOSYNTHETIC_PROCESS	GO_HEPARAN_SULFATE_PROTEOGLYCAN_BIOSYNTHETIC_PROCESS		26	0.513158	1.52331	0.0602637	0.107806	0.997	12641	tags=58%, list=23%, signal=75%
GO_REGULATION_OF_MORPHOGENESIS_OF_A_BRANCHING_STRUCTURE	GO_REGULATION_OF_MORPHOGENESIS_OF_A_BRANCHING_STRUCTURE		56	0.433364	1.52224	0.0292398	0.10845	0.997	7141	tags=36%, list=13%, signal=41%
GO_SEX_DETERMINATION	GO_SEX_DETERMINATION		25	0.474777	1.52186	0.0358491	0.108569	0.997	13790	tags=52%, list=25%, signal=69%
GO_CELL_CELL_ADHESION_VIA_PLASMA_MEMBRANE_ADHESION_MOLECULES	GO_CELL_CELL_ADHESION_VIA_PLASMA_MEMBRANE_ADHESION_MOLECULES		277	0.379018	1.52158	0.0166667	0.108592	0.997	9312	tags=39%, list=17%, signal=46%
GO_REGULATION_OF_CALCIUM_ION_DEPENDENT_EXOCYTOSIS	GO_REGULATION_OF_CALCIUM_ION_DEPENDENT_EXOCYTOSIS		43	0.453211	1.52066	0.04	0.109119	0.997	14748	tags=51%, list=27%, signal=70%
GO_REGULATION_OF_CELL_SIZE	GO_REGULATION_OF_CELL_SIZE		181	0.359254	1.52065	0.013308	0.108966	0.997	7640	tags=33%, list=14%, signal=38%
GO_SEMAPHORIN_PLEXIN_SIGNALING_PATHWAY	GO_SEMAPHORIN_PLEXIN_SIGNALING_PATHWAY		40	0.448706	1.52023	0.045098	0.109122	0.997	9956	tags=50%, list=18%, signal=61%
GO_REGULATION_OF_TRANSCRIPTION_INVOLVED_IN_CELL_FATE_COMMITMENT	GO_REGULATION_OF_TRANSCRIPTION_INVOLVED_IN_CELL_FATE_COMMITMENT		16	0.562139	1.51994	0.0423387	0.10916	0.997	4617	tags=50%, list=8%, signal=55%
GO_DORSAL_SPINAL_CORD_DEVELOPMENT	GO_DORSAL_SPINAL_CORD_DEVELOPMENT		22	0.568782	1.51939	0.0420842	0.109406	0.997	19297	tags=82%, list=35%, signal=125%
GO_REGULATION_OF_NUCLEAR_DIVISION	GO_REGULATION_OF_NUCLEAR_DIVISION		188	0.409815	1.51879	0.0612245	0.109701	0.997	8184	tags=32%, list=15%, signal=37%
GO_SIGNAL_TRANSDUCTION_BY_P53_CLASS_MEDIATOR	GO_SIGNAL_TRANSDUCTION_BY_P53_CLASS_MEDIATOR		266	0.387046	1.51877	0.05	0.109556	0.997	10409	tags=41%, list=19%, signal=50%
GO_REGULATION_OF_CENTROSOME_DUPLICATION	GO_REGULATION_OF_CENTROSOME_DUPLICATION		44	0.489564	1.51873	0.0576541	0.109421	0.997	7171	tags=39%, list=13%, signal=44%
GO_POSITIVE_REGULATION_OF_MUSCLE_TISSUE_DEVELOPMENT	GO_POSITIVE_REGULATION_OF_MUSCLE_TISSUE_DEVELOPMENT		82	0.406533	1.5182	0.0217391	0.109614	0.997	6575	tags=29%, list=12%, signal=33%
GO_REGULATION_OF_MESODERM_DEVELOPMENT	GO_REGULATION_OF_MESODERM_DEVELOPMENT		20	0.491367	1.51797	0.0548523	0.109614	0.997	12451	tags=50%, list=22%, signal=64%
GO_POSITIVE_REGULATION_OF_ATPASE_ACTIVITY	GO_POSITIVE_REGULATION_OF_ATPASE_ACTIVITY		55	0.442149	1.51791	0.0390335	0.10951	0.997	9644	tags=38%, list=17%, signal=46%
GO_REGULATION_OF_CHROMATIN_ASSEMBLY	GO_REGULATION_OF_CHROMATIN_ASSEMBLY		21	0.534579	1.51488	0.0629771	0.111538	0.997	10143	tags=62%, list=18%, signal=76%
GO_POSITIVE_REGULATION_OF_MITOTIC_CELL_CYCLE	GO_POSITIVE_REGULATION_OF_MITOTIC_CELL_CYCLE		166	0.396518	1.51466	0.0643863	0.111573	0.997	7013	tags=27%, list=13%, signal=30%
GO_MODULATION_OF_EXCITATORY_POSTSYNAPTIC_POTENTIAL	GO_MODULATION_OF_EXCITATORY_POSTSYNAPTIC_POTENTIAL		45	0.443354	1.51374	0.0389864	0.112053	0.997	14452	tags=49%, list=26%, signal=66%
GO_FACE_DEVELOPMENT	GO_FACE_DEVELOPMENT		48	0.44316	1.5134	0.0363985	0.11213	0.997	13093	tags=46%, list=24%, signal=60%
GO_POSITIVE_REGULATION_OF_MRNA_CATABOLIC_PROCESS	GO_POSITIVE_REGULATION_OF_MRNA_CATABOLIC_PROCESS		50	0.449587	1.51308	0.0520446	0.112179	0.997	4217	tags=32%, list=8%, signal=35%
GO_CARDIAC_MUSCLE_CELL_DIFFERENTIATION	GO_CARDIAC_MUSCLE_CELL_DIFFERENTIATION		119	0.403195	1.5129	0.0253411	0.112161	0.997	13146	tags=45%, list=24%, signal=58%
GO_RNA_POLYADENYLATION	GO_RNA_POLYADENYLATION		48	0.477272	1.51287	0.0710059	0.112022	0.997	6322	tags=38%, list=11%, signal=42%
GO_REGULATION_OF_SMOOTH_MUSCLE_CELL_DIFFERENTIATION	GO_REGULATION_OF_SMOOTH_MUSCLE_CELL_DIFFERENTIATION		41	0.433493	1.51209	0.0311891	0.112401	0.997	5446	tags=29%, list=10%, signal=32%
GO_TRNA_TRANSPORT	GO_TRNA_TRANSPORT		37	0.539171	1.51208	0.107943	0.112259	0.997	11642	tags=43%, list=21%, signal=55%
GO_NEURAL_PRECURSOR_CELL_PROLIFERATION	GO_NEURAL_PRECURSOR_CELL_PROLIFERATION		153	0.372588	1.51171	0.0238095	0.112362	0.997	14478	tags=50%, list=26%, signal=68%
GO_CHROMOSOME_CONDENSATION	GO_CHROMOSOME_CONDENSATION		47	0.495005	1.51163	0.0809717	0.112255	0.997	9865	tags=36%, list=18%, signal=44%
GO_CARDIOCYTE_DIFFERENTIATION	GO_CARDIOCYTE_DIFFERENTIATION		147	0.385546	1.51103	0.0239521	0.112556	0.997	10617	tags=37%, list=19%, signal=45%
GO_NCRNA_TRANSCRIPTION	GO_NCRNA_TRANSCRIPTION		109	0.417081	1.51056	0.0667976	0.112742	0.997	8929	tags=39%, list=16%, signal=46%
GO_FOREBRAIN_NEURON_DIFFERENTIATION	GO_FOREBRAIN_NEURON_DIFFERENTIATION		51	0.472305	1.50994	0.0518672	0.113038	0.997	4576	tags=39%, list=8%, signal=43%
GO_MICROTUBULE_BUNDLE_FORMATION	GO_MICROTUBULE_BUNDLE_FORMATION		101	0.412907	1.50953	0.0292398	0.113151	0.997	9908	tags=38%, list=18%, signal=46%
GO_REGULATION_OF_HISTONE_MODIFICATION	GO_REGULATION_OF_HISTONE_MODIFICATION		149	0.383262	1.50929	0.0380952	0.113159	0.997	9065	tags=36%, list=16%, signal=43%
GO_CELLULAR_RESPONSE_TO_GONADOTROPIN_STIMULUS	GO_CELLULAR_RESPONSE_TO_GONADOTROPIN_STIMULUS		18	0.528176	1.50908	0.042065	0.113142	0.997	13631	tags=50%, list=25%, signal=66%
GO_REGULATION_OF_NUCLEOCYTOPLASMIC_TRANSPORT	GO_REGULATION_OF_NUCLEOCYTOPLASMIC_TRANSPORT		112	0.40199	1.508	0.0410959	0.113737	0.997	7405	tags=33%, list=13%, signal=38%
GO_REGULATION_OF_ACTION_POTENTIAL	GO_REGULATION_OF_ACTION_POTENTIAL		54	0.430035	1.50738	0.0174757	0.114	0.997	12138	tags=44%, list=22%, signal=57%
GO_SPERM_AXONEME_ASSEMBLY	GO_SPERM_AXONEME_ASSEMBLY		16	0.558929	1.50694	0.0571992	0.114151	0.997	9396	tags=50%, list=17%, signal=60%
GO_REGULATION_OF_AMPA_RECEPTOR_ACTIVITY	GO_REGULATION_OF_AMPA_RECEPTOR_ACTIVITY		25	0.53973	1.50615	0.0682731	0.114601	0.997	8613	tags=36%, list=16%, signal=43%
GO_SENSORY_PERCEPTION_OF_MECHANICAL_STIMULUS	GO_SENSORY_PERCEPTION_OF_MECHANICAL_STIMULUS		173	0.350517	1.50502	0.00209644	0.115308	0.997	11743	tags=40%, list=21%, signal=51%
GO_MITOTIC_SPINDLE_ASSEMBLY	GO_MITOTIC_SPINDLE_ASSEMBLY		65	0.48199	1.50386	0.0933063	0.115986	0.997	8899	tags=42%, list=16%, signal=49%
GO_POSTSYNAPTIC_MEMBRANE_ORGANIZATION	GO_POSTSYNAPTIC_MEMBRANE_ORGANIZATION		41	0.444175	1.50362	0.0582329	0.116017	0.997	13805	tags=46%, list=25%, signal=62%
GO_VESICLE_MEDIATED_TRANSPORT_IN_SYNAPSE	GO_VESICLE_MEDIATED_TRANSPORT_IN_SYNAPSE		220	0.359996	1.50304	0.0270793	0.116313	0.997	12037	tags=39%, list=22%, signal=50%
GO_REGULATION_OF_CILIUM_ASSEMBLY	GO_REGULATION_OF_CILIUM_ASSEMBLY		55	0.419964	1.5023	0.0454545	0.116672	0.997	15141	tags=49%, list=27%, signal=67%
GO_LONG_TERM_MEMORY	GO_LONG_TERM_MEMORY		34	0.44308	1.50223	0.0418327	0.116549	0.997	11050	tags=44%, list=20%, signal=55%
GO_REGULATION_OF_MEGAKARYOCYTE_DIFFERENTIATION	GO_REGULATION_OF_MEGAKARYOCYTE_DIFFERENTIATION		80	0.410841	1.50193	0.0425963	0.116627	0.997	7251	tags=26%, list=13%, signal=30%
GO_MRNA_CLEAVAGE	GO_MRNA_CLEAVAGE		22	0.51552	1.50157	0.0661323	0.116758	0.997	13119	tags=50%, list=24%, signal=65%
GO_SODIUM_ION_TRANSMEMBRANE_TRANSPORT	GO_SODIUM_ION_TRANSMEMBRANE_TRANSPORT		174	0.368762	1.5015	0.0093985	0.116647	0.997	12713	tags=41%, list=23%, signal=53%
GO_REGULATION_OF_SYNAPTIC_TRANSMISSION_GABAERGIC	GO_REGULATION_OF_SYNAPTIC_TRANSMISSION_GABAERGIC		35	0.450575	1.50088	0.0387755	0.116947	0.997	17583	tags=60%, list=32%, signal=88%
GO_ENDOCARDIAL_CUSHION_MORPHOGENESIS	GO_ENDOCARDIAL_CUSHION_MORPHOGENESIS		35	0.475226	1.49965	0.0565657	0.11779	0.997	3795	tags=29%, list=7%, signal=31%
GO_REGULATION_OF_MEIOTIC_CELL_CYCLE	GO_REGULATION_OF_MEIOTIC_CELL_CYCLE		52	0.434595	1.49846	0.0403846	0.118544	0.997	17707	tags=54%, list=32%, signal=79%
GO_REGULATION_OF_CARDIAC_MUSCLE_CELL_ACTION_POTENTIAL	GO_REGULATION_OF_CARDIAC_MUSCLE_CELL_ACTION_POTENTIAL		31	0.486921	1.49821	0.0419847	0.118574	0.998	13261	tags=48%, list=24%, signal=64%
GO_NEGATIVE_REGULATION_OF_GENE_EXPRESSION_EPIGENETIC	GO_NEGATIVE_REGULATION_OF_GENE_EXPRESSION_EPIGENETIC		124	0.428675	1.49785	0.0804124	0.118674	0.998	7198	tags=26%, list=13%, signal=30%
GO_FOREBRAIN_GENERATION_OF_NEURONS	GO_FOREBRAIN_GENERATION_OF_NEURONS		61	0.450419	1.49701	0.0491803	0.119196	0.998	9956	tags=49%, list=18%, signal=60%
GO_PATHWAY_RESTRICTED_SMAD_PROTEIN_PHOSPHORYLATION	GO_PATHWAY_RESTRICTED_SMAD_PROTEIN_PHOSPHORYLATION		65	0.428268	1.49578	0.041502	0.119951	0.999	7521	tags=37%, list=14%, signal=43%
GO_MIDDLE_EAR_MORPHOGENESIS	GO_MIDDLE_EAR_MORPHOGENESIS		20	0.539994	1.49483	0.0599613	0.120545	0.999	9522	tags=40%, list=17%, signal=48%
GO_BONE_DEVELOPMENT	GO_BONE_DEVELOPMENT		203	0.36844	1.49415	0.0269231	0.120915	0.999	10070	tags=37%, list=18%, signal=45%
GO_3_UTR_MEDIATED_MRNA_STABILIZATION	GO_3_UTR_MEDIATED_MRNA_STABILIZATION		23	0.478401	1.49311	0.0489237	0.12151	0.999	7219	tags=35%, list=13%, signal=40%
GO_GLUTAMINE_METABOLIC_PROCESS	GO_GLUTAMINE_METABOLIC_PROCESS		23	0.494598	1.49263	0.0557769	0.121693	0.999	8585	tags=43%, list=15%, signal=51%
GO_NEGATIVE_REGULATION_OF_CARDIAC_MUSCLE_TISSUE_DEVELOPMENT	GO_NEGATIVE_REGULATION_OF_CARDIAC_MUSCLE_TISSUE_DEVELOPMENT		44	0.420292	1.49238	0.0406504	0.121697	0.999	9321	tags=39%, list=17%, signal=46%
GO_ENTRAINMENT_OF_CIRCADIAN_CLOCK	GO_ENTRAINMENT_OF_CIRCADIAN_CLOCK		34	0.426466	1.49214	0.04	0.121707	0.999	6649	tags=26%, list=12%, signal=30%
GO_EMBRYONIC_DIGESTIVE_TRACT_DEVELOPMENT	GO_EMBRYONIC_DIGESTIVE_TRACT_DEVELOPMENT		34	0.471958	1.49131	0.0442308	0.122152	0.999	7579	tags=38%, list=14%, signal=44%
GO_CHROMOSOME_SEPARATION	GO_CHROMOSOME_SEPARATION		94	0.466317	1.49119	0.113924	0.122086	0.999	9740	tags=38%, list=18%, signal=46%
GO_CELL_JUNCTION_MAINTENANCE	GO_CELL_JUNCTION_MAINTENANCE		33	0.461412	1.49107	0.0448343	0.122006	0.999	8513	tags=45%, list=15%, signal=54%
GO_POSITIVE_REGULATION_OF_NUCLEOCYTOPLASMIC_TRANSPORT	GO_POSITIVE_REGULATION_OF_NUCLEOCYTOPLASMIC_TRANSPORT		66	0.415124	1.49099	0.0323887	0.121898	0.999	9624	tags=38%, list=17%, signal=46%
GO_REGULATION_OF_CELL_JUNCTION_ASSEMBLY	GO_REGULATION_OF_CELL_JUNCTION_ASSEMBLY		200	0.367504	1.49043	0.0234834	0.122156	1	9949	tags=36%, list=18%, signal=43%
GO_NEPHRIC_DUCT_DEVELOPMENT	GO_NEPHRIC_DUCT_DEVELOPMENT		16	0.543224	1.48974	0.0546139	0.12249	1	16919	tags=63%, list=30%, signal=90%
GO_INNER_EAR_RECEPTOR_CELL_STEREOCILIUM_ORGANIZATION	GO_INNER_EAR_RECEPTOR_CELL_STEREOCILIUM_ORGANIZATION		30	0.450371	1.48973	0.0420842	0.122333	1	6719	tags=40%, list=12%, signal=45%
GO_NEGATIVE_REGULATION_OF_CELLULAR_CATABOLIC_PROCESS	GO_NEGATIVE_REGULATION_OF_CELLULAR_CATABOLIC_PROCESS		261	0.346109	1.48893	0.023301	0.122775	1	9675	tags=33%, list=17%, signal=39%
GO_POSITIVE_REGULATION_OF_CELL_CYCLE_G1_S_PHASE_TRANSITION	GO_POSITIVE_REGULATION_OF_CELL_CYCLE_G1_S_PHASE_TRANSITION		58	0.403143	1.48827	0.0330578	0.123115	1	7013	tags=28%, list=13%, signal=32%
GO_RECOMBINATIONAL_REPAIR	GO_RECOMBINATIONAL_REPAIR		140	0.452765	1.48824	0.0821053	0.12297	1	9155	tags=39%, list=16%, signal=47%
GO_NEGATIVE_REGULATION_OF_INTRACELLULAR_STEROID_HORMONE_RECEPTOR_SIGNALING_PATHWAY	GO_NEGATIVE_REGULATION_OF_INTRACELLULAR_STEROID_HORMONE_RECEPTOR_SIGNALING_PATHWAY		35	0.431745	1.48659	0.0411765	0.124053	1	10802	tags=43%, list=19%, signal=53%
GO_MITOTIC_DNA_INTEGRITY_CHECKPOINT	GO_MITOTIC_DNA_INTEGRITY_CHECKPOINT		107	0.416692	1.48592	0.0898438	0.124427	1	8954	tags=36%, list=16%, signal=42%
GO_REGULATION_OF_HORMONE_BIOSYNTHETIC_PROCESS	GO_REGULATION_OF_HORMONE_BIOSYNTHETIC_PROCESS		18	0.536219	1.48572	0.0650888	0.124399	1	8765	tags=33%, list=16%, signal=40%
GO_REGULATION_OF_HEART_GROWTH	GO_REGULATION_OF_HEART_GROWTH		83	0.379129	1.48539	0.0237154	0.124509	1	9321	tags=30%, list=17%, signal=36%
GO_NEGATIVE_REGULATION_OF_STRIATED_MUSCLE_CELL_APOPTOTIC_PROCESS	GO_NEGATIVE_REGULATION_OF_STRIATED_MUSCLE_CELL_APOPTOTIC_PROCESS		31	0.447635	1.48517	0.0433925	0.124511	1	5996	tags=32%, list=11%, signal=36%
GO_NEGATIVE_REGULATION_OF_NUCLEAR_DIVISION	GO_NEGATIVE_REGULATION_OF_NUCLEAR_DIVISION		60	0.475509	1.4851	0.102459	0.1244	1	6053	tags=32%, list=11%, signal=36%
GO_MITOTIC_NUCLEAR_DIVISION	GO_MITOTIC_NUCLEAR_DIVISION		277	0.424619	1.48486	0.109091	0.124414	1	8954	tags=35%, list=16%, signal=42%
GO_POSITIVE_REGULATION_OF_MRNA_SPLICING_VIA_SPLICEOSOME	GO_POSITIVE_REGULATION_OF_MRNA_SPLICING_VIA_SPLICEOSOME		23	0.535351	1.48467	0.0795918	0.124417	1	11461	tags=57%, list=21%, signal=71%
GO_REGULATION_OF_DOUBLE_STRAND_BREAK_REPAIR	GO_REGULATION_OF_DOUBLE_STRAND_BREAK_REPAIR		85	0.426829	1.48383	0.0692464	0.124929	1	8876	tags=41%, list=16%, signal=49%
GO_POSITIVE_REGULATION_OF_HEART_GROWTH	GO_POSITIVE_REGULATION_OF_HEART_GROWTH		49	0.422181	1.48369	0.0280561	0.124879	1	6430	tags=27%, list=12%, signal=30%
GO_RESPONSE_TO_TRANSFORMING_GROWTH_FACTOR_BETA	GO_RESPONSE_TO_TRANSFORMING_GROWTH_FACTOR_BETA		255	0.359107	1.48357	0.0382294	0.124804	1	8376	tags=34%, list=15%, signal=40%
GO_MITOCHONDRIAL_TRANSCRIPTION	GO_MITOCHONDRIAL_TRANSCRIPTION		16	0.550302	1.48346	0.0662768	0.124713	1	11733	tags=56%, list=21%, signal=71%
GO_NEGATIVE_REGULATION_OF_TRANSMEMBRANE_RECEPTOR_PROTEIN_SERINE_THREONINE_KINASE_SIGNALING_PATHWAY	GO_NEGATIVE_REGULATION_OF_TRANSMEMBRANE_RECEPTOR_PROTEIN_SERINE_THREONINE_KINASE_SIGNALING_PATHWAY		130	0.3742	1.4831	0.0283401	0.12488	1	8105	tags=33%, list=15%, signal=39%
GO_STARTLE_RESPONSE	GO_STARTLE_RESPONSE		28	0.467201	1.48247	0.0411523	0.125178	1	18996	tags=50%, list=34%, signal=76%
GO_NEGATIVE_REGULATION_OF_SMOOTHENED_SIGNALING_PATHWAY	GO_NEGATIVE_REGULATION_OF_SMOOTHENED_SIGNALING_PATHWAY		33	0.463203	1.48244	0.059501	0.125039	1	11377	tags=52%, list=20%, signal=65%
GO_ATP_TRANSPORT	GO_ATP_TRANSPORT		28	0.444495	1.48228	0.0489237	0.125011	1	13755	tags=50%, list=25%, signal=66%
GO_HORMONE_MEDIATED_SIGNALING_PATHWAY	GO_HORMONE_MEDIATED_SIGNALING_PATHWAY		200	0.356016	1.4819	0.0250965	0.125133	1	11295	tags=33%, list=20%, signal=41%
GO_ODONTOGENESIS	GO_ODONTOGENESIS		132	0.383064	1.4818	0.0252918	0.125037	1	9901	tags=36%, list=18%, signal=44%
GO_REGULATION_OF_CHROMOSOME_SEGREGATION	GO_REGULATION_OF_CHROMOSOME_SEGREGATION		107	0.47883	1.48122	0.113872	0.125313	1	9191	tags=38%, list=17%, signal=46%
GO_REGULATION_OF_DNA_DEPENDENT_DNA_REPLICATION	GO_REGULATION_OF_DNA_DEPENDENT_DNA_REPLICATION		52	0.51616	1.4803	0.0931677	0.125876	1	7258	tags=42%, list=13%, signal=49%
GO_REGULATION_OF_NEUROTRANSMITTER_TRANSPORT	GO_REGULATION_OF_NEUROTRANSMITTER_TRANSPORT		120	0.378356	1.47977	0.0389105	0.126112	1	13515	tags=43%, list=24%, signal=56%
GO_NEGATIVE_REGULATION_OF_GLIOGENESIS	GO_NEGATIVE_REGULATION_OF_GLIOGENESIS		45	0.446288	1.47958	0.0512295	0.126089	1	13985	tags=53%, list=25%, signal=71%
GO_REGULATION_OF_CHOLESTEROL_METABOLIC_PROCESS	GO_REGULATION_OF_CHOLESTEROL_METABOLIC_PROCESS		65	0.431022	1.47846	0.0725806	0.126765	1	7669	tags=35%, list=14%, signal=41%
GO_RESPONSE_TO_LEUKEMIA_INHIBITORY_FACTOR	GO_RESPONSE_TO_LEUKEMIA_INHIBITORY_FACTOR		97	0.390757	1.4781	0.0476191	0.126894	1	8568	tags=35%, list=15%, signal=41%
GO_RECEPTOR_LOCALIZATION_TO_SYNAPSE	GO_RECEPTOR_LOCALIZATION_TO_SYNAPSE		57	0.403481	1.47754	0.0534351	0.127183	1	5169	tags=32%, list=9%, signal=35%
GO_NEGATIVE_REGULATION_OF_ORGAN_GROWTH	GO_NEGATIVE_REGULATION_OF_ORGAN_GROWTH		41	0.422192	1.4766	0.0616302	0.127703	1	9372	tags=41%, list=17%, signal=50%
GO_SYNAPTIC_VESICLE_EXOCYTOSIS	GO_SYNAPTIC_VESICLE_EXOCYTOSIS		121	0.380136	1.47655	0.0371094	0.12758	1	13515	tags=42%, list=24%, signal=56%
GO_REGULATION_OF_NON_CANONICAL_WNT_SIGNALING_PATHWAY	GO_REGULATION_OF_NON_CANONICAL_WNT_SIGNALING_PATHWAY		23	0.499147	1.47641	0.0535714	0.127535	1	3852	tags=43%, list=7%, signal=47%
GO_POSITIVE_REGULATION_OF_CARDIAC_MUSCLE_CELL_PROLIFERATION	GO_POSITIVE_REGULATION_OF_CARDIAC_MUSCLE_CELL_PROLIFERATION		36	0.454598	1.47629	0.0490798	0.127469	1	17136	tags=53%, list=31%, signal=76%
GO_REGULATION_OF_NEURAL_PRECURSOR_CELL_PROLIFERATION	GO_REGULATION_OF_NEURAL_PRECURSOR_CELL_PROLIFERATION		90	0.391595	1.47561	0.0320641	0.127798	1	10278	tags=41%, list=19%, signal=50%
GO_NUCLEAR_TRANSCRIBED_MRNA_CATABOLIC_PROCESS_DEADENYLATION_DEPENDENT_DECAY	GO_NUCLEAR_TRANSCRIBED_MRNA_CATABOLIC_PROCESS_DEADENYLATION_DEPENDENT_DECAY		77	0.396956	1.47449	0.0744275	0.128544	1	6322	tags=27%, list=11%, signal=31%
GO_NEURON_RECOGNITION	GO_NEURON_RECOGNITION		50	0.428565	1.47409	0.0431373	0.128689	1	9362	tags=40%, list=17%, signal=48%
GO_REGULATION_OF_TRANSCRIPTION_BY_RNA_POLYMERASE_III	GO_REGULATION_OF_TRANSCRIPTION_BY_RNA_POLYMERASE_III		23	0.514716	1.47391	0.0649606	0.128674	1	7220	tags=48%, list=13%, signal=55%
GO_RENAL_VESICLE_DEVELOPMENT	GO_RENAL_VESICLE_DEVELOPMENT		20	0.515912	1.47274	0.0694981	0.129439	1	7141	tags=40%, list=13%, signal=46%
GO_REGULATION_OF_PRESYNAPTIC_CYTOSOLIC_CALCIUM_ION_CONCENTRATION	GO_REGULATION_OF_PRESYNAPTIC_CYTOSOLIC_CALCIUM_ION_CONCENTRATION		17	0.522889	1.47193	0.0510806	0.129888	1	20394	tags=59%, list=37%, signal=93%
GO_REGULATION_OF_MEMBRANE_POTENTIAL	GO_REGULATION_OF_MEMBRANE_POTENTIAL		440	0.329861	1.47034	0.014	0.130972	1	15267	tags=45%, list=27%, signal=61%
GO_NEGATIVE_REGULATION_OF_RNA_SPLICING	GO_NEGATIVE_REGULATION_OF_RNA_SPLICING		26	0.537697	1.47024	0.0846457	0.130889	1	6013	tags=35%, list=11%, signal=39%
GO_REGULATION_OF_PROTEIN_EXPORT_FROM_NUCLEUS	GO_REGULATION_OF_PROTEIN_EXPORT_FROM_NUCLEUS		41	0.436628	1.46904	0.0667976	0.131649	1	7405	tags=37%, list=13%, signal=42%
GO_SODIUM_ION_TRANSPORT	GO_SODIUM_ION_TRANSPORT		241	0.347024	1.46883	0.0154143	0.131671	1	12925	tags=39%, list=23%, signal=51%
GO_POSITIVE_REGULATION_OF_CELL_PROJECTION_ORGANIZATION	GO_POSITIVE_REGULATION_OF_CELL_PROJECTION_ORGANIZATION		393	0.332456	1.46873	0.00581395	0.131576	1	10675	tags=35%, list=19%, signal=43%
GO_REGULATION_OF_SISTER_CHROMATID_SEGREGATION	GO_REGULATION_OF_SISTER_CHROMATID_SEGREGATION		84	0.479151	1.46851	0.114165	0.131583	1	9191	tags=38%, list=17%, signal=46%
GO_DNA_REPLICATION_CHECKPOINT	GO_DNA_REPLICATION_CHECKPOINT		17	0.630002	1.46794	0.127016	0.131857	1	7111	tags=41%, list=13%, signal=47%
GO_ORGANISM_EMERGENCE_FROM_PROTECTIVE_STRUCTURE	GO_ORGANISM_EMERGENCE_FROM_PROTECTIVE_STRUCTURE		29	0.435251	1.46792	0.0352251	0.131707	1	10385	tags=48%, list=19%, signal=59%
GO_NEGATIVE_REGULATION_OF_CELLULAR_RESPONSE_TO_GROWTH_FACTOR_STIMULUS	GO_NEGATIVE_REGULATION_OF_CELLULAR_RESPONSE_TO_GROWTH_FACTOR_STIMULUS		176	0.356317	1.4672	0.028	0.13214	1	8132	tags=32%, list=15%, signal=37%
GO_CELL_PROLIFERATION_IN_FOREBRAIN	GO_CELL_PROLIFERATION_IN_FOREBRAIN		28	0.462508	1.46678	0.0649606	0.132303	1	17940	tags=75%, list=32%, signal=111%
GO_NEGATIVE_REGULATION_OF_MRNA_SPLICING_VIA_SPLICEOSOME	GO_NEGATIVE_REGULATION_OF_MRNA_SPLICING_VIA_SPLICEOSOME		22	0.571137	1.46655	0.0894942	0.132329	1	6013	tags=36%, list=11%, signal=41%
GO_REGULATION_OF_TRANS_SYNAPTIC_SIGNALING	GO_REGULATION_OF_TRANS_SYNAPTIC_SIGNALING		454	0.337758	1.46643	0.0156556	0.132251	1	13577	tags=41%, list=24%, signal=54%
GO_NEGATIVE_REGULATION_OF_CARTILAGE_DEVELOPMENT	GO_NEGATIVE_REGULATION_OF_CARTILAGE_DEVELOPMENT		29	0.501526	1.46609	0.0750988	0.132365	1	10070	tags=41%, list=18%, signal=51%
GO_RIBONUCLEOPROTEIN_COMPLEX_SUBUNIT_ORGANIZATION	GO_RIBONUCLEOPROTEIN_COMPLEX_SUBUNIT_ORGANIZATION		237	0.408779	1.46595	0.0791075	0.132308	1	10512	tags=32%, list=19%, signal=39%
GO_PROTEIN_LOCALIZATION_TO_POSTSYNAPSE	GO_PROTEIN_LOCALIZATION_TO_POSTSYNAPSE		48	0.420172	1.46556	0.0569745	0.13242	1	11689	tags=42%, list=21%, signal=53%
GO_NOSE_DEVELOPMENT	GO_NOSE_DEVELOPMENT		15	0.556475	1.46416	0.057971	0.133358	1	19297	tags=73%, list=35%, signal=112%
GO_POSITIVE_REGULATION_OF_TELOMERE_MAINTENANCE	GO_POSITIVE_REGULATION_OF_TELOMERE_MAINTENANCE		51	0.451335	1.46397	0.103314	0.133349	1	9002	tags=41%, list=16%, signal=49%
GO_POSITIVE_REGULATION_OF_CARTILAGE_DEVELOPMENT	GO_POSITIVE_REGULATION_OF_CARTILAGE_DEVELOPMENT		32	0.446066	1.46328	0.0557769	0.133752	1	10100	tags=41%, list=18%, signal=50%
GO_REGULATION_OF_CELL_MORPHOGENESIS	GO_REGULATION_OF_CELL_MORPHOGENESIS		498	0.331504	1.46299	0.0202429	0.133836	1	7738	tags=32%, list=14%, signal=37%
GO_NEGATIVE_REGULATION_OF_CHONDROCYTE_DIFFERENTIATION	GO_NEGATIVE_REGULATION_OF_CHONDROCYTE_DIFFERENTIATION		23	0.537725	1.46277	0.0766208	0.133827	1	10070	tags=52%, list=18%, signal=64%
GO_NEGATIVE_REGULATION_OF_CELL_AGING	GO_NEGATIVE_REGULATION_OF_CELL_AGING		28	0.474629	1.46253	0.0616016	0.133855	1	8876	tags=36%, list=16%, signal=42%
GO_PROTEOGLYCAN_METABOLIC_PROCESS	GO_PROTEOGLYCAN_METABOLIC_PROCESS		90	0.420823	1.46199	0.058	0.134122	1	12645	tags=49%, list=23%, signal=63%
GO_SYNAPTONEMAL_COMPLEX_ORGANIZATION	GO_SYNAPTONEMAL_COMPLEX_ORGANIZATION		24	0.467316	1.46183	0.0555556	0.134073	1	20305	tags=67%, list=37%, signal=105%
GO_NUCLEOTIDE_EXCISION_REPAIR	GO_NUCLEOTIDE_EXCISION_REPAIR		109	0.41368	1.46166	0.0985916	0.134042	1	8942	tags=33%, list=16%, signal=39%
GO_RESPONSE_TO_VITAMIN_A	GO_RESPONSE_TO_VITAMIN_A		19	0.532419	1.46002	0.060241	0.135182	1	14984	tags=47%, list=27%, signal=65%
GO_NEGATIVE_REGULATION_OF_ANDROGEN_RECEPTOR_SIGNALING_PATHWAY	GO_NEGATIVE_REGULATION_OF_ANDROGEN_RECEPTOR_SIGNALING_PATHWAY		15	0.502855	1.45885	0.0711382	0.13594	1	10461	tags=60%, list=19%, signal=74%
GO_NEUROTRANSMITTER_RECEPTOR_LOCALIZATION_TO_POSTSYNAPTIC_SPECIALIZATION_MEMBRANE	GO_NEUROTRANSMITTER_RECEPTOR_LOCALIZATION_TO_POSTSYNAPTIC_SPECIALIZATION_MEMBRANE		22	0.475337	1.45879	0.0612245	0.135818	1	4846	tags=32%, list=9%, signal=35%
GO_NEGATIVE_REGULATION_OF_HISTONE_METHYLATION	GO_NEGATIVE_REGULATION_OF_HISTONE_METHYLATION		21	0.522936	1.45871	0.0912698	0.135704	1	7107	tags=43%, list=13%, signal=49%
GO_MITOCHONDRIAL_RNA_METABOLIC_PROCESS	GO_MITOCHONDRIAL_RNA_METABOLIC_PROCESS		46	0.481165	1.45843	0.0933063	0.13579	1	11863	tags=50%, list=21%, signal=64%
GO_MITOTIC_CHROMOSOME_CONDENSATION	GO_MITOTIC_CHROMOSOME_CONDENSATION		16	0.635558	1.45835	0.137725	0.135688	1	7388	tags=50%, list=13%, signal=58%
GO_DNA_RECOMBINATION	GO_DNA_RECOMBINATION		294	0.380126	1.45811	0.0813492	0.135714	1	8954	tags=35%, list=16%, signal=42%
GO_PURINE_NUCLEOTIDE_TRANSPORT	GO_PURINE_NUCLEOTIDE_TRANSPORT		34	0.424479	1.45795	0.0487329	0.135679	1	13755	tags=47%, list=25%, signal=63%
GO_MRNA_EXPORT_FROM_NUCLEUS	GO_MRNA_EXPORT_FROM_NUCLEUS		113	0.435497	1.45679	0.100205	0.136444	1	12624	tags=42%, list=23%, signal=54%
GO_PYRIMIDINE_RIBONUCLEOTIDE_METABOLIC_PROCESS	GO_PYRIMIDINE_RIBONUCLEOTIDE_METABOLIC_PROCESS		24	0.479326	1.45593	0.0707457	0.136973	1	10539	tags=33%, list=19%, signal=41%
GO_TRANSCRIPTION_BY_RNA_POLYMERASE_III	GO_TRANSCRIPTION_BY_RNA_POLYMERASE_III		47	0.438119	1.45563	0.0720165	0.137072	1	8480	tags=43%, list=15%, signal=50%
GO_POSITIVE_REGULATION_OF_ORGANELLE_ASSEMBLY	GO_POSITIVE_REGULATION_OF_ORGANELLE_ASSEMBLY		72	0.408253	1.45499	0.0647619	0.137424	1	7894	tags=33%, list=14%, signal=39%
GO_POSITIVE_REGULATION_OF_SMAD_PROTEIN_SIGNAL_TRANSDUCTION	GO_POSITIVE_REGULATION_OF_SMAD_PROTEIN_SIGNAL_TRANSDUCTION		15	0.491781	1.45438	0.0544355	0.137786	1	5386	tags=40%, list=10%, signal=44%
GO_POSITIVE_REGULATION_OF_CHROMATIN_ORGANIZATION	GO_POSITIVE_REGULATION_OF_CHROMATIN_ORGANIZATION		106	0.382051	1.45421	0.0531309	0.137761	1	9065	tags=36%, list=16%, signal=43%
GO_NEGATIVE_REGULATION_OF_CAMP_MEDIATED_SIGNALING	GO_NEGATIVE_REGULATION_OF_CAMP_MEDIATED_SIGNALING		24	0.471442	1.4542	0.0647619	0.137605	1	11230	tags=58%, list=20%, signal=73%
GO_REGULATION_OF_NUCLEAR_TRANSCRIBED_MRNA_CATABOLIC_PROCESS_DEADENYLATION_DEPENDENT_DECAY	GO_REGULATION_OF_NUCLEAR_TRANSCRIBED_MRNA_CATABOLIC_PROCESS_DEADENYLATION_DEPENDENT_DECAY		20	0.506516	1.45409	0.0775047	0.137527	1	6322	tags=40%, list=11%, signal=45%
GO_MAMMARY_GLAND_MORPHOGENESIS	GO_MAMMARY_GLAND_MORPHOGENESIS		45	0.441	1.45398	0.0633397	0.137444	1	7517	tags=44%, list=14%, signal=51%
GO_CARDIAC_MYOFIBRIL_ASSEMBLY	GO_CARDIAC_MYOFIBRIL_ASSEMBLY		19	0.646039	1.45356	0.0923077	0.137662	1	5015	tags=42%, list=9%, signal=46%
GO_REGULATION_OF_STEM_CELL_PROLIFERATION	GO_REGULATION_OF_STEM_CELL_PROLIFERATION		73	0.397813	1.453	0.032	0.137923	1	9362	tags=37%, list=17%, signal=44%
GO_FEMALE_MEIOTIC_NUCLEAR_DIVISION	GO_FEMALE_MEIOTIC_NUCLEAR_DIVISION		31	0.489599	1.45294	0.0884211	0.137821	1	8954	tags=39%, list=16%, signal=46%
GO_KINETOCHORE_ORGANIZATION	GO_KINETOCHORE_ORGANIZATION		22	0.587413	1.45242	0.163065	0.13806	1	8184	tags=41%, list=15%, signal=48%
GO_PROTEIN_LOCALIZATION_TO_CHROMOSOME	GO_PROTEIN_LOCALIZATION_TO_CHROMOSOME		85	0.467246	1.45042	0.115702	0.139491	1	7546	tags=34%, list=14%, signal=39%
GO_PROTEIN_HETEROTETRAMERIZATION	GO_PROTEIN_HETEROTETRAMERIZATION		15	0.498635	1.44924	0.072407	0.140303	1	12694	tags=53%, list=23%, signal=69%
GO_RESOLUTION_OF_MEIOTIC_RECOMBINATION_INTERMEDIATES	GO_RESOLUTION_OF_MEIOTIC_RECOMBINATION_INTERMEDIATES		18	0.53488	1.44817	0.0905263	0.141023	1	9740	tags=44%, list=18%, signal=54%
GO_CHEMICAL_SYNAPTIC_TRANSMISSION_POSTSYNAPTIC	GO_CHEMICAL_SYNAPTIC_TRANSMISSION_POSTSYNAPTIC		112	0.3665	1.44736	0.0200401	0.141459	1	13805	tags=44%, list=25%, signal=58%
GO_COLLATERAL_SPROUTING	GO_COLLATERAL_SPROUTING		27	0.451149	1.44619	0.0572519	0.142219	1	7505	tags=41%, list=14%, signal=47%
GO_ERROR_PRONE_TRANSLESION_SYNTHESIS	GO_ERROR_PRONE_TRANSLESION_SYNTHESIS		21	0.542377	1.44608	0.121951	0.142138	1	7258	tags=48%, list=13%, signal=55%
GO_REGULATION_OF_SPINDLE_ORGANIZATION	GO_REGULATION_OF_SPINDLE_ORGANIZATION		38	0.465813	1.44525	0.107216	0.142668	1	9965	tags=39%, list=18%, signal=48%
GO_MITOTIC_CELL_CYCLE_CHECKPOINT	GO_MITOTIC_CELL_CYCLE_CHECKPOINT		165	0.40384	1.44488	0.118474	0.142794	1	9191	tags=35%, list=17%, signal=41%
GO_CENTROMERE_COMPLEX_ASSEMBLY	GO_CENTROMERE_COMPLEX_ASSEMBLY		56	0.506305	1.44475	0.122153	0.142739	1	8232	tags=38%, list=15%, signal=44%
GO_RESPONSE_TO_GLUCAGON	GO_RESPONSE_TO_GLUCAGON		36	0.436817	1.44427	0.0623742	0.142991	1	12417	tags=50%, list=22%, signal=64%
GO_NEUROTRANSMITTER_TRANSPORT	GO_NEUROTRANSMITTER_TRANSPORT		229	0.342406	1.44368	0.0387597	0.143299	1	12796	tags=40%, list=23%, signal=52%
GO_CELLULAR_AMINO_ACID_BIOSYNTHETIC_PROCESS	GO_CELLULAR_AMINO_ACID_BIOSYNTHETIC_PROCESS		84	0.377202	1.44323	0.0464646	0.143528	1	7571	tags=30%, list=14%, signal=34%
GO_MAMMARY_GLAND_EPITHELIAL_CELL_DIFFERENTIATION	GO_MAMMARY_GLAND_EPITHELIAL_CELL_DIFFERENTIATION		17	0.502408	1.44219	0.0833333	0.144232	1	7579	tags=41%, list=14%, signal=48%
GO_MEGAKARYOCYTE_DIFFERENTIATION	GO_MEGAKARYOCYTE_DIFFERENTIATION		98	0.380532	1.44217	0.0386965	0.14407	1	7251	tags=28%, list=13%, signal=32%
GO_ODONTOGENESIS_OF_DENTIN_CONTAINING_TOOTH	GO_ODONTOGENESIS_OF_DENTIN_CONTAINING_TOOTH		91	0.386389	1.44182	0.029703	0.14418	1	9901	tags=34%, list=18%, signal=41%
GO_NEUROTRANSMITTER_SECRETION	GO_NEUROTRANSMITTER_SECRETION		175	0.356159	1.44182	0.0492126	0.144014	1	12037	tags=39%, list=22%, signal=50%
GO_MEIOTIC_CHROMOSOME_SEPARATION	GO_MEIOTIC_CHROMOSOME_SEPARATION		25	0.501689	1.4408	0.106695	0.144714	1	7521	tags=40%, list=14%, signal=46%
GO_STRIATUM_DEVELOPMENT	GO_STRIATUM_DEVELOPMENT		18	0.516701	1.43994	0.0785441	0.145239	1	13433	tags=44%, list=24%, signal=59%
GO_REGULATION_OF_CELLULAR_CARBOHYDRATE_METABOLIC_PROCESS	GO_REGULATION_OF_CELLULAR_CARBOHYDRATE_METABOLIC_PROCESS		148	0.34241	1.43938	0.0338346	0.145553	1	9469	tags=34%, list=17%, signal=41%
GO_THYMUS_DEVELOPMENT	GO_THYMUS_DEVELOPMENT		46	0.415145	1.43824	0.0661323	0.146335	1	9013	tags=41%, list=16%, signal=49%
GO_NEGATIVE_REGULATION_OF_EPITHELIAL_CELL_DIFFERENTIATION	GO_NEGATIVE_REGULATION_OF_EPITHELIAL_CELL_DIFFERENTIATION		49	0.426313	1.43713	0.0526316	0.14714	1	6699	tags=31%, list=12%, signal=35%
GO_PRESYNAPTIC_MODULATION_OF_CHEMICAL_SYNAPTIC_TRANSMISSION	GO_PRESYNAPTIC_MODULATION_OF_CHEMICAL_SYNAPTIC_TRANSMISSION		15	0.524744	1.43706	0.0793651	0.147023	1	6948	tags=40%, list=13%, signal=46%
GO_POSITIVE_REGULATION_OF_CHROMOSOME_SEPARATION	GO_POSITIVE_REGULATION_OF_CHROMOSOME_SEPARATION		15	0.536832	1.43693	0.109504	0.146958	1	8184	tags=47%, list=15%, signal=55%
GO_AMYLOID_PRECURSOR_PROTEIN_BIOSYNTHETIC_PROCESS	GO_AMYLOID_PRECURSOR_PROTEIN_BIOSYNTHETIC_PROCESS		17	0.491335	1.43692	0.0831722	0.146797	1	9627	tags=47%, list=17%, signal=57%
GO_METANEPHROS_MORPHOGENESIS	GO_METANEPHROS_MORPHOGENESIS		33	0.453449	1.43688	0.0726915	0.146659	1	7141	tags=33%, list=13%, signal=38%
GO_FIBROBLAST_GROWTH_FACTOR_RECEPTOR_SIGNALING_PATHWAY	GO_FIBROBLAST_GROWTH_FACTOR_RECEPTOR_SIGNALING_PATHWAY		115	0.378031	1.43554	0.0547945	0.147598	1	13888	tags=40%, list=25%, signal=53%
GO_NON_RECOMBINATIONAL_REPAIR	GO_NON_RECOMBINATIONAL_REPAIR		104	0.397021	1.43465	0.09	0.148195	1	8954	tags=31%, list=16%, signal=37%
GO_DOSAGE_COMPENSATION	GO_DOSAGE_COMPENSATION		19	0.52557	1.43396	0.106426	0.14861	1	2510	tags=32%, list=5%, signal=33%
GO_CEREBRAL_CORTEX_NEURON_DIFFERENTIATION	GO_CEREBRAL_CORTEX_NEURON_DIFFERENTIATION		25	0.489782	1.43381	0.0938124	0.148573	1	9990	tags=52%, list=18%, signal=63%
GO_CARDIAC_CELL_DEVELOPMENT	GO_CARDIAC_CELL_DEVELOPMENT		82	0.426834	1.43068	0.0645793	0.151087	1	11994	tags=41%, list=22%, signal=53%
GO_POLYOL_CATABOLIC_PROCESS	GO_POLYOL_CATABOLIC_PROCESS		26	0.46914	1.43068	0.0689013	0.150912	1	9260	tags=35%, list=17%, signal=42%
GO_INSULIN_LIKE_GROWTH_FACTOR_RECEPTOR_SIGNALING_PATHWAY	GO_INSULIN_LIKE_GROWTH_FACTOR_RECEPTOR_SIGNALING_PATHWAY		36	0.42956	1.42969	0.0637066	0.151554	1	4773	tags=31%, list=9%, signal=33%
GO_POSITIVE_REGULATION_OF_CALCIUM_ION_DEPENDENT_EXOCYTOSIS	GO_POSITIVE_REGULATION_OF_CALCIUM_ION_DEPENDENT_EXOCYTOSIS		19	0.487123	1.42961	0.0901804	0.151447	1	21387	tags=63%, list=39%, signal=103%
GO_SKELETAL_MUSCLE_CELL_PROLIFERATION	GO_SKELETAL_MUSCLE_CELL_PROLIFERATION		15	0.529822	1.42906	0.0877193	0.15179	1	3267	tags=33%, list=6%, signal=35%
GO_NEGATIVE_REGULATION_OF_SMALL_MOLECULE_METABOLIC_PROCESS	GO_NEGATIVE_REGULATION_OF_SMALL_MOLECULE_METABOLIC_PROCESS		104	0.34889	1.42845	0.0277778	0.152152	1	9069	tags=32%, list=16%, signal=38%
GO_REGULATION_OF_POTASSIUM_ION_TRANSMEMBRANE_TRANSPORTER_ACTIVITY	GO_REGULATION_OF_POTASSIUM_ION_TRANSMEMBRANE_TRANSPORTER_ACTIVITY		63	0.387233	1.42827	0.0349515	0.152149	1	13570	tags=40%, list=24%, signal=52%
GO_NEGATIVE_REGULATION_OF_CELL_GROWTH	GO_NEGATIVE_REGULATION_OF_CELL_GROWTH		190	0.329373	1.42792	0.0115607	0.152275	1	9956	tags=33%, list=18%, signal=40%
GO_ORGAN_INDUCTION	GO_ORGAN_INDUCTION		24	0.472226	1.4278	0.0759754	0.152213	1	18232	tags=75%, list=33%, signal=112%
GO_REGULATION_OF_POTASSIUM_ION_TRANSPORT	GO_REGULATION_OF_POTASSIUM_ION_TRANSPORT		103	0.359428	1.42685	0.0307692	0.152906	1	8916	tags=32%, list=16%, signal=38%
GO_POSITIVE_REGULATION_OF_PATHWAY_RESTRICTED_SMAD_PROTEIN_PHOSPHORYLATION	GO_POSITIVE_REGULATION_OF_PATHWAY_RESTRICTED_SMAD_PROTEIN_PHOSPHORYLATION		48	0.438907	1.42679	0.066	0.152784	1	7521	tags=38%, list=14%, signal=43%
GO_SULFATE_TRANSPORT	GO_SULFATE_TRANSPORT		18	0.489839	1.42568	0.059387	0.153534	1	15716	tags=44%, list=28%, signal=62%
GO_REGULATION_OF_PRESYNAPSE_ORGANIZATION	GO_REGULATION_OF_PRESYNAPSE_ORGANIZATION		36	0.451695	1.42517	0.06	0.15379	1	17065	tags=61%, list=31%, signal=88%
GO_VENTRAL_SPINAL_CORD_INTERNEURON_DIFFERENTIATION	GO_VENTRAL_SPINAL_CORD_INTERNEURON_DIFFERENTIATION		17	0.533139	1.42386	0.0680412	0.154793	1	16315	tags=65%, list=29%, signal=92%
GO_RESPONSE_TO_MISFOLDED_PROTEIN	GO_RESPONSE_TO_MISFOLDED_PROTEIN		25	0.4609	1.4232	0.0607287	0.15521	1	4800	tags=28%, list=9%, signal=31%
GO_RNA_3_END_PROCESSING	GO_RNA_3_END_PROCESSING		153	0.414027	1.42285	0.123203	0.15531	1	8702	tags=31%, list=16%, signal=36%
GO_NEUROBLAST_DIVISION	GO_NEUROBLAST_DIVISION		15	0.524725	1.42276	0.10119	0.155204	1	6930	tags=47%, list=12%, signal=53%
GO_NEGATIVE_REGULATION_OF_OSTEOBLAST_DIFFERENTIATION	GO_NEGATIVE_REGULATION_OF_OSTEOBLAST_DIFFERENTIATION		49	0.419465	1.42273	0.0669371	0.155053	1	13631	tags=53%, list=25%, signal=70%
GO_REGULATION_OF_TELOMERASE_ACTIVITY	GO_REGULATION_OF_TELOMERASE_ACTIVITY		48	0.424315	1.42254	0.0952381	0.155058	1	6908	tags=29%, list=12%, signal=33%
GO_NEGATIVE_REGULATION_OF_KERATINOCYTE_PROLIFERATION	GO_NEGATIVE_REGULATION_OF_KERATINOCYTE_PROLIFERATION		18	0.508631	1.42225	0.0968992	0.155136	1	14999	tags=61%, list=27%, signal=84%
GO_NEGATIVE_REGULATION_OF_CATABOLIC_PROCESS	GO_NEGATIVE_REGULATION_OF_CATABOLIC_PROCESS		319	0.324319	1.42196	0.0466019	0.155239	1	9675	tags=31%, list=17%, signal=37%
GO_POSITIVE_REGULATION_OF_CHROMOSOME_SEGREGATION	GO_POSITIVE_REGULATION_OF_CHROMOSOME_SEGREGATION		33	0.515551	1.42179	0.135021	0.155207	1	12637	tags=52%, list=23%, signal=67%
GO_RESPONSE_TO_EPIDERMAL_GROWTH_FACTOR	GO_RESPONSE_TO_EPIDERMAL_GROWTH_FACTOR		47	0.412636	1.42049	0.0763209	0.156198	1	6953	tags=36%, list=13%, signal=41%
GO_POSITIVE_REGULATION_OF_BMP_SIGNALING_PATHWAY	GO_POSITIVE_REGULATION_OF_BMP_SIGNALING_PATHWAY		35	0.429387	1.42012	0.0675676	0.156336	1	3833	tags=26%, list=7%, signal=28%
GO_POSITIVE_REGULATION_OF_NUCLEAR_DIVISION	GO_POSITIVE_REGULATION_OF_NUCLEAR_DIVISION		71	0.389059	1.41904	0.0610236	0.157087	1	6758	tags=27%, list=12%, signal=30%
GO_LIPID_PHOSPHORYLATION	GO_LIPID_PHOSPHORYLATION		72	0.391573	1.41892	0.0902256	0.157027	1	5499	tags=33%, list=10%, signal=37%
GO_GLAND_MORPHOGENESIS	GO_GLAND_MORPHOGENESIS		124	0.364637	1.41866	0.0490196	0.157095	1	7517	tags=32%, list=14%, signal=37%
GO_FOREBRAIN_CELL_MIGRATION	GO_FOREBRAIN_CELL_MIGRATION		58	0.420364	1.4186	0.0610998	0.156977	1	14309	tags=55%, list=26%, signal=74%
GO_NEGATIVE_REGULATION_OF_ORGANELLE_ORGANIZATION	GO_NEGATIVE_REGULATION_OF_ORGANELLE_ORGANIZATION		411	0.325162	1.4181	0.0481928	0.157277	1	8399	tags=31%, list=15%, signal=36%
GO_HISTONE_H4_K5_ACETYLATION	GO_HISTONE_H4_K5_ACETYLATION		16	0.567459	1.41623	0.106667	0.158727	1	11468	tags=63%, list=21%, signal=79%
GO_NEGATIVE_REGULATION_OF_STEM_CELL_DIFFERENTIATION	GO_NEGATIVE_REGULATION_OF_STEM_CELL_DIFFERENTIATION		21	0.491726	1.41564	0.112782	0.159073	1	5063	tags=33%, list=9%, signal=37%
GO_AMMONIUM_ION_METABOLIC_PROCESS	GO_AMMONIUM_ION_METABOLIC_PROCESS		25	0.46698	1.41409	0.0661479	0.160208	1	12899	tags=56%, list=23%, signal=73%
GO_REGULATION_OF_CHROMATIN_BINDING	GO_REGULATION_OF_CHROMATIN_BINDING		23	0.481926	1.41395	0.10058	0.160159	1	11582	tags=57%, list=21%, signal=71%
GO_NEURONAL_ACTION_POTENTIAL	GO_NEURONAL_ACTION_POTENTIAL		34	0.437088	1.4138	0.0720165	0.160111	1	16720	tags=47%, list=30%, signal=67%
GO_NEGATIVE_REGULATION_OF_WNT_SIGNALING_PATHWAY	GO_NEGATIVE_REGULATION_OF_WNT_SIGNALING_PATHWAY		215	0.344434	1.41319	0.0662526	0.160435	1	5174	tags=27%, list=9%, signal=30%
GO_REGULATION_OF_APPETITE	GO_REGULATION_OF_APPETITE		23	0.507496	1.41299	0.062249	0.160427	1	16144	tags=57%, list=29%, signal=80%
GO_REPRODUCTIVE_SYSTEM_DEVELOPMENT	GO_REPRODUCTIVE_SYSTEM_DEVELOPMENT		447	0.315446	1.41225	0.0212766	0.160948	1	9012	tags=28%, list=16%, signal=34%
GO_TRANSCRIPTION_ELONGATION_FROM_RNA_POLYMERASE_II_PROMOTER	GO_TRANSCRIPTION_ELONGATION_FROM_RNA_POLYMERASE_II_PROMOTER		84	0.410978	1.41147	0.104536	0.161479	1	10884	tags=40%, list=20%, signal=50%
GO_POSITIVE_REGULATION_OF_CELL_MORPHOGENESIS_INVOLVED_IN_DIFFERENTIATION	GO_POSITIVE_REGULATION_OF_CELL_MORPHOGENESIS_INVOLVED_IN_DIFFERENTIATION		157	0.344981	1.41135	0.0461847	0.161405	1	9082	tags=32%, list=16%, signal=38%
GO_POSITIVE_REGULATION_OF_CELL_JUNCTION_ASSEMBLY	GO_POSITIVE_REGULATION_OF_CELL_JUNCTION_ASSEMBLY		103	0.374461	1.41085	0.046	0.16166	1	14635	tags=45%, list=26%, signal=61%
GO_AXO_DENDRITIC_TRANSPORT	GO_AXO_DENDRITIC_TRANSPORT		70	0.385138	1.41074	0.0825516	0.161575	1	14136	tags=44%, list=25%, signal=59%
GO_REGULATION_OF_SMAD_PROTEIN_SIGNAL_TRANSDUCTION	GO_REGULATION_OF_SMAD_PROTEIN_SIGNAL_TRANSDUCTION		26	0.435873	1.40994	0.062	0.162112	1	6873	tags=31%, list=12%, signal=35%
GO_ACTION_POTENTIAL	GO_ACTION_POTENTIAL		135	0.356259	1.40988	0.0493097	0.16198	1	13985	tags=44%, list=25%, signal=58%
GO_POSITIVE_REGULATION_OF_MITOTIC_NUCLEAR_DIVISION	GO_POSITIVE_REGULATION_OF_MITOTIC_NUCLEAR_DIVISION		57	0.412856	1.40978	0.0734694	0.16189	1	6758	tags=30%, list=12%, signal=34%
GO_POSITIVE_REGULATION_OF_VIRAL_TRANSCRIPTION	GO_POSITIVE_REGULATION_OF_VIRAL_TRANSCRIPTION		41	0.459201	1.40969	0.102823	0.161806	1	6026	tags=34%, list=11%, signal=38%
GO_CELL_DIFFERENTIATION_IN_HINDBRAIN	GO_CELL_DIFFERENTIATION_IN_HINDBRAIN		22	0.489977	1.40797	0.0792683	0.163169	1	10738	tags=50%, list=19%, signal=62%
GO_REGULATION_OF_MRNA_METABOLIC_PROCESS	GO_REGULATION_OF_MRNA_METABOLIC_PROCESS		344	0.361794	1.4078	0.10099	0.163165	1	6322	tags=28%, list=11%, signal=31%
GO_INTRA_S_DNA_DAMAGE_CHECKPOINT	GO_INTRA_S_DNA_DAMAGE_CHECKPOINT		16	0.5523	1.4077	0.130785	0.163078	1	5793	tags=31%, list=10%, signal=35%
GO_TELOMERE_ORGANIZATION	GO_TELOMERE_ORGANIZATION		172	0.409349	1.4061	0.11134	0.164395	1	9002	tags=33%, list=16%, signal=39%
GO_NEGATIVE_REGULATION_OF_FATTY_ACID_METABOLIC_PROCESS	GO_NEGATIVE_REGULATION_OF_FATTY_ACID_METABOLIC_PROCESS		35	0.411799	1.40602	0.0574468	0.164281	1	7041	tags=29%, list=13%, signal=33%
GO_NEGATIVE_REGULATION_OF_GROWTH	GO_NEGATIVE_REGULATION_OF_GROWTH		253	0.31637	1.40598	0.01417	0.16414	1	10412	tags=32%, list=19%, signal=40%
GO_PHOSPHATIDYLINOSITOL_PHOSPHORYLATION	GO_PHOSPHATIDYLINOSITOL_PHOSPHORYLATION		57	0.408233	1.40581	0.104972	0.164115	1	5191	tags=35%, list=9%, signal=39%
GO_ANIMAL_ORGAN_MATURATION	GO_ANIMAL_ORGAN_MATURATION		26	0.452548	1.40568	0.06	0.164046	1	8067	tags=38%, list=15%, signal=45%
GO_NEGATIVE_REGULATION_OF_CARDIOCYTE_DIFFERENTIATION	GO_NEGATIVE_REGULATION_OF_CARDIOCYTE_DIFFERENTIATION		27	0.430311	1.40546	0.0746888	0.164078	1	16585	tags=67%, list=30%, signal=95%
GO_METANEPHRIC_NEPHRON_MORPHOGENESIS	GO_METANEPHRIC_NEPHRON_MORPHOGENESIS		26	0.457439	1.40543	0.101562	0.163918	1	7141	tags=35%, list=13%, signal=40%
GO_METANEPHRIC_NEPHRON_DEVELOPMENT	GO_METANEPHRIC_NEPHRON_DEVELOPMENT		40	0.432883	1.40528	0.0736434	0.163874	1	7141	tags=35%, list=13%, signal=40%
GO_MEMBRANE_DEPOLARIZATION_DURING_ACTION_POTENTIAL	GO_MEMBRANE_DEPOLARIZATION_DURING_ACTION_POTENTIAL		37	0.446224	1.40458	0.0882918	0.164364	1	12138	tags=43%, list=22%, signal=55%
GO_SERTOLI_CELL_DEVELOPMENT	GO_SERTOLI_CELL_DEVELOPMENT		15	0.507643	1.40421	0.0893204	0.164512	1	8899	tags=53%, list=16%, signal=63%
GO_REGULATION_OF_NEUROTRANSMITTER_RECEPTOR_ACTIVITY	GO_REGULATION_OF_NEUROTRANSMITTER_RECEPTOR_ACTIVITY		78	0.385184	1.40403	0.0494297	0.164504	1	11230	tags=42%, list=20%, signal=53%
GO_METANEPHRIC_RENAL_VESICLE_MORPHOGENESIS	GO_METANEPHRIC_RENAL_VESICLE_MORPHOGENESIS		16	0.514547	1.40397	0.082495	0.164382	1	1958	tags=31%, list=4%, signal=32%
GO_CYTOKINESIS	GO_CYTOKINESIS		172	0.361954	1.40371	0.104839	0.164419	1	8811	tags=34%, list=16%, signal=40%
GO_REGULATION_OF_DNA_RECOMBINATION	GO_REGULATION_OF_DNA_RECOMBINATION		107	0.378485	1.40364	0.0761719	0.164302	1	4274	tags=27%, list=8%, signal=29%
GO_DNA_DEPENDENT_DNA_REPLICATION_MAINTENANCE_OF_FIDELITY	GO_DNA_DEPENDENT_DNA_REPLICATION_MAINTENANCE_OF_FIDELITY		44	0.484661	1.40352	0.1409	0.164243	1	8670	tags=45%, list=16%, signal=54%
GO_REGULATION_OF_CARDIAC_MUSCLE_TISSUE_DEVELOPMENT	GO_REGULATION_OF_CARDIAC_MUSCLE_TISSUE_DEVELOPMENT		98	0.353663	1.40327	0.0357853	0.164288	1	9321	tags=32%, list=17%, signal=38%
GO_GAMMA_AMINOBUTYRIC_ACID_SIGNALING_PATHWAY	GO_GAMMA_AMINOBUTYRIC_ACID_SIGNALING_PATHWAY		27	0.465276	1.40312	0.057377	0.164237	1	15605	tags=59%, list=28%, signal=82%
GO_VOCALIZATION_BEHAVIOR	GO_VOCALIZATION_BEHAVIOR		19	0.502926	1.40156	0.0776892	0.165488	1	7200	tags=37%, list=13%, signal=42%
GO_ESTABLISHMENT_OF_PROTEIN_LOCALIZATION_TO_TELOMERE	GO_ESTABLISHMENT_OF_PROTEIN_LOCALIZATION_TO_TELOMERE		18	0.545099	1.40061	0.146245	0.166194	1	9002	tags=39%, list=16%, signal=46%
GO_POSITIVE_REGULATION_OF_MICROTUBULE_POLYMERIZATION_OR_DEPOLYMERIZATION	GO_POSITIVE_REGULATION_OF_MICROTUBULE_POLYMERIZATION_OR_DEPOLYMERIZATION		34	0.424162	1.40019	0.0921569	0.166416	1	8435	tags=35%, list=15%, signal=42%
GO_CEREBELLAR_PURKINJE_CELL_LAYER_MORPHOGENESIS	GO_CEREBELLAR_PURKINJE_CELL_LAYER_MORPHOGENESIS		17	0.496522	1.39975	0.0965251	0.166622	1	2514	tags=29%, list=5%, signal=31%
GO_PHOTORECEPTOR_CELL_DIFFERENTIATION	GO_PHOTORECEPTOR_CELL_DIFFERENTIATION		63	0.384137	1.3996	0.0430528	0.166613	1	16242	tags=56%, list=29%, signal=78%
GO_ANDROGEN_RECEPTOR_SIGNALING_PATHWAY	GO_ANDROGEN_RECEPTOR_SIGNALING_PATHWAY		43	0.398497	1.3989	0.083499	0.16708	1	10461	tags=44%, list=19%, signal=54%
GO_CARDIAC_CONDUCTION	GO_CARDIAC_CONDUCTION		146	0.373125	1.39812	0.0666667	0.167606	1	12138	tags=38%, list=22%, signal=49%
GO_NEGATIVE_REGULATION_OF_CHROMOSOME_SEGREGATION	GO_NEGATIVE_REGULATION_OF_CHROMOSOME_SEGREGATION		45	0.489079	1.39772	0.172485	0.167787	1	9191	tags=38%, list=17%, signal=45%
GO_RNA_DEPENDENT_DNA_BIOSYNTHETIC_PROCESS	GO_RNA_DEPENDENT_DNA_BIOSYNTHETIC_PROCESS		71	0.417375	1.39649	0.119608	0.168762	1	9002	tags=35%, list=16%, signal=42%
GO_AXONEME_ASSEMBLY	GO_AXONEME_ASSEMBLY		70	0.418135	1.39578	0.106212	0.169258	1	15436	tags=44%, list=28%, signal=61%
GO_EATING_BEHAVIOR	GO_EATING_BEHAVIOR		33	0.424591	1.39496	0.0552147	0.169815	1	20572	tags=61%, list=37%, signal=96%
GO_LACTATION	GO_LACTATION		49	0.398238	1.39473	0.0585859	0.169838	1	9404	tags=35%, list=17%, signal=42%
GO_HEPATICOBILIARY_SYSTEM_DEVELOPMENT	GO_HEPATICOBILIARY_SYSTEM_DEVELOPMENT		144	0.332797	1.39358	0.0440252	0.170731	1	11842	tags=37%, list=21%, signal=47%
GO_STEM_CELL_PROLIFERATION	GO_STEM_CELL_PROLIFERATION		125	0.356771	1.39288	0.0582329	0.171218	1	15349	tags=49%, list=28%, signal=67%
GO_NEGATIVE_REGULATION_OF_NEURON_PROJECTION_REGENERATION	GO_NEGATIVE_REGULATION_OF_NEURON_PROJECTION_REGENERATION		15	0.540544	1.39231	0.1	0.171576	1	13581	tags=47%, list=24%, signal=62%
GO_CARDIAC_MUSCLE_CELL_CONTRACTION	GO_CARDIAC_MUSCLE_CELL_CONTRACTION		71	0.38763	1.39217	0.0755814	0.171525	1	13792	tags=46%, list=25%, signal=62%
GO_STEM_CELL_DIVISION	GO_STEM_CELL_DIVISION		44	0.411337	1.39115	0.0796117	0.172403	1	5673	tags=30%, list=10%, signal=33%
GO_POSITIVE_REGULATION_OF_PROTEIN_EXPORT_FROM_NUCLEUS	GO_POSITIVE_REGULATION_OF_PROTEIN_EXPORT_FROM_NUCLEUS		21	0.458992	1.39075	0.0779727	0.172614	1	7405	tags=29%, list=13%, signal=33%
GO_PREPULSE_INHIBITION	GO_PREPULSE_INHIBITION		15	0.529097	1.38874	0.0977131	0.174352	1	9990	tags=33%, list=18%, signal=41%
GO_NLS_BEARING_PROTEIN_IMPORT_INTO_NUCLEUS	GO_NLS_BEARING_PROTEIN_IMPORT_INTO_NUCLEUS		20	0.52278	1.38823	0.135238	0.174616	1	15523	tags=60%, list=28%, signal=83%
GO_MITOTIC_SISTER_CHROMATID_SEGREGATION	GO_MITOTIC_SISTER_CHROMATID_SEGREGATION		161	0.448343	1.38777	0.190377	0.174882	1	9191	tags=37%, list=17%, signal=44%
GO_NEGATIVE_REGULATION_OF_RHO_PROTEIN_SIGNAL_TRANSDUCTION	GO_NEGATIVE_REGULATION_OF_RHO_PROTEIN_SIGNAL_TRANSDUCTION		22	0.469814	1.38757	0.105461	0.174902	1	10499	tags=41%, list=19%, signal=50%
GO_GLUCOSE_METABOLIC_PROCESS	GO_GLUCOSE_METABOLIC_PROCESS		214	0.339928	1.38751	0.0530452	0.174766	1	9287	tags=30%, list=17%, signal=36%
GO_TRIPARTITE_REGIONAL_SUBDIVISION	GO_TRIPARTITE_REGIONAL_SUBDIVISION		16	0.491255	1.38524	0.0940695	0.176733	1	6078	tags=38%, list=11%, signal=42%
GO_CARDIAC_MUSCLE_CELL_ACTION_POTENTIAL_INVOLVED_IN_CONTRACTION	GO_CARDIAC_MUSCLE_CELL_ACTION_POTENTIAL_INVOLVED_IN_CONTRACTION		53	0.393033	1.38493	0.0951456	0.176845	1	9489	tags=38%, list=17%, signal=45%
GO_DNA_METHYLATION_OR_DEMETHYLATION	GO_DNA_METHYLATION_OR_DEMETHYLATION		94	0.36024	1.38451	0.0802348	0.1771	1	6352	tags=30%, list=11%, signal=34%
GO_NEGATIVE_REGULATION_OF_DOUBLE_STRAND_BREAK_REPAIR_VIA_HOMOLOGOUS_RECOMBINATION	GO_NEGATIVE_REGULATION_OF_DOUBLE_STRAND_BREAK_REPAIR_VIA_HOMOLOGOUS_RECOMBINATION		19	0.500183	1.38442	0.141454	0.176987	1	4274	tags=32%, list=8%, signal=34%
GO_INTRA_GOLGI_VESICLE_MEDIATED_TRANSPORT	GO_INTRA_GOLGI_VESICLE_MEDIATED_TRANSPORT		34	0.455876	1.38419	0.129032	0.177008	1	10551	tags=44%, list=19%, signal=54%
GO_POSITIVE_REGULATION_OF_TRANSCRIPTION_BY_RNA_POLYMERASE_I	GO_POSITIVE_REGULATION_OF_TRANSCRIPTION_BY_RNA_POLYMERASE_I		21	0.494276	1.38282	0.118812	0.17811	1	13832	tags=62%, list=25%, signal=82%
GO_POLARIZED_EPITHELIAL_CELL_DIFFERENTIATION	GO_POLARIZED_EPITHELIAL_CELL_DIFFERENTIATION		22	0.455717	1.38221	0.0954274	0.178505	1	7858	tags=45%, list=14%, signal=53%
GO_DNA_STRAND_ELONGATION_INVOLVED_IN_DNA_REPLICATION	GO_DNA_STRAND_ELONGATION_INVOLVED_IN_DNA_REPLICATION		19	0.612743	1.38025	0.189084	0.180129	1	8942	tags=53%, list=16%, signal=63%
GO_NUCLEOTIDE_TRANSPORT	GO_NUCLEOTIDE_TRANSPORT		38	0.402774	1.37995	0.0749507	0.18023	1	13755	tags=47%, list=25%, signal=63%
GO_P_BODY_ASSEMBLY	GO_P_BODY_ASSEMBLY		21	0.471921	1.37816	0.13189	0.181759	1	5714	tags=38%, list=10%, signal=42%
GO_OXIDATIVE_DEMETHYLATION	GO_OXIDATIVE_DEMETHYLATION		19	0.467641	1.37804	0.09375	0.181691	1	6452	tags=32%, list=12%, signal=36%
GO_LYMPHANGIOGENESIS	GO_LYMPHANGIOGENESIS		15	0.526164	1.37782	0.137864	0.181723	1	10285	tags=53%, list=19%, signal=65%
GO_REFLEX	GO_REFLEX		18	0.45969	1.37772	0.0682731	0.181628	1	9675	tags=33%, list=17%, signal=40%
GO_NUCLEAR_TRANSCRIBED_MRNA_POLY_A_TAIL_SHORTENING	GO_NUCLEAR_TRANSCRIBED_MRNA_POLY_A_TAIL_SHORTENING		35	0.44533	1.37743	0.118908	0.181709	1	16207	tags=54%, list=29%, signal=77%
GO_AXONAL_TRANSPORT	GO_AXONAL_TRANSPORT		59	0.381946	1.3761	0.0934066	0.182865	1	14136	tags=46%, list=25%, signal=61%
GO_NEGATIVE_REGULATION_OF_HISTONE_MODIFICATION	GO_NEGATIVE_REGULATION_OF_HISTONE_MODIFICATION		45	0.403024	1.37607	0.106796	0.182711	1	7758	tags=36%, list=14%, signal=41%
GO_HISTONE_H3_K9_TRIMETHYLATION	GO_HISTONE_H3_K9_TRIMETHYLATION		16	0.495489	1.37604	0.106931	0.182545	1	8611	tags=44%, list=16%, signal=52%
GO_COPII_COATED_VESICLE_CARGO_LOADING	GO_COPII_COATED_VESICLE_CARGO_LOADING		15	0.576143	1.37546	0.158513	0.182888	1	12341	tags=53%, list=22%, signal=69%
GO_REGULATION_OF_CYCLIN_DEPENDENT_PROTEIN_KINASE_ACTIVITY	GO_REGULATION_OF_CYCLIN_DEPENDENT_PROTEIN_KINASE_ACTIVITY		104	0.365247	1.37525	0.0901961	0.182892	1	10830	tags=37%, list=20%, signal=45%
GO_NUCLEOSOME_ASSEMBLY	GO_NUCLEOSOME_ASSEMBLY		142	0.415365	1.37502	0.157895	0.182923	1	8232	tags=26%, list=15%, signal=31%
GO_TELOMERE_CAPPING	GO_TELOMERE_CAPPING		55	0.414273	1.37494	0.12024	0.182811	1	8954	tags=31%, list=16%, signal=37%
GO_KIDNEY_MESENCHYME_DEVELOPMENT	GO_KIDNEY_MESENCHYME_DEVELOPMENT		19	0.490592	1.37492	0.1	0.182638	1	6217	tags=32%, list=11%, signal=36%
GO_DNA_DEPENDENT_DNA_REPLICATION	GO_DNA_DEPENDENT_DNA_REPLICATION		151	0.445144	1.37457	0.195171	0.182787	1	8942	tags=39%, list=16%, signal=46%
GO_SINGLE_FERTILIZATION	GO_SINGLE_FERTILIZATION		162	0.318224	1.37223	0.0396825	0.184863	1	12372	tags=30%, list=22%, signal=39%
GO_EPITHELIAL_CELL_FATE_COMMITMENT	GO_EPITHELIAL_CELL_FATE_COMMITMENT		15	0.501	1.37218	0.100386	0.184726	1	13631	tags=53%, list=25%, signal=71%
GO_REGULATION_OF_CHROMOSOME_SEPARATION	GO_REGULATION_OF_CHROMOSOME_SEPARATION		66	0.453542	1.37154	0.175732	0.185204	1	9191	tags=36%, list=17%, signal=44%
GO_POSITIVE_REGULATION_OF_NEURAL_PRECURSOR_CELL_PROLIFERATION	GO_POSITIVE_REGULATION_OF_NEURAL_PRECURSOR_CELL_PROLIFERATION		54	0.391179	1.37122	0.0901639	0.185311	1	9362	tags=43%, list=17%, signal=51%
GO_POSITIVE_REGULATION_OF_ORGAN_GROWTH	GO_POSITIVE_REGULATION_OF_ORGAN_GROWTH		60	0.371663	1.37116	0.0461216	0.185179	1	6430	tags=25%, list=12%, signal=28%
GO_NEGATIVE_REGULATION_OF_CARDIAC_MUSCLE_TISSUE_GROWTH	GO_NEGATIVE_REGULATION_OF_CARDIAC_MUSCLE_TISSUE_GROWTH		33	0.403031	1.36979	0.0865979	0.186339	1	9321	tags=36%, list=17%, signal=44%
GO_CHROMATIN_SILENCING	GO_CHROMATIN_SILENCING		77	0.385508	1.36893	0.102041	0.186999	1	6772	tags=22%, list=12%, signal=25%
GO_REGULATION_OF_TRANSCRIPTION_REGULATORY_REGION_DNA_BINDING	GO_REGULATION_OF_TRANSCRIPTION_REGULATORY_REGION_DNA_BINDING		52	0.373688	1.36876	0.0734694	0.186953	1	5402	tags=33%, list=10%, signal=36%
GO_CELLULAR_GLUCOSE_HOMEOSTASIS	GO_CELLULAR_GLUCOSE_HOMEOSTASIS		151	0.333181	1.36816	0.0291829	0.187312	1	10310	tags=36%, list=19%, signal=44%
GO_THYROID_GLAND_DEVELOPMENT	GO_THYROID_GLAND_DEVELOPMENT		21	0.472628	1.36764	0.112224	0.187634	1	12515	tags=57%, list=23%, signal=74%
GO_REGULATION_OF_BMP_SIGNALING_PATHWAY	GO_REGULATION_OF_BMP_SIGNALING_PATHWAY		92	0.365644	1.36628	0.0715667	0.18874	1	12250	tags=38%, list=22%, signal=49%
GO_REGULATION_OF_ORGANELLE_ASSEMBLY	GO_REGULATION_OF_ORGANELLE_ASSEMBLY		192	0.334354	1.36619	0.0838207	0.188637	1	7894	tags=27%, list=14%, signal=31%
GO_ESTABLISHMENT_OF_CELL_POLARITY	GO_ESTABLISHMENT_OF_CELL_POLARITY		141	0.344898	1.36572	0.0888031	0.18895	1	7738	tags=33%, list=14%, signal=38%
GO_MESENCHYMAL_TO_EPITHELIAL_TRANSITION	GO_MESENCHYMAL_TO_EPITHELIAL_TRANSITION		20	0.457897	1.36545	0.0921844	0.189035	1	6108	tags=30%, list=11%, signal=34%
GO_ORGANELLE_TRANSPORT_ALONG_MICROTUBULE	GO_ORGANELLE_TRANSPORT_ALONG_MICROTUBULE		85	0.365116	1.3652	0.105263	0.18912	1	14825	tags=48%, list=27%, signal=66%
GO_ENTRY_OF_BACTERIUM_INTO_HOST_CELL	GO_ENTRY_OF_BACTERIUM_INTO_HOST_CELL		15	0.518204	1.3643	0.144762	0.189826	1	11533	tags=60%, list=21%, signal=76%
GO_CENTROSOME_SEPARATION	GO_CENTROSOME_SEPARATION		15	0.555043	1.36422	0.1375	0.189718	1	10770	tags=53%, list=19%, signal=66%
GO_NEGATIVE_REGULATION_OF_CELLULAR_RESPONSE_TO_TRANSFORMING_GROWTH_FACTOR_BETA_STIMULUS	GO_NEGATIVE_REGULATION_OF_CELLULAR_RESPONSE_TO_TRANSFORMING_GROWTH_FACTOR_BETA_STIMULUS		87	0.356586	1.36364	0.0961145	0.190072	1	6242	tags=32%, list=11%, signal=36%
GO_RESPONSE_TO_TESTOSTERONE	GO_RESPONSE_TO_TESTOSTERONE		41	0.380433	1.36356	0.0855513	0.189948	1	7200	tags=27%, list=13%, signal=31%
GO_POSITIVE_REGULATION_OF_CELLULAR_CARBOHYDRATE_METABOLIC_PROCESS	GO_POSITIVE_REGULATION_OF_CELLULAR_CARBOHYDRATE_METABOLIC_PROCESS		62	0.374944	1.36154	0.0698603	0.191764	1	9469	tags=35%, list=17%, signal=43%
GO_POSITIVE_REGULATION_OF_DNA_METABOLIC_PROCESS	GO_POSITIVE_REGULATION_OF_DNA_METABOLIC_PROCESS		200	0.350618	1.36151	0.126459	0.191594	1	9002	tags=36%, list=16%, signal=42%
GO_POSITIVE_REGULATION_OF_ANIMAL_ORGAN_MORPHOGENESIS	GO_POSITIVE_REGULATION_OF_ANIMAL_ORGAN_MORPHOGENESIS		85	0.366735	1.36093	0.0796813	0.191987	1	7200	tags=31%, list=13%, signal=35%
GO_PEROXISOME_PROLIFERATOR_ACTIVATED_RECEPTOR_SIGNALING_PATHWAY	GO_PEROXISOME_PROLIFERATOR_ACTIVATED_RECEPTOR_SIGNALING_PATHWAY		21	0.446603	1.36052	0.096	0.192189	1	9060	tags=38%, list=16%, signal=46%
GO_DETECTION_OF_VISIBLE_LIGHT	GO_DETECTION_OF_VISIBLE_LIGHT		63	0.355416	1.36032	0.0386965	0.192192	1	9540	tags=30%, list=17%, signal=36%
GO_RESPIRATORY_SYSTEM_PROCESS	GO_RESPIRATORY_SYSTEM_PROCESS		32	0.407214	1.35956	0.0788991	0.192788	1	19682	tags=63%, list=35%, signal=97%
GO_LYMPH_VESSEL_MORPHOGENESIS	GO_LYMPH_VESSEL_MORPHOGENESIS		20	0.478202	1.3581	0.139313	0.194044	1	10285	tags=45%, list=19%, signal=55%
GO_RESPONSE_TO_NERVE_GROWTH_FACTOR	GO_RESPONSE_TO_NERVE_GROWTH_FACTOR		52	0.37394	1.35683	0.0869565	0.195135	1	6659	tags=35%, list=12%, signal=39%
GO_CELL_DIFFERENTIATION_INVOLVED_IN_KIDNEY_DEVELOPMENT	GO_CELL_DIFFERENTIATION_INVOLVED_IN_KIDNEY_DEVELOPMENT		57	0.371956	1.35653	0.0797665	0.195244	1	8207	tags=28%, list=15%, signal=33%
GO_COLLAGEN_FIBRIL_ORGANIZATION	GO_COLLAGEN_FIBRIL_ORGANIZATION		53	0.464898	1.35619	0.183673	0.195421	1	9383	tags=43%, list=17%, signal=52%
GO_REGULATION_OF_STEROID_BIOSYNTHETIC_PROCESS	GO_REGULATION_OF_STEROID_BIOSYNTHETIC_PROCESS		98	0.37174	1.35611	0.10241	0.195302	1	5658	tags=28%, list=10%, signal=31%
GO_POSITIVE_REGULATION_OF_CARDIAC_MUSCLE_TISSUE_DEVELOPMENT	GO_POSITIVE_REGULATION_OF_CARDIAC_MUSCLE_TISSUE_DEVELOPMENT		58	0.375441	1.35523	0.0836735	0.19602	1	6430	tags=28%, list=12%, signal=31%
GO_REGULATION_OF_TELOMERE_CAPPING	GO_REGULATION_OF_TELOMERE_CAPPING		26	0.454813	1.35372	0.132576	0.197348	1	8954	tags=38%, list=16%, signal=46%
GO_POSITIVE_REGULATION_OF_CYTOKINESIS	GO_POSITIVE_REGULATION_OF_CYTOKINESIS		40	0.413641	1.35362	0.126233	0.197253	1	9412	tags=40%, list=17%, signal=48%
GO_EMBRYONIC_PLACENTA_DEVELOPMENT	GO_EMBRYONIC_PLACENTA_DEVELOPMENT		89	0.358181	1.35254	0.0715746	0.198151	1	5060	tags=26%, list=9%, signal=28%
GO_INTERSTRAND_CROSS_LINK_REPAIR	GO_INTERSTRAND_CROSS_LINK_REPAIR		55	0.463382	1.35245	0.180124	0.19804	1	8564	tags=38%, list=15%, signal=45%
GO_NEGATIVE_REGULATION_OF_RESPONSE_TO_EXTRACELLULAR_STIMULUS	GO_NEGATIVE_REGULATION_OF_RESPONSE_TO_EXTRACELLULAR_STIMULUS		15	0.50205	1.35227	0.126789	0.198018	1	19780	tags=53%, list=36%, signal=83%
GO_IMPORT_INTO_NUCLEUS	GO_IMPORT_INTO_NUCLEUS		171	0.345267	1.35209	0.0984252	0.197988	1	11993	tags=37%, list=22%, signal=48%
GO_NUCLEOBASE_BIOSYNTHETIC_PROCESS	GO_NUCLEOBASE_BIOSYNTHETIC_PROCESS		18	0.516998	1.35174	0.163743	0.19815	1	9803	tags=50%, list=18%, signal=61%
GO_MRNA_5_SPLICE_SITE_RECOGNITION	GO_MRNA_5_SPLICE_SITE_RECOGNITION		26	0.448314	1.35168	0.118908	0.198018	1	12031	tags=38%, list=22%, signal=49%
GO_NEGATIVE_REGULATION_OF_MORPHOGENESIS_OF_AN_EPITHELIUM	GO_NEGATIVE_REGULATION_OF_MORPHOGENESIS_OF_AN_EPITHELIUM		16	0.492105	1.35084	0.133874	0.198695	1	4133	tags=38%, list=7%, signal=41%
GO_REGULATION_OF_SHORT_TERM_NEURONAL_SYNAPTIC_PLASTICITY	GO_REGULATION_OF_SHORT_TERM_NEURONAL_SYNAPTIC_PLASTICITY		16	0.495125	1.3504	0.131579	0.198974	1	12796	tags=50%, list=23%, signal=65%
GO_PROTEIN_LOCALIZATION_TO_KINETOCHORE	GO_PROTEIN_LOCALIZATION_TO_KINETOCHORE		18	0.597417	1.35029	0.223849	0.198894	1	7521	tags=39%, list=14%, signal=45%
GO_PROTEIN_LOCALIZATION_TO_CHROMATIN	GO_PROTEIN_LOCALIZATION_TO_CHROMATIN		28	0.467469	1.34868	0.177419	0.200294	1	11527	tags=43%, list=21%, signal=54%
GO_REGULATION_OF_CELL_DIVISION	GO_REGULATION_OF_CELL_DIVISION		171	0.335085	1.34841	0.0965795	0.200389	1	9412	tags=30%, list=17%, signal=37%
GO_CELL_DIFFERENTIATION_INVOLVED_IN_METANEPHROS_DEVELOPMENT	GO_CELL_DIFFERENTIATION_INVOLVED_IN_METANEPHROS_DEVELOPMENT		26	0.437028	1.34815	0.0927022	0.200456	1	6979	tags=35%, list=13%, signal=40%
GO_BLASTOCYST_DEVELOPMENT	GO_BLASTOCYST_DEVELOPMENT		104	0.337287	1.3466	0.0717132	0.201871	1	8491	tags=32%, list=15%, signal=37%
GO_REGULATION_OF_VENTRICULAR_CARDIAC_MUSCLE_CELL_ACTION_POTENTIAL	GO_REGULATION_OF_VENTRICULAR_CARDIAC_MUSCLE_CELL_ACTION_POTENTIAL		16	0.480675	1.34621	0.116371	0.202096	1	12039	tags=50%, list=22%, signal=64%
GO_NEGATIVE_REGULATION_OF_ANIMAL_ORGAN_MORPHOGENESIS	GO_NEGATIVE_REGULATION_OF_ANIMAL_ORGAN_MORPHOGENESIS		34	0.429166	1.34396	0.110251	0.204208	1	9134	tags=35%, list=16%, signal=42%
GO_MANNOSYLATION	GO_MANNOSYLATION		37	0.408011	1.34392	0.115308	0.204052	1	10216	tags=35%, list=18%, signal=43%
GO_DNA_UNWINDING_INVOLVED_IN_DNA_REPLICATION	GO_DNA_UNWINDING_INVOLVED_IN_DNA_REPLICATION		16	0.545721	1.34327	0.195266	0.204542	1	10310	tags=50%, list=19%, signal=61%
GO_POSITIVE_REGULATION_OF_G1_S_TRANSITION_OF_MITOTIC_CELL_CYCLE	GO_POSITIVE_REGULATION_OF_G1_S_TRANSITION_OF_MITOTIC_CELL_CYCLE		47	0.376131	1.34267	0.10664	0.204916	1	5133	tags=21%, list=9%, signal=23%
GO_RETROGRADE_AXONAL_TRANSPORT	GO_RETROGRADE_AXONAL_TRANSPORT		20	0.48515	1.34215	0.152216	0.205245	1	14825	tags=50%, list=27%, signal=68%
GO_GLUTAMINE_FAMILY_AMINO_ACID_CATABOLIC_PROCESS	GO_GLUTAMINE_FAMILY_AMINO_ACID_CATABOLIC_PROCESS		26	0.433962	1.339	0.126953	0.208277	1	6929	tags=31%, list=12%, signal=35%
GO_NEUROTRANSMITTER_RECEPTOR_TRANSPORT	GO_NEUROTRANSMITTER_RECEPTOR_TRANSPORT		48	0.383838	1.33828	0.110895	0.208812	1	5368	tags=29%, list=10%, signal=32%
GO_LIPID_DROPLET_ORGANIZATION	GO_LIPID_DROPLET_ORGANIZATION		27	0.434836	1.33823	0.130522	0.208669	1	8066	tags=41%, list=15%, signal=48%
GO_PIRNA_METABOLIC_PROCESS	GO_PIRNA_METABOLIC_PROCESS		18	0.464382	1.33795	0.116803	0.208741	1	20602	tags=72%, list=37%, signal=115%
GO_REGULATION_OF_RESPONSE_TO_EXTRACELLULAR_STIMULUS	GO_REGULATION_OF_RESPONSE_TO_EXTRACELLULAR_STIMULUS		25	0.436282	1.33781	0.0958333	0.208696	1	19780	tags=56%, list=36%, signal=87%
GO_FERTILIZATION	GO_FERTILIZATION		196	0.301057	1.3364	0.043222	0.209946	1	12372	tags=32%, list=22%, signal=41%
GO_REGULATION_OF_ACTIVIN_RECEPTOR_SIGNALING_PATHWAY	GO_REGULATION_OF_ACTIVIN_RECEPTOR_SIGNALING_PATHWAY		24	0.426175	1.33563	0.11068	0.210542	1	16284	tags=58%, list=29%, signal=82%
GO_CEREBRAL_CORTEX_RADIALLY_ORIENTED_CELL_MIGRATION	GO_CEREBRAL_CORTEX_RADIALLY_ORIENTED_CELL_MIGRATION		31	0.431229	1.33556	0.11	0.210419	1	9362	tags=39%, list=17%, signal=47%
GO_CELL_SURFACE_RECEPTOR_SIGNALING_PATHWAY_INVOLVED_IN_HEART_DEVELOPMENT	GO_CELL_SURFACE_RECEPTOR_SIGNALING_PATHWAY_INVOLVED_IN_HEART_DEVELOPMENT		31	0.418024	1.33549	0.117409	0.210285	1	9655	tags=35%, list=17%, signal=43%
GO_POSITIVE_REGULATION_OF_NEUROTRANSMITTER_TRANSPORT	GO_POSITIVE_REGULATION_OF_NEUROTRANSMITTER_TRANSPORT		28	0.407665	1.33516	0.128599	0.210421	1	19482	tags=79%, list=35%, signal=121%
GO_ATTACHMENT_OF_SPINDLE_MICROTUBULES_TO_KINETOCHORE	GO_ATTACHMENT_OF_SPINDLE_MICROTUBULES_TO_KINETOCHORE		34	0.509261	1.33502	0.199588	0.210375	1	7776	tags=44%, list=14%, signal=51%
GO_REPLICATION_FORK_PROCESSING	GO_REPLICATION_FORK_PROCESSING		35	0.459992	1.33494	0.189621	0.21026	1	8670	tags=46%, list=16%, signal=54%
GO_STEROL_BIOSYNTHETIC_PROCESS	GO_STEROL_BIOSYNTHETIC_PROCESS		81	0.383033	1.33341	0.140816	0.211752	1	5658	tags=26%, list=10%, signal=29%
GO_DEVELOPMENT_OF_PRIMARY_SEXUAL_CHARACTERISTICS	GO_DEVELOPMENT_OF_PRIMARY_SEXUAL_CHARACTERISTICS		229	0.304922	1.33226	0.0430528	0.212804	1	12284	tags=34%, list=22%, signal=44%
GO_RESPONSE_TO_CAFFEINE	GO_RESPONSE_TO_CAFFEINE		17	0.50505	1.33198	0.149515	0.212867	1	16000	tags=53%, list=29%, signal=74%
GO_REGULATION_OF_CELLULAR_AMIDE_METABOLIC_PROCESS	GO_REGULATION_OF_CELLULAR_AMIDE_METABOLIC_PROCESS		489	0.301091	1.33067	0.107143	0.214064	1	10750	tags=30%, list=19%, signal=37%
GO_COGNITION	GO_COGNITION		302	0.305035	1.33022	0.0492126	0.214348	1	12776	tags=37%, list=23%, signal=48%
GO_GLUTAMATE_RECEPTOR_SIGNALING_PATHWAY	GO_GLUTAMATE_RECEPTOR_SIGNALING_PATHWAY		101	0.353911	1.32992	0.0852273	0.214485	1	11230	tags=40%, list=20%, signal=50%
GO_SOMATIC_STEM_CELL_POPULATION_MAINTENANCE	GO_SOMATIC_STEM_CELL_POPULATION_MAINTENANCE		75	0.366774	1.32977	0.0924025	0.214438	1	9947	tags=33%, list=18%, signal=41%
GO_MEMBRANE_DEPOLARIZATION_DURING_CARDIAC_MUSCLE_CELL_ACTION_POTENTIAL	GO_MEMBRANE_DEPOLARIZATION_DURING_CARDIAC_MUSCLE_CELL_ACTION_POTENTIAL		23	0.466858	1.3291	0.142315	0.214958	1	12138	tags=48%, list=22%, signal=61%
GO_GLUTAMATE_SECRETION	GO_GLUTAMATE_SECRETION		45	0.379313	1.3286	0.0977597	0.215315	1	12827	tags=51%, list=23%, signal=66%
GO_MYOBLAST_PROLIFERATION	GO_MYOBLAST_PROLIFERATION		24	0.447164	1.32647	0.15121	0.217397	1	6861	tags=29%, list=12%, signal=33%
GO_POSITIVE_REGULATION_OF_SKELETAL_MUSCLE_TISSUE_DEVELOPMENT	GO_POSITIVE_REGULATION_OF_SKELETAL_MUSCLE_TISSUE_DEVELOPMENT		25	0.476139	1.32637	0.145129	0.217265	1	6575	tags=32%, list=12%, signal=36%
GO_ASYMMETRIC_CELL_DIVISION	GO_ASYMMETRIC_CELL_DIVISION		20	0.45979	1.326	0.126	0.217451	1	11600	tags=35%, list=21%, signal=44%
GO_PROTEIN_MANNOSYLATION	GO_PROTEIN_MANNOSYLATION		24	0.445007	1.32599	0.143145	0.217247	1	10216	tags=42%, list=18%, signal=51%
GO_SKELETAL_MUSCLE_ORGAN_DEVELOPMENT	GO_SKELETAL_MUSCLE_ORGAN_DEVELOPMENT		167	0.364872	1.32554	0.129293	0.217507	1	8925	tags=31%, list=16%, signal=36%
GO_POSITIVE_REGULATION_OF_OSTEOBLAST_DIFFERENTIATION	GO_POSITIVE_REGULATION_OF_OSTEOBLAST_DIFFERENTIATION		62	0.358926	1.32541	0.0874525	0.217447	1	4637	tags=24%, list=8%, signal=26%
GO_RNA_CAPPING	GO_RNA_CAPPING		34	0.449871	1.32451	0.157371	0.218217	1	13267	tags=50%, list=24%, signal=66%
GO_BLASTOCYST_GROWTH	GO_BLASTOCYST_GROWTH		20	0.478812	1.32439	0.14898	0.218136	1	8241	tags=35%, list=15%, signal=41%
GO_MOTILE_CILIUM_ASSEMBLY	GO_MOTILE_CILIUM_ASSEMBLY		23	0.440083	1.32434	0.140351	0.217971	1	7734	tags=30%, list=14%, signal=35%
GO_REGULATION_OF_OSTEOBLAST_DIFFERENTIATION	GO_REGULATION_OF_OSTEOBLAST_DIFFERENTIATION		123	0.33559	1.32425	0.0859375	0.217859	1	12567	tags=39%, list=23%, signal=50%
GO_ENDOPLASMIC_RETICULUM_ORGANIZATION	GO_ENDOPLASMIC_RETICULUM_ORGANIZATION		71	0.37387	1.3242	0.116505	0.217703	1	9262	tags=31%, list=17%, signal=37%
GO_REGULATION_OF_PROTEIN_ACETYLATION	GO_REGULATION_OF_PROTEIN_ACETYLATION		74	0.353595	1.32411	0.122605	0.217603	1	9011	tags=32%, list=16%, signal=39%
GO_REGULATION_OF_CYTOPLASMIC_TRANSLATION	GO_REGULATION_OF_CYTOPLASMIC_TRANSLATION		30	0.428249	1.32373	0.127376	0.217801	1	13520	tags=43%, list=24%, signal=57%
GO_MUSCLE_CELL_DIFFERENTIATION	GO_MUSCLE_CELL_DIFFERENTIATION		376	0.330444	1.3233	0.101215	0.218035	1	10630	tags=33%, list=19%, signal=40%
GO_PLACENTA_DEVELOPMENT	GO_PLACENTA_DEVELOPMENT		156	0.330623	1.32303	0.0734694	0.21812	1	6607	tags=25%, list=12%, signal=28%
GO_REGULATION_OF_HEPATOCYTE_PROLIFERATION	GO_REGULATION_OF_HEPATOCYTE_PROLIFERATION		15	0.479301	1.32214	0.125	0.218902	1	5996	tags=33%, list=11%, signal=37%
GO_METANEPHRIC_NEPHRON_EPITHELIUM_DEVELOPMENT	GO_METANEPHRIC_NEPHRON_EPITHELIUM_DEVELOPMENT		23	0.441696	1.32171	0.114504	0.219124	1	15255	tags=61%, list=27%, signal=84%
GO_CELLULAR_SENESCENCE	GO_CELLULAR_SENESCENCE		73	0.35469	1.32122	0.096	0.219466	1	8876	tags=33%, list=16%, signal=39%
GO_EPIDERMIS_MORPHOGENESIS	GO_EPIDERMIS_MORPHOGENESIS		32	0.442592	1.32107	0.125253	0.219408	1	10160	tags=41%, list=18%, signal=50%
GO_NUCLEUS_ORGANIZATION	GO_NUCLEUS_ORGANIZATION		133	0.346317	1.32103	0.122407	0.219246	1	8789	tags=29%, list=16%, signal=35%
GO_METAPHASE_ANAPHASE_TRANSITION_OF_CELL_CYCLE	GO_METAPHASE_ANAPHASE_TRANSITION_OF_CELL_CYCLE		60	0.443797	1.31975	0.229167	0.220421	1	9191	tags=37%, list=17%, signal=44%
GO_POSITIVE_REGULATION_OF_TELOMERASE_ACTIVITY	GO_POSITIVE_REGULATION_OF_TELOMERASE_ACTIVITY		36	0.422019	1.31934	0.151751	0.220699	1	6908	tags=33%, list=12%, signal=38%
GO_NEGATIVE_REGULATION_OF_ANOIKIS	GO_NEGATIVE_REGULATION_OF_ANOIKIS		17	0.485465	1.31853	0.137143	0.221367	1	8611	tags=35%, list=16%, signal=42%
GO_CELLULAR_RESPONSE_TO_IONIZING_RADIATION	GO_CELLULAR_RESPONSE_TO_IONIZING_RADIATION		68	0.361558	1.31799	0.137577	0.221731	1	9811	tags=34%, list=18%, signal=41%
GO_MITOTIC_RECOMBINATION	GO_MITOTIC_RECOMBINATION		22	0.48544	1.31686	0.183267	0.22276	1	7199	tags=32%, list=13%, signal=37%
GO_MONOSACCHARIDE_BIOSYNTHETIC_PROCESS	GO_MONOSACCHARIDE_BIOSYNTHETIC_PROCESS		100	0.356413	1.3166	0.135729	0.222828	1	9065	tags=30%, list=16%, signal=36%
GO_SYNAPTIC_TRANSMISSION_CHOLINERGIC	GO_SYNAPTIC_TRANSMISSION_CHOLINERGIC		30	0.434205	1.31647	0.127168	0.222758	1	13466	tags=50%, list=24%, signal=66%
GO_HEPARAN_SULFATE_PROTEOGLYCAN_METABOLIC_PROCESS	GO_HEPARAN_SULFATE_PROTEOGLYCAN_METABOLIC_PROCESS		32	0.427983	1.31589	0.145349	0.223128	1	12641	tags=47%, list=23%, signal=61%
GO_PROTEIN_QUALITY_CONTROL_FOR_MISFOLDED_OR_INCOMPLETELY_SYNTHESIZED_PROTEINS	GO_PROTEIN_QUALITY_CONTROL_FOR_MISFOLDED_OR_INCOMPLETELY_SYNTHESIZED_PROTEINS		29	0.42772	1.3155	0.158954	0.22335	1	5954	tags=28%, list=11%, signal=31%
GO_CALCIUM_ION_REGULATED_EXOCYTOSIS	GO_CALCIUM_ION_REGULATED_EXOCYTOSIS		65	0.355857	1.31517	0.104743	0.223499	1	14748	tags=49%, list=27%, signal=67%
GO_DICARBOXYLIC_ACID_TRANSPORT	GO_DICARBOXYLIC_ACID_TRANSPORT		98	0.331076	1.31506	0.0737052	0.223427	1	13081	tags=46%, list=24%, signal=60%
GO_REGULATION_OF_NEUROTRANSMITTER_LEVELS	GO_REGULATION_OF_NEUROTRANSMITTER_LEVELS		235	0.3146	1.31476	0.072407	0.223511	1	12204	tags=37%, list=22%, signal=48%
GO_BASEMENT_MEMBRANE_ORGANIZATION	GO_BASEMENT_MEMBRANE_ORGANIZATION		30	0.427511	1.31444	0.141473	0.223643	1	8428	tags=40%, list=15%, signal=47%
GO_NEGATIVE_REGULATION_OF_CARBOHYDRATE_METABOLIC_PROCESS	GO_NEGATIVE_REGULATION_OF_CARBOHYDRATE_METABOLIC_PROCESS		51	0.357355	1.31413	0.096	0.223789	1	8987	tags=33%, list=16%, signal=40%
GO_MATURATION_OF_LSU_RRNA_FROM_TRICISTRONIC_RRNA_TRANSCRIPT_SSU_RRNA_5_8S_RRNA_LSU_RRNA	GO_MATURATION_OF_LSU_RRNA_FROM_TRICISTRONIC_RRNA_TRANSCRIPT_SSU_RRNA_5_8S_RRNA_LSU_RRNA		15	0.569012	1.31382	0.196721	0.223911	1	11185	tags=53%, list=20%, signal=67%
GO_POSITIVE_REGULATION_OF_MESONEPHROS_DEVELOPMENT	GO_POSITIVE_REGULATION_OF_MESONEPHROS_DEVELOPMENT		21	0.453074	1.31307	0.140039	0.22453	1	7141	tags=33%, list=13%, signal=38%
GO_REGULATION_OF_CARBOHYDRATE_METABOLIC_PROCESS	GO_REGULATION_OF_CARBOHYDRATE_METABOLIC_PROCESS		210	0.308027	1.31252	0.0561122	0.224896	1	9167	tags=30%, list=17%, signal=36%
GO_POSITIVE_REGULATION_OF_BONE_MINERALIZATION	GO_POSITIVE_REGULATION_OF_BONE_MINERALIZATION		40	0.381729	1.31241	0.113772	0.224815	1	9572	tags=38%, list=17%, signal=45%
GO_BICARBONATE_TRANSPORT	GO_BICARBONATE_TRANSPORT		43	0.385377	1.31169	0.10241	0.225424	1	7921	tags=28%, list=14%, signal=33%
GO_POSITIVE_REGULATION_OF_GLUCOSE_TRANSMEMBRANE_TRANSPORT	GO_POSITIVE_REGULATION_OF_GLUCOSE_TRANSMEMBRANE_TRANSPORT		44	0.389875	1.31079	0.120594	0.226205	1	7525	tags=32%, list=14%, signal=37%
GO_MITOCHONDRIAL_FUSION	GO_MITOCHONDRIAL_FUSION		27	0.428297	1.31074	0.158215	0.226061	1	6270	tags=33%, list=11%, signal=38%
GO_PHOSPHOLIPID_DEPHOSPHORYLATION	GO_PHOSPHOLIPID_DEPHOSPHORYLATION		45	0.386213	1.31072	0.136961	0.225875	1	5723	tags=27%, list=10%, signal=30%
GO_NEGATIVE_REGULATION_OF_TRANSCRIPTION_REGULATORY_REGION_DNA_BINDING	GO_NEGATIVE_REGULATION_OF_TRANSCRIPTION_REGULATORY_REGION_DNA_BINDING		21	0.421032	1.30998	0.131213	0.226442	1	3342	tags=29%, list=6%, signal=30%
GO_NODAL_SIGNALING_PATHWAY	GO_NODAL_SIGNALING_PATHWAY		17	0.485048	1.30966	0.117871	0.226587	1	15650	tags=65%, list=28%, signal=90%
GO_NEGATIVE_REGULATION_OF_PROTEIN_CONTAINING_COMPLEX_DISASSEMBLY	GO_NEGATIVE_REGULATION_OF_PROTEIN_CONTAINING_COMPLEX_DISASSEMBLY		81	0.35848	1.30963	0.126953	0.226407	1	4817	tags=27%, list=9%, signal=30%
GO_GLUTAMINE_FAMILY_AMINO_ACID_METABOLIC_PROCESS	GO_GLUTAMINE_FAMILY_AMINO_ACID_METABOLIC_PROCESS		74	0.342594	1.30848	0.11609	0.227453	1	11945	tags=39%, list=22%, signal=50%
GO_CELL_FATE_COMMITMENT_INVOLVED_IN_FORMATION_OF_PRIMARY_GERM_LAYER	GO_CELL_FATE_COMMITMENT_INVOLVED_IN_FORMATION_OF_PRIMARY_GERM_LAYER		34	0.406497	1.30825	0.142268	0.227478	1	9052	tags=41%, list=16%, signal=49%
GO_POSITIVE_REGULATION_OF_SMOOTH_MUSCLE_CELL_DIFFERENTIATION	GO_POSITIVE_REGULATION_OF_SMOOTH_MUSCLE_CELL_DIFFERENTIATION		16	0.446953	1.30793	0.129482	0.227617	1	5446	tags=38%, list=10%, signal=42%
GO_SPLEEN_DEVELOPMENT	GO_SPLEEN_DEVELOPMENT		34	0.383917	1.30789	0.0960784	0.227461	1	7013	tags=41%, list=13%, signal=47%
GO_DNA_MODIFICATION	GO_DNA_MODIFICATION		116	0.329001	1.30778	0.0921569	0.227362	1	6352	tags=26%, list=11%, signal=29%
GO_GLUTAMATE_METABOLIC_PROCESS	GO_GLUTAMATE_METABOLIC_PROCESS		33	0.403443	1.30734	0.138614	0.227613	1	12776	tags=45%, list=23%, signal=59%
GO_LUNG_MORPHOGENESIS	GO_LUNG_MORPHOGENESIS		52	0.381364	1.30717	0.125237	0.227589	1	10408	tags=42%, list=19%, signal=52%
GO_POSITIVE_REGULATION_OF_ACTIN_NUCLEATION	GO_POSITIVE_REGULATION_OF_ACTIN_NUCLEATION		16	0.463306	1.30709	0.153257	0.227467	1	3382	tags=38%, list=6%, signal=40%
GO_EPITHELIAL_CELL_DEVELOPMENT	GO_EPITHELIAL_CELL_DEVELOPMENT		219	0.31416	1.30676	0.0826923	0.227621	1	9346	tags=33%, list=17%, signal=39%
GO_NEGATIVE_REGULATION_OF_CENTROSOME_CYCLE	GO_NEGATIVE_REGULATION_OF_CENTROSOME_CYCLE		15	0.489727	1.30642	0.177606	0.22781	1	6172	tags=47%, list=11%, signal=52%
GO_REGULATION_OF_MEIOTIC_NUCLEAR_DIVISION	GO_REGULATION_OF_MEIOTIC_NUCLEAR_DIVISION		33	0.41422	1.30635	0.133072	0.227688	1	9522	tags=30%, list=17%, signal=37%
GO_NUCLEAR_MIGRATION	GO_NUCLEAR_MIGRATION		23	0.473125	1.30623	0.14902	0.227598	1	7130	tags=39%, list=13%, signal=45%
GO_ESTROUS_CYCLE	GO_ESTROUS_CYCLE		15	0.465618	1.30599	0.133197	0.227666	1	11230	tags=53%, list=20%, signal=67%
GO_KINETOCHORE_ASSEMBLY	GO_KINETOCHORE_ASSEMBLY		17	0.523261	1.30594	0.20751	0.227511	1	8184	tags=35%, list=15%, signal=41%
GO_ACIDIC_AMINO_ACID_TRANSPORT	GO_ACIDIC_AMINO_ACID_TRANSPORT		71	0.347058	1.30474	0.0966469	0.228669	1	13081	tags=49%, list=24%, signal=64%
GO_METAPHASE_PLATE_CONGRESSION	GO_METAPHASE_PLATE_CONGRESSION		61	0.438442	1.30467	0.227368	0.228553	1	5821	tags=28%, list=10%, signal=31%
GO_REGULATION_OF_CELLULAR_RESPONSE_TO_HEAT	GO_REGULATION_OF_CELLULAR_RESPONSE_TO_HEAT		79	0.386833	1.30363	0.174442	0.22953	1	11720	tags=38%, list=21%, signal=48%
GO_MULTICELLULAR_ORGANISM_AGING	GO_MULTICELLULAR_ORGANISM_AGING		35	0.396855	1.30357	0.124272	0.229387	1	14634	tags=49%, list=26%, signal=66%
GO_REGULATION_OF_HISTONE_H3_K9_METHYLATION	GO_REGULATION_OF_HISTONE_H3_K9_METHYLATION		23	0.431261	1.30294	0.144309	0.229928	1	8611	tags=35%, list=16%, signal=41%
GO_CELLULAR_RESPONSE_TO_STEROID_HORMONE_STIMULUS	GO_CELLULAR_RESPONSE_TO_STEROID_HORMONE_STIMULUS		206	0.309684	1.30132	0.078125	0.23148	1	11295	tags=32%, list=20%, signal=40%
GO_EXOCRINE_SYSTEM_DEVELOPMENT	GO_EXOCRINE_SYSTEM_DEVELOPMENT		51	0.37396	1.30116	0.135417	0.23146	1	8235	tags=29%, list=15%, signal=35%
GO_POSITIVE_REGULATION_OF_OSSIFICATION	GO_POSITIVE_REGULATION_OF_OSSIFICATION		90	0.34203	1.30045	0.100196	0.23203	1	4886	tags=26%, list=9%, signal=28%
GO_NUCLEUS_LOCALIZATION	GO_NUCLEUS_LOCALIZATION		28	0.431952	1.30042	0.161538	0.231857	1	7130	tags=36%, list=13%, signal=41%
GO_TRANSCRIPTION_ELONGATION_FROM_RNA_POLYMERASE_I_PROMOTER	GO_TRANSCRIPTION_ELONGATION_FROM_RNA_POLYMERASE_I_PROMOTER		30	0.448337	1.30033	0.193939	0.231758	1	13586	tags=50%, list=24%, signal=66%
GO_REGULATION_OF_HAIR_FOLLICLE_DEVELOPMENT	GO_REGULATION_OF_HAIR_FOLLICLE_DEVELOPMENT		21	0.419506	1.30032	0.140927	0.231559	1	2226	tags=29%, list=4%, signal=30%
GO_RETINA_VASCULATURE_DEVELOPMENT_IN_CAMERA_TYPE_EYE	GO_RETINA_VASCULATURE_DEVELOPMENT_IN_CAMERA_TYPE_EYE		18	0.479354	1.29947	0.166667	0.232328	1	11110	tags=44%, list=20%, signal=56%
GO_ERROR_FREE_TRANSLESION_SYNTHESIS	GO_ERROR_FREE_TRANSLESION_SYNTHESIS		22	0.488243	1.29886	0.209877	0.232821	1	8061	tags=41%, list=15%, signal=48%
GO_NEGATIVE_REGULATION_OF_CELLULAR_PROTEIN_CATABOLIC_PROCESS	GO_NEGATIVE_REGULATION_OF_CELLULAR_PROTEIN_CATABOLIC_PROCESS		86	0.34472	1.29853	0.121457	0.233002	1	4583	tags=23%, list=8%, signal=25%
GO_PROTEIN_IMPORT	GO_PROTEIN_IMPORT		200	0.323497	1.29651	0.13189	0.23508	1	8288	tags=28%, list=15%, signal=33%
GO_CELLULAR_RESPONSE_TO_NUTRIENT	GO_CELLULAR_RESPONSE_TO_NUTRIENT		44	0.372204	1.29645	0.0852713	0.234926	1	11114	tags=45%, list=20%, signal=57%
GO_RESPONSE_TO_FOLLICLE_STIMULATING_HORMONE	GO_RESPONSE_TO_FOLLICLE_STIMULATING_HORMONE		16	0.473831	1.29644	0.150685	0.234728	1	13631	tags=50%, list=25%, signal=66%
GO_REGULATION_OF_BEHAVIOR	GO_REGULATION_OF_BEHAVIOR		70	0.35356	1.29555	0.0957031	0.235532	1	11252	tags=33%, list=20%, signal=41%
GO_REGULATION_OF_ACTIN_FILAMENT_BASED_MOVEMENT	GO_REGULATION_OF_ACTIN_FILAMENT_BASED_MOVEMENT		44	0.400416	1.29549	0.125498	0.235379	1	13261	tags=39%, list=24%, signal=51%
GO_CELLULAR_RESPONSE_TO_CARBOHYDRATE_STIMULUS	GO_CELLULAR_RESPONSE_TO_CARBOHYDRATE_STIMULUS		143	0.312946	1.29533	0.0557692	0.235361	1	10310	tags=36%, list=19%, signal=44%
GO_NEGATIVE_REGULATION_OF_RECEPTOR_INTERNALIZATION	GO_NEGATIVE_REGULATION_OF_RECEPTOR_INTERNALIZATION		15	0.479273	1.29497	0.165085	0.235574	1	13062	tags=53%, list=24%, signal=70%
GO_RNA_METHYLATION	GO_RNA_METHYLATION		84	0.378927	1.29485	0.165669	0.235511	1	13382	tags=45%, list=24%, signal=60%
GO_MULTICELLULAR_ORGANISMAL_SIGNALING	GO_MULTICELLULAR_ORGANISMAL_SIGNALING		204	0.330115	1.29435	0.103516	0.235883	1	13985	tags=38%, list=25%, signal=51%
GO_POSITIVE_REGULATION_OF_NEUROBLAST_PROLIFERATION	GO_POSITIVE_REGULATION_OF_NEUROBLAST_PROLIFERATION		23	0.424297	1.29341	0.139004	0.236718	1	9362	tags=39%, list=17%, signal=47%
GO_ESTABLISHMENT_OR_MAINTENANCE_OF_CELL_POLARITY	GO_ESTABLISHMENT_OR_MAINTENANCE_OF_CELL_POLARITY		220	0.311077	1.29248	0.119141	0.237564	1	7738	tags=31%, list=14%, signal=36%
GO_REGULATION_OF_MESONEPHROS_DEVELOPMENT	GO_REGULATION_OF_MESONEPHROS_DEVELOPMENT		25	0.429659	1.29146	0.15415	0.238512	1	7141	tags=28%, list=13%, signal=32%
GO_BONE_MATURATION	GO_BONE_MATURATION		22	0.421323	1.29116	0.129482	0.238646	1	8067	tags=36%, list=15%, signal=43%
GO_REGULATION_OF_MUSCLE_CELL_DIFFERENTIATION	GO_REGULATION_OF_MUSCLE_CELL_DIFFERENTIATION		175	0.301593	1.29096	0.10325	0.238642	1	6649	tags=27%, list=12%, signal=30%
GO_EPITHELIAL_TUBE_BRANCHING_INVOLVED_IN_LUNG_MORPHOGENESIS	GO_EPITHELIAL_TUBE_BRANCHING_INVOLVED_IN_LUNG_MORPHOGENESIS		29	0.424223	1.29086	0.15415	0.238559	1	10408	tags=52%, list=19%, signal=64%
GO_EPITHELIAL_CELL_CELL_ADHESION	GO_EPITHELIAL_CELL_CELL_ADHESION		16	0.477486	1.29079	0.166667	0.238425	1	10398	tags=38%, list=19%, signal=46%
GO_CHROMATIN_REMODELING_AT_CENTROMERE	GO_CHROMATIN_REMODELING_AT_CENTROMERE		47	0.470073	1.29071	0.219262	0.238284	1	8232	tags=34%, list=15%, signal=40%
GO_DEMETHYLATION	GO_DEMETHYLATION		72	0.355709	1.28928	0.148438	0.239743	1	4095	tags=25%, list=7%, signal=27%
GO_POSITIVE_REGULATION_OF_SODIUM_ION_TRANSPORT	GO_POSITIVE_REGULATION_OF_SODIUM_ION_TRANSPORT		34	0.379819	1.28887	0.123529	0.240024	1	6188	tags=29%, list=11%, signal=33%
GO_RESPONSE_TO_AMINE	GO_RESPONSE_TO_AMINE		47	0.350892	1.28838	0.104651	0.240347	1	11044	tags=36%, list=20%, signal=45%
GO_RRNA_CONTAINING_RIBONUCLEOPROTEIN_COMPLEX_EXPORT_FROM_NUCLEUS	GO_RRNA_CONTAINING_RIBONUCLEOPROTEIN_COMPLEX_EXPORT_FROM_NUCLEUS		15	0.524666	1.28774	0.22973	0.240854	1	4331	tags=27%, list=8%, signal=29%
GO_PROTEIN_K63_LINKED_DEUBIQUITINATION	GO_PROTEIN_K63_LINKED_DEUBIQUITINATION		35	0.390087	1.28762	0.152439	0.240783	1	6277	tags=29%, list=11%, signal=32%
GO_CELL_CELL_SIGNALING_INVOLVED_IN_CARDIAC_CONDUCTION	GO_CELL_CELL_SIGNALING_INVOLVED_IN_CARDIAC_CONDUCTION		32	0.396617	1.28661	0.145669	0.241732	1	13570	tags=53%, list=24%, signal=70%
GO_TRACHEA_DEVELOPMENT	GO_TRACHEA_DEVELOPMENT		19	0.451533	1.28593	0.178967	0.242317	1	9134	tags=42%, list=16%, signal=50%
GO_ANTEROGRADE_AXONAL_TRANSPORT	GO_ANTEROGRADE_AXONAL_TRANSPORT		48	0.363661	1.28585	0.133843	0.242205	1	14825	tags=48%, list=27%, signal=65%
GO_CELL_CELL_ADHESION_MEDIATED_BY_CADHERIN	GO_CELL_CELL_ADHESION_MEDIATED_BY_CADHERIN		28	0.419456	1.28516	0.185714	0.242742	1	18648	tags=68%, list=34%, signal=102%
GO_RESPONSE_TO_FIBROBLAST_GROWTH_FACTOR	GO_RESPONSE_TO_FIBROBLAST_GROWTH_FACTOR		149	0.328922	1.28474	0.129845	0.242992	1	12710	tags=37%, list=23%, signal=48%
GO_RESPONSE_TO_PLATELET_DERIVED_GROWTH_FACTOR	GO_RESPONSE_TO_PLATELET_DERIVED_GROWTH_FACTOR		23	0.443897	1.28427	0.193294	0.243335	1	8959	tags=43%, list=16%, signal=52%
GO_CILIUM_MOVEMENT	GO_CILIUM_MOVEMENT		155	0.323048	1.28426	0.112426	0.243133	1	13253	tags=34%, list=24%, signal=44%
GO_ENDOCRINE_HORMONE_SECRETION	GO_ENDOCRINE_HORMONE_SECRETION		47	0.383728	1.28314	0.123047	0.244243	1	9806	tags=34%, list=18%, signal=41%
GO_MAMMARY_GLAND_EPITHELIAL_CELL_PROLIFERATION	GO_MAMMARY_GLAND_EPITHELIAL_CELL_PROLIFERATION		28	0.410521	1.28179	0.149057	0.245604	1	12530	tags=50%, list=23%, signal=65%
GO_NEGATIVE_REGULATION_OF_METAPHASE_ANAPHASE_TRANSITION_OF_CELL_CYCLE	GO_NEGATIVE_REGULATION_OF_METAPHASE_ANAPHASE_TRANSITION_OF_CELL_CYCLE		37	0.468454	1.28126	0.249476	0.24598	1	9191	tags=38%, list=17%, signal=45%
GO_POSITIVE_REGULATION_OF_MORPHOGENESIS_OF_AN_EPITHELIUM	GO_POSITIVE_REGULATION_OF_MORPHOGENESIS_OF_AN_EPITHELIUM		36	0.378193	1.28078	0.152941	0.246339	1	7858	tags=36%, list=14%, signal=42%
GO_REGULATION_OF_SPINDLE_ASSEMBLY	GO_REGULATION_OF_SPINDLE_ASSEMBLY		24	0.437336	1.28058	0.17551	0.246349	1	2486	tags=21%, list=4%, signal=22%
GO_EXPLORATION_BEHAVIOR	GO_EXPLORATION_BEHAVIOR		26	0.404	1.28038	0.123506	0.246392	1	14774	tags=54%, list=27%, signal=73%
GO_OVULATION_CYCLE	GO_OVULATION_CYCLE		69	0.339869	1.27999	0.106509	0.246626	1	12086	tags=42%, list=22%, signal=54%
GO_PROTEIN_LOCALIZATION_TO_CHROMOSOME_TELOMERIC_REGION	GO_PROTEIN_LOCALIZATION_TO_CHROMOSOME_TELOMERIC_REGION		30	0.44363	1.27967	0.207171	0.246759	1	10330	tags=40%, list=19%, signal=49%
GO_NEGATIVE_REGULATION_OF_CELLULAR_RESPONSE_TO_VASCULAR_ENDOTHELIAL_GROWTH_FACTOR_STIMULUS	GO_NEGATIVE_REGULATION_OF_CELLULAR_RESPONSE_TO_VASCULAR_ENDOTHELIAL_GROWTH_FACTOR_STIMULUS		20	0.418021	1.27917	0.138132	0.247115	1	5227	tags=30%, list=9%, signal=33%
GO_SALIVARY_GLAND_DEVELOPMENT	GO_SALIVARY_GLAND_DEVELOPMENT		39	0.378618	1.27887	0.132505	0.247229	1	7174	tags=28%, list=13%, signal=32%
GO_MALE_SEX_DETERMINATION	GO_MALE_SEX_DETERMINATION		15	0.454571	1.27886	0.12069	0.247028	1	13790	tags=60%, list=25%, signal=80%
GO_METANEPHRIC_EPITHELIUM_DEVELOPMENT	GO_METANEPHRIC_EPITHELIUM_DEVELOPMENT		27	0.408374	1.27793	0.139925	0.247932	1	15255	tags=52%, list=27%, signal=71%
GO_NEUROPEPTIDE_SIGNALING_PATHWAY	GO_NEUROPEPTIDE_SIGNALING_PATHWAY		105	0.352668	1.27764	0.109344	0.24806	1	15979	tags=44%, list=29%, signal=61%
GO_OSTEOBLAST_PROLIFERATION	GO_OSTEOBLAST_PROLIFERATION		32	0.391036	1.27703	0.134438	0.248568	1	13576	tags=44%, list=24%, signal=58%
GO_CAMP_METABOLIC_PROCESS	GO_CAMP_METABOLIC_PROCESS		22	0.425262	1.27685	0.155206	0.248558	1	10893	tags=41%, list=20%, signal=51%
GO_POSITIVE_REGULATION_OF_MULTICELLULAR_ORGANISM_GROWTH	GO_POSITIVE_REGULATION_OF_MULTICELLULAR_ORGANISM_GROWTH		33	0.408537	1.27675	0.151767	0.248445	1	17653	tags=67%, list=32%, signal=98%
GO_NEGATIVE_REGULATION_OF_MEIOTIC_CELL_CYCLE	GO_NEGATIVE_REGULATION_OF_MEIOTIC_CELL_CYCLE		16	0.473989	1.27643	0.182556	0.248617	1	19361	tags=75%, list=35%, signal=115%
GO_CELL_CYCLE_G1_S_PHASE_TRANSITION	GO_CELL_CYCLE_G1_S_PHASE_TRANSITION		298	0.321591	1.27605	0.168986	0.248816	1	10689	tags=34%, list=19%, signal=42%
GO_NEGATIVE_REGULATION_OF_RESPONSE_TO_DNA_DAMAGE_STIMULUS	GO_NEGATIVE_REGULATION_OF_RESPONSE_TO_DNA_DAMAGE_STIMULUS		83	0.340664	1.27571	0.152805	0.248985	1	6028	tags=24%, list=11%, signal=27%
GO_HISTONE_H3_DEACETYLATION	GO_HISTONE_H3_DEACETYLATION		20	0.409178	1.27518	0.154309	0.249395	1	5246	tags=35%, list=9%, signal=39%
GO_CELL_GROWTH	GO_CELL_GROWTH		483	0.279273	1.27351	0.0755814	0.251043	1	10422	tags=31%, list=19%, signal=37%
GO_EXTRACELLULAR_MATRIX_ASSEMBLY	GO_EXTRACELLULAR_MATRIX_ASSEMBLY		42	0.391272	1.27322	0.192	0.251153	1	6879	tags=33%, list=12%, signal=38%
GO_GLUCOSE_CATABOLIC_PROCESS	GO_GLUCOSE_CATABOLIC_PROCESS		36	0.420854	1.27312	0.181637	0.251064	1	8146	tags=31%, list=15%, signal=36%
GO_MUSCLE_ORGAN_MORPHOGENESIS	GO_MUSCLE_ORGAN_MORPHOGENESIS		81	0.390761	1.27256	0.192534	0.25153	1	9532	tags=35%, list=17%, signal=42%
GO_NEGATIVE_REGULATION_OF_EPIDERMIS_DEVELOPMENT	GO_NEGATIVE_REGULATION_OF_EPIDERMIS_DEVELOPMENT		19	0.46399	1.27199	0.185404	0.251962	1	16070	tags=47%, list=29%, signal=67%
GO_PERIPHERAL_NERVOUS_SYSTEM_DEVELOPMENT	GO_PERIPHERAL_NERVOUS_SYSTEM_DEVELOPMENT		77	0.376208	1.27128	0.181275	0.252554	1	12599	tags=38%, list=23%, signal=49%
GO_POSITIVE_REGULATION_OF_FIBROBLAST_MIGRATION	GO_POSITIVE_REGULATION_OF_FIBROBLAST_MIGRATION		15	0.500945	1.27127	0.20381	0.252356	1	9572	tags=40%, list=17%, signal=48%
GO_OUTER_DYNEIN_ARM_ASSEMBLY	GO_OUTER_DYNEIN_ARM_ASSEMBLY		19	0.446144	1.27044	0.151093	0.253089	1	9908	tags=32%, list=18%, signal=38%
GO_ACETYL_COA_METABOLIC_PROCESS	GO_ACETYL_COA_METABOLIC_PROCESS		38	0.409185	1.27014	0.177866	0.253237	1	10704	tags=39%, list=19%, signal=49%
GO_NEURON_CELLULAR_HOMEOSTASIS	GO_NEURON_CELLULAR_HOMEOSTASIS		34	0.392686	1.26991	0.169072	0.253283	1	15802	tags=41%, list=28%, signal=58%
GO_POSITIVE_REGULATION_OF_CARDIOCYTE_DIFFERENTIATION	GO_POSITIVE_REGULATION_OF_CARDIOCYTE_DIFFERENTIATION		35	0.362511	1.26907	0.135417	0.254057	1	5814	tags=29%, list=10%, signal=32%
GO_INSULIN_RECEPTOR_SIGNALING_PATHWAY	GO_INSULIN_RECEPTOR_SIGNALING_PATHWAY		143	0.316545	1.26775	0.109665	0.25538	1	8207	tags=27%, list=15%, signal=31%
GO_ENDODERMAL_CELL_DIFFERENTIATION	GO_ENDODERMAL_CELL_DIFFERENTIATION		46	0.387627	1.26742	0.186879	0.255557	1	9807	tags=37%, list=18%, signal=45%
GO_NEUROMUSCULAR_PROCESS	GO_NEUROMUSCULAR_PROCESS		107	0.325162	1.26725	0.125245	0.255526	1	10652	tags=36%, list=19%, signal=44%
GO_PROTEIN_STABILIZATION	GO_PROTEIN_STABILIZATION		186	0.304014	1.26685	0.153846	0.255766	1	11681	tags=35%, list=21%, signal=44%
GO_POSITIVE_REGULATION_OF_AXONOGENESIS	GO_POSITIVE_REGULATION_OF_AXONOGENESIS		86	0.333074	1.26651	0.155689	0.255928	1	10116	tags=34%, list=18%, signal=41%
GO_BASE_EXCISION_REPAIR	GO_BASE_EXCISION_REPAIR		40	0.415716	1.26567	0.2167	0.25675	1	6028	tags=28%, list=11%, signal=31%
GO_REGULATION_OF_OSSIFICATION	GO_REGULATION_OF_OSSIFICATION		203	0.307312	1.26562	0.108987	0.256591	1	7467	tags=29%, list=13%, signal=33%
GO_DNA_SYNTHESIS_INVOLVED_IN_DNA_REPAIR	GO_DNA_SYNTHESIS_INVOLVED_IN_DNA_REPAIR		53	0.399222	1.26531	0.230303	0.256705	1	8942	tags=42%, list=16%, signal=49%
GO_NEUROMUSCULAR_PROCESS_CONTROLLING_BALANCE	GO_NEUROMUSCULAR_PROCESS_CONTROLLING_BALANCE		51	0.359393	1.265	0.138132	0.256878	1	8528	tags=39%, list=15%, signal=46%
GO_POSITIVE_REGULATION_OF_SODIUM_ION_TRANSMEMBRANE_TRANSPORTER_ACTIVITY	GO_POSITIVE_REGULATION_OF_SODIUM_ION_TRANSMEMBRANE_TRANSPORTER_ACTIVITY		16	0.43396	1.26477	0.176587	0.256935	1	8397	tags=50%, list=15%, signal=59%
GO_REGULATION_OF_EXIT_FROM_MITOSIS	GO_REGULATION_OF_EXIT_FROM_MITOSIS		17	0.464283	1.26445	0.206413	0.257094	1	5991	tags=35%, list=11%, signal=40%
GO_SYNAPTIC_VESICLE_LOCALIZATION	GO_SYNAPTIC_VESICLE_LOCALIZATION		57	0.334956	1.26443	0.148699	0.256894	1	11535	tags=40%, list=21%, signal=51%
GO_INTESTINAL_EPITHELIAL_CELL_DIFFERENTIATION	GO_INTESTINAL_EPITHELIAL_CELL_DIFFERENTIATION		23	0.436411	1.26385	0.180556	0.25735	1	12453	tags=48%, list=22%, signal=62%
GO_CELL_CELL_JUNCTION_ORGANIZATION	GO_CELL_CELL_JUNCTION_ORGANIZATION		210	0.316509	1.26312	0.115385	0.257985	1	8813	tags=29%, list=16%, signal=34%
GO_NEGATIVE_REGULATION_OF_TELOMERE_MAINTENANCE_VIA_TELOMERASE	GO_NEGATIVE_REGULATION_OF_TELOMERE_MAINTENANCE_VIA_TELOMERASE		20	0.442163	1.26134	0.20404	0.259889	1	7219	tags=30%, list=13%, signal=34%
GO_REGULATION_OF_EXCITATORY_SYNAPSE_ASSEMBLY	GO_REGULATION_OF_EXCITATORY_SYNAPSE_ASSEMBLY		15	0.479991	1.2607	0.196	0.260423	1	13985	tags=67%, list=25%, signal=89%
GO_TRANSCRIPTION_BY_RNA_POLYMERASE_I	GO_TRANSCRIPTION_BY_RNA_POLYMERASE_I		66	0.372556	1.26067	0.190574	0.260237	1	13832	tags=50%, list=25%, signal=67%
GO_NEGATIVE_REGULATION_OF_TOR_SIGNALING	GO_NEGATIVE_REGULATION_OF_TOR_SIGNALING		45	0.360721	1.26031	0.145709	0.260425	1	12241	tags=36%, list=22%, signal=46%
GO_RESPONSE_TO_STEROL	GO_RESPONSE_TO_STEROL		35	0.379387	1.26005	0.163306	0.260533	1	4235	tags=29%, list=8%, signal=31%
GO_EYE_PHOTORECEPTOR_CELL_DIFFERENTIATION	GO_EYE_PHOTORECEPTOR_CELL_DIFFERENTIATION		46	0.35915	1.25999	0.113027	0.260391	1	7141	tags=33%, list=13%, signal=37%
GO_ACETYL_COA_BIOSYNTHETIC_PROCESS_FROM_PYRUVATE	GO_ACETYL_COA_BIOSYNTHETIC_PROCESS_FROM_PYRUVATE		16	0.483627	1.25938	0.206439	0.260941	1	12108	tags=50%, list=22%, signal=64%
GO_ESTABLISHMENT_OF_EPITHELIAL_CELL_APICAL_BASAL_POLARITY	GO_ESTABLISHMENT_OF_EPITHELIAL_CELL_APICAL_BASAL_POLARITY		15	0.444053	1.25854	0.184158	0.261725	1	7579	tags=47%, list=14%, signal=54%
GO_NEGATIVE_REGULATION_OF_OXIDATIVE_STRESS_INDUCED_NEURON_DEATH	GO_NEGATIVE_REGULATION_OF_OXIDATIVE_STRESS_INDUCED_NEURON_DEATH		21	0.40895	1.25829	0.165385	0.261813	1	4331	tags=33%, list=8%, signal=36%
GO_MALE_MEIOTIC_NUCLEAR_DIVISION	GO_MALE_MEIOTIC_NUCLEAR_DIVISION		47	0.360783	1.25742	0.166324	0.262621	1	19472	tags=60%, list=35%, signal=92%
GO_CALCIUM_ION_TRANSMEMBRANE_TRANSPORT_VIA_HIGH_VOLTAGE_GATED_CALCIUM_CHANNEL	GO_CALCIUM_ION_TRANSMEMBRANE_TRANSPORT_VIA_HIGH_VOLTAGE_GATED_CALCIUM_CHANNEL		16	0.505205	1.25727	0.217221	0.262586	1	7285	tags=38%, list=13%, signal=43%
GO_NEGATIVE_REGULATION_OF_CANONICAL_WNT_SIGNALING_PATHWAY	GO_NEGATIVE_REGULATION_OF_CANONICAL_WNT_SIGNALING_PATHWAY		180	0.308896	1.25726	0.168378	0.26238	1	5174	tags=26%, list=9%, signal=28%
GO_REGULATION_OF_NERVOUS_SYSTEM_PROCESS	GO_REGULATION_OF_NERVOUS_SYSTEM_PROCESS		148	0.315742	1.257	0.145038	0.262482	1	13805	tags=43%, list=25%, signal=57%
GO_DNA_TEMPLATED_TRANSCRIPTION_TERMINATION	GO_DNA_TEMPLATED_TRANSCRIPTION_TERMINATION		75	0.397023	1.25655	0.240741	0.26282	1	13586	tags=48%, list=24%, signal=63%
GO_POSTSYNAPTIC_CYTOSKELETON_ORGANIZATION	GO_POSTSYNAPTIC_CYTOSKELETON_ORGANIZATION		15	0.427414	1.25589	0.176125	0.263389	1	9379	tags=47%, list=17%, signal=56%
GO_CARBOHYDRATE_HOMEOSTASIS	GO_CARBOHYDRATE_HOMEOSTASIS		244	0.289566	1.25518	0.090566	0.264054	1	10494	tags=32%, list=19%, signal=39%
GO_PROTEIN_LOCALIZATION_TO_CHROMOSOME_CENTROMERIC_REGION	GO_PROTEIN_LOCALIZATION_TO_CHROMOSOME_CENTROMERIC_REGION		22	0.516349	1.25474	0.290123	0.264352	1	7521	tags=36%, list=14%, signal=42%
GO_REGULATION_OF_METANEPHROS_DEVELOPMENT	GO_REGULATION_OF_METANEPHROS_DEVELOPMENT		23	0.420304	1.25313	0.170254	0.266038	1	6964	tags=35%, list=13%, signal=40%
GO_MUSCLE_CELL_FATE_COMMITMENT	GO_MUSCLE_CELL_FATE_COMMITMENT		17	0.473741	1.25221	0.205451	0.266936	1	7013	tags=35%, list=13%, signal=40%
GO_REGULATION_OF_STEROID_METABOLIC_PROCESS	GO_REGULATION_OF_STEROID_METABOLIC_PROCESS		131	0.32007	1.25073	0.128205	0.268487	1	9655	tags=30%, list=17%, signal=36%
GO_REGULATION_OF_GENE_EXPRESSION_BY_GENETIC_IMPRINTING	GO_REGULATION_OF_GENE_EXPRESSION_BY_GENETIC_IMPRINTING		18	0.428747	1.24942	0.190661	0.269902	1	6345	tags=28%, list=11%, signal=31%
GO_RESPIRATORY_GASEOUS_EXCHANGE_BY_RESPIRATORY_SYSTEM	GO_RESPIRATORY_GASEOUS_EXCHANGE_BY_RESPIRATORY_SYSTEM		66	0.329312	1.24918	0.12987	0.269956	1	7277	tags=27%, list=13%, signal=31%
GO_NEURON_PROJECTION_REGENERATION	GO_NEURON_PROJECTION_REGENERATION		59	0.353953	1.24904	0.162011	0.26988	1	14468	tags=41%, list=26%, signal=55%
GO_RESPONSE_TO_DOPAMINE	GO_RESPONSE_TO_DOPAMINE		91	0.312272	1.24903	0.0867769	0.269669	1	14380	tags=43%, list=26%, signal=58%
GO_NEUROMUSCULAR_SYNAPTIC_TRANSMISSION	GO_NEUROMUSCULAR_SYNAPTIC_TRANSMISSION		23	0.43797	1.24878	0.183236	0.269768	1	11484	tags=39%, list=21%, signal=49%
GO_NADH_METABOLIC_PROCESS	GO_NADH_METABOLIC_PROCESS		41	0.401683	1.24838	0.220676	0.270032	1	8146	tags=29%, list=15%, signal=34%
GO_OXYGEN_TRANSPORT	GO_OXYGEN_TRANSPORT		15	0.509978	1.24815	0.188	0.270087	1	18777	tags=67%, list=34%, signal=101%
GO_INTRACELLULAR_RECEPTOR_SIGNALING_PATHWAY	GO_INTRACELLULAR_RECEPTOR_SIGNALING_PATHWAY		265	0.284559	1.24809	0.133588	0.269928	1	9343	tags=30%, list=17%, signal=36%
GO_POSITIVE_REGULATION_OF_EXCITATORY_POSTSYNAPTIC_POTENTIAL	GO_POSITIVE_REGULATION_OF_EXCITATORY_POSTSYNAPTIC_POTENTIAL		28	0.415486	1.248	0.198413	0.269799	1	17578	tags=54%, list=32%, signal=78%
GO_REGULATION_OF_MULTICELLULAR_ORGANISM_GROWTH	GO_REGULATION_OF_MULTICELLULAR_ORGANISM_GROWTH		68	0.346236	1.24693	0.146199	0.270854	1	17653	tags=59%, list=32%, signal=86%
GO_REGULATION_OF_VOLTAGE_GATED_CALCIUM_CHANNEL_ACTIVITY	GO_REGULATION_OF_VOLTAGE_GATED_CALCIUM_CHANNEL_ACTIVITY		36	0.381507	1.24569	0.183794	0.272159	1	17762	tags=50%, list=32%, signal=73%
GO_DNA_REPLICATION_INDEPENDENT_NUCLEOSOME_ORGANIZATION	GO_DNA_REPLICATION_INDEPENDENT_NUCLEOSOME_ORGANIZATION		54	0.436415	1.24556	0.23614	0.272095	1	8232	tags=30%, list=15%, signal=35%
GO_ERBB2_SIGNALING_PATHWAY	GO_ERBB2_SIGNALING_PATHWAY		32	0.39469	1.24382	0.194757	0.27399	1	5072	tags=31%, list=9%, signal=34%
GO_ADULT_LOCOMOTORY_BEHAVIOR	GO_ADULT_LOCOMOTORY_BEHAVIOR		75	0.324569	1.24321	0.128773	0.274504	1	17634	tags=55%, list=32%, signal=80%
GO_REGULATION_OF_CARDIOCYTE_DIFFERENTIATION	GO_REGULATION_OF_CARDIOCYTE_DIFFERENTIATION		60	0.321506	1.24298	0.141975	0.274544	1	6575	tags=28%, list=12%, signal=32%
GO_REGULATION_OF_HAIR_CYCLE	GO_REGULATION_OF_HAIR_CYCLE		29	0.388133	1.24278	0.154167	0.274569	1	2226	tags=24%, list=4%, signal=25%
GO_RESPONSE_TO_GONADOTROPIN	GO_RESPONSE_TO_GONADOTROPIN		27	0.394414	1.24218	0.166016	0.275062	1	13631	tags=41%, list=25%, signal=54%
GO_PHOTORECEPTOR_CELL_DEVELOPMENT	GO_PHOTORECEPTOR_CELL_DEVELOPMENT		48	0.344106	1.24166	0.121442	0.275442	1	16242	tags=54%, list=29%, signal=76%
GO_NEGATIVE_REGULATION_OF_DNA_REPLICATION	GO_NEGATIVE_REGULATION_OF_DNA_REPLICATION		34	0.403969	1.24105	0.236686	0.275939	1	8670	tags=32%, list=16%, signal=38%
GO_POSITIVE_REGULATION_OF_MUSCLE_HYPERTROPHY	GO_POSITIVE_REGULATION_OF_MUSCLE_HYPERTROPHY		34	0.390232	1.24064	0.193424	0.27621	1	10916	tags=41%, list=20%, signal=51%
GO_MATING_BEHAVIOR	GO_MATING_BEHAVIOR		23	0.419043	1.24026	0.193939	0.276453	1	13598	tags=48%, list=24%, signal=63%
GO_RENAL_WATER_HOMEOSTASIS	GO_RENAL_WATER_HOMEOSTASIS		37	0.381466	1.2401	0.180039	0.276451	1	11377	tags=43%, list=20%, signal=54%
GO_ASPARTATE_FAMILY_AMINO_ACID_CATABOLIC_PROCESS	GO_ASPARTATE_FAMILY_AMINO_ACID_CATABOLIC_PROCESS		23	0.411981	1.23934	0.209486	0.277119	1	3951	tags=22%, list=7%, signal=23%
GO_DEVELOPMENTAL_MATURATION	GO_DEVELOPMENTAL_MATURATION		286	0.28147	1.23904	0.111111	0.277249	1	7253	tags=24%, list=13%, signal=28%
GO_MRNA_MODIFICATION	GO_MRNA_MODIFICATION		24	0.437148	1.23867	0.21165	0.277507	1	12872	tags=46%, list=23%, signal=60%
GO_POSITIVE_REGULATION_OF_DEVELOPMENTAL_GROWTH	GO_POSITIVE_REGULATION_OF_DEVELOPMENTAL_GROWTH		184	0.295376	1.23831	0.118	0.277757	1	17815	tags=48%, list=32%, signal=70%
GO_POSITIVE_REGULATION_OF_EPITHELIAL_TO_MESENCHYMAL_TRANSITION	GO_POSITIVE_REGULATION_OF_EPITHELIAL_TO_MESENCHYMAL_TRANSITION		49	0.356753	1.23791	0.204819	0.278044	1	3013	tags=22%, list=5%, signal=24%
GO_POSITIVE_REGULATION_OF_SODIUM_ION_TRANSMEMBRANE_TRANSPORT	GO_POSITIVE_REGULATION_OF_SODIUM_ION_TRANSMEMBRANE_TRANSPORT		21	0.394975	1.23756	0.164683	0.278227	1	8397	tags=38%, list=15%, signal=45%
GO_MRNA_TRANSCRIPTION	GO_MRNA_TRANSCRIPTION		17	0.445029	1.23755	0.206827	0.278015	1	8899	tags=41%, list=16%, signal=49%
GO_CELL_CELL_JUNCTION_ASSEMBLY	GO_CELL_CELL_JUNCTION_ASSEMBLY		147	0.322223	1.23734	0.174081	0.27806	1	8813	tags=29%, list=16%, signal=34%
GO_POSITIVE_REGULATION_OF_DOUBLE_STRAND_BREAK_REPAIR	GO_POSITIVE_REGULATION_OF_DOUBLE_STRAND_BREAK_REPAIR		36	0.381236	1.23708	0.19962	0.278152	1	7892	tags=33%, list=14%, signal=39%
GO_DETECTION_OF_ABIOTIC_STIMULUS	GO_DETECTION_OF_ABIOTIC_STIMULUS		143	0.286341	1.23636	0.097561	0.278775	1	12684	tags=35%, list=23%, signal=45%
GO_POSITIVE_REGULATION_OF_POTASSIUM_ION_TRANSMEMBRANE_TRANSPORTER_ACTIVITY	GO_POSITIVE_REGULATION_OF_POTASSIUM_ION_TRANSMEMBRANE_TRANSPORTER_ACTIVITY		25	0.400692	1.23623	0.178161	0.278715	1	13343	tags=40%, list=24%, signal=53%
GO_POSITIVE_REGULATION_OF_CHONDROCYTE_DIFFERENTIATION	GO_POSITIVE_REGULATION_OF_CHONDROCYTE_DIFFERENTIATION		20	0.404452	1.23598	0.187879	0.278801	1	17265	tags=55%, list=31%, signal=80%
GO_NEGATIVE_REGULATION_OF_DEPHOSPHORYLATION	GO_NEGATIVE_REGULATION_OF_DEPHOSPHORYLATION		111	0.295683	1.23579	0.121905	0.278803	1	8211	tags=29%, list=15%, signal=34%
GO_CHROMOSOME_LOCALIZATION	GO_CHROMOSOME_LOCALIZATION		79	0.384366	1.23561	0.246316	0.278823	1	4714	tags=23%, list=8%, signal=25%
GO_CELLULAR_RESPONSE_TO_GLUCOSE_STARVATION	GO_CELLULAR_RESPONSE_TO_GLUCOSE_STARVATION		49	0.346757	1.23501	0.181452	0.279332	1	10228	tags=33%, list=18%, signal=40%
GO_REGULATION_OF_DNA_BINDING	GO_REGULATION_OF_DNA_BINDING		124	0.308638	1.23467	0.176829	0.279539	1	8288	tags=31%, list=15%, signal=36%
GO_FIBROBLAST_APOPTOTIC_PROCESS	GO_FIBROBLAST_APOPTOTIC_PROCESS		22	0.404303	1.23436	0.20904	0.279654	1	2503	tags=23%, list=5%, signal=24%
GO_REGULATION_OF_HORMONE_SECRETION	GO_REGULATION_OF_HORMONE_SECRETION		267	0.287622	1.23433	0.10978	0.279457	1	10494	tags=31%, list=19%, signal=38%
GO_NEUROTROPHIN_TRK_RECEPTOR_SIGNALING_PATHWAY	GO_NEUROTROPHIN_TRK_RECEPTOR_SIGNALING_PATHWAY		33	0.376204	1.23398	0.177165	0.279663	1	8297	tags=33%, list=15%, signal=39%
GO_REGULATION_OF_MITOCHONDRIAL_FISSION	GO_REGULATION_OF_MITOCHONDRIAL_FISSION		27	0.370662	1.23357	0.186538	0.279916	1	8605	tags=33%, list=15%, signal=39%
GO_REGULATION_OF_CELL_CELL_ADHESION_MEDIATED_BY_CADHERIN	GO_REGULATION_OF_CELL_CELL_ADHESION_MEDIATED_BY_CADHERIN		21	0.407342	1.23347	0.207101	0.279815	1	4937	tags=29%, list=9%, signal=31%
GO_REGULATION_OF_KERATINOCYTE_PROLIFERATION	GO_REGULATION_OF_KERATINOCYTE_PROLIFERATION		38	0.381913	1.23338	0.201923	0.279712	1	7013	tags=29%, list=13%, signal=33%
GO_DNA_BIOSYNTHETIC_PROCESS	GO_DNA_BIOSYNTHETIC_PROCESS		191	0.318839	1.23297	0.200389	0.279979	1	9002	tags=30%, list=16%, signal=36%
GO_EMBRYONIC_PLACENTA_MORPHOGENESIS	GO_EMBRYONIC_PLACENTA_MORPHOGENESIS		25	0.405843	1.23282	0.214429	0.279936	1	3556	tags=24%, list=6%, signal=26%
GO_NEGATIVE_REGULATION_OF_SYNAPTIC_TRANSMISSION	GO_NEGATIVE_REGULATION_OF_SYNAPTIC_TRANSMISSION		75	0.339326	1.23277	0.152672	0.279785	1	14748	tags=48%, list=27%, signal=65%
GO_MEMBRANE_DEPOLARIZATION	GO_MEMBRANE_DEPOLARIZATION		90	0.317869	1.23236	0.146893	0.280037	1	12409	tags=39%, list=22%, signal=50%
GO_REGULATION_OF_TRANSLATIONAL_INITIATION	GO_REGULATION_OF_TRANSLATIONAL_INITIATION		79	0.358714	1.23135	0.227459	0.28107	1	9608	tags=34%, list=17%, signal=41%
GO_VASCULAR_ENDOTHELIAL_GROWTH_FACTOR_SIGNALING_PATHWAY	GO_VASCULAR_ENDOTHELIAL_GROWTH_FACTOR_SIGNALING_PATHWAY		49	0.352183	1.23065	0.180233	0.281711	1	9214	tags=35%, list=17%, signal=42%
GO_APICAL_JUNCTION_ASSEMBLY	GO_APICAL_JUNCTION_ASSEMBLY		85	0.350828	1.22989	0.18664	0.282418	1	8420	tags=31%, list=15%, signal=36%
GO_CELLULAR_CARBOHYDRATE_METABOLIC_PROCESS	GO_CELLULAR_CARBOHYDRATE_METABOLIC_PROCESS		294	0.282876	1.22952	0.12594	0.282636	1	9469	tags=30%, list=17%, signal=35%
GO_BODY_FLUID_SECRETION	GO_BODY_FLUID_SECRETION		95	0.314346	1.22876	0.108216	0.28342	1	9695	tags=35%, list=17%, signal=42%
GO_POLY_A_PLUS_MRNA_EXPORT_FROM_NUCLEUS	GO_POLY_A_PLUS_MRNA_EXPORT_FROM_NUCLEUS		21	0.411543	1.22859	0.193089	0.283413	1	10956	tags=38%, list=20%, signal=47%
GO_RESPONSE_TO_CATECHOLAMINE	GO_RESPONSE_TO_CATECHOLAMINE		110	0.302368	1.22839	0.104294	0.283428	1	14380	tags=43%, list=26%, signal=58%
GO_ESTABLISHMENT_OR_MAINTENANCE_OF_MONOPOLAR_CELL_POLARITY	GO_ESTABLISHMENT_OR_MAINTENANCE_OF_MONOPOLAR_CELL_POLARITY		22	0.404898	1.22808	0.196464	0.283591	1	7579	tags=41%, list=14%, signal=47%
GO_FOREBRAIN_REGIONALIZATION	GO_FOREBRAIN_REGIONALIZATION		24	0.423068	1.22807	0.234672	0.283371	1	17277	tags=67%, list=31%, signal=97%
GO_NUCLEAR_TRANSCRIBED_MRNA_CATABOLIC_PROCESS_EXONUCLEOLYTIC	GO_NUCLEAR_TRANSCRIBED_MRNA_CATABOLIC_PROCESS_EXONUCLEOLYTIC		35	0.399255	1.22687	0.240777	0.28464	1	3312	tags=20%, list=6%, signal=21%
GO_PROTEIN_DESTABILIZATION	GO_PROTEIN_DESTABILIZATION		50	0.343482	1.2268	0.199255	0.284494	1	5327	tags=26%, list=10%, signal=29%
GO_PYRIMIDINE_NUCLEOSIDE_TRIPHOSPHATE_BIOSYNTHETIC_PROCESS	GO_PYRIMIDINE_NUCLEOSIDE_TRIPHOSPHATE_BIOSYNTHETIC_PROCESS		19	0.433515	1.22572	0.222008	0.285618	1	10539	tags=37%, list=19%, signal=45%
GO_NEGATIVE_REGULATION_OF_OSSIFICATION	GO_NEGATIVE_REGULATION_OF_OSSIFICATION		79	0.330656	1.22477	0.160784	0.286596	1	11149	tags=42%, list=20%, signal=52%
GO_CHONDROITIN_SULFATE_PROTEOGLYCAN_METABOLIC_PROCESS	GO_CHONDROITIN_SULFATE_PROTEOGLYCAN_METABOLIC_PROCESS		44	0.380241	1.2242	0.19305	0.287112	1	8059	tags=39%, list=15%, signal=45%
GO_REGULATION_OF_KIDNEY_DEVELOPMENT	GO_REGULATION_OF_KIDNEY_DEVELOPMENT		56	0.345452	1.22418	0.183752	0.286908	1	7141	tags=27%, list=13%, signal=31%
GO_NEGATIVE_REGULATION_OF_PROTEASOMAL_PROTEIN_CATABOLIC_PROCESS	GO_NEGATIVE_REGULATION_OF_PROTEASOMAL_PROTEIN_CATABOLIC_PROCESS		58	0.333308	1.22414	0.189723	0.286736	1	4583	tags=22%, list=8%, signal=24%
GO_REGULATION_OF_EPITHELIAL_CELL_DIFFERENTIATION_INVOLVED_IN_KIDNEY_DEVELOPMENT	GO_REGULATION_OF_EPITHELIAL_CELL_DIFFERENTIATION_INVOLVED_IN_KIDNEY_DEVELOPMENT		19	0.412619	1.22392	0.198842	0.286793	1	6108	tags=32%, list=11%, signal=35%
GO_LOCALIZATION_WITHIN_MEMBRANE	GO_LOCALIZATION_WITHIN_MEMBRANE		97	0.308506	1.22369	0.1673	0.286863	1	10928	tags=40%, list=20%, signal=50%
GO_ALPHA_AMINO_ACID_BIOSYNTHETIC_PROCESS	GO_ALPHA_AMINO_ACID_BIOSYNTHETIC_PROCESS		66	0.332157	1.22285	0.190763	0.287674	1	7571	tags=26%, list=14%, signal=30%
GO_POSITIVE_REGULATION_OF_CELL_DIVISION	GO_POSITIVE_REGULATION_OF_CELL_DIVISION		87	0.32228	1.22165	0.153689	0.288993	1	9412	tags=29%, list=17%, signal=35%
GO_MEMBRANE_DOCKING	GO_MEMBRANE_DOCKING		180	0.313329	1.22152	0.20396	0.288931	1	9630	tags=33%, list=17%, signal=40%
GO_REGULATION_OF_GLUTAMATE_RECEPTOR_SIGNALING_PATHWAY	GO_REGULATION_OF_GLUTAMATE_RECEPTOR_SIGNALING_PATHWAY		64	0.347672	1.22089	0.185468	0.289464	1	9627	tags=36%, list=17%, signal=43%
GO_NEGATIVE_REGULATION_OF_BMP_SIGNALING_PATHWAY	GO_NEGATIVE_REGULATION_OF_BMP_SIGNALING_PATHWAY		51	0.35239	1.22084	0.180392	0.289311	1	13631	tags=43%, list=25%, signal=57%
GO_CELL_COMMUNICATION_BY_ELECTRICAL_COUPLING_INVOLVED_IN_CARDIAC_CONDUCTION	GO_CELL_COMMUNICATION_BY_ELECTRICAL_COUPLING_INVOLVED_IN_CARDIAC_CONDUCTION		24	0.410286	1.22061	0.207294	0.28938	1	9572	tags=29%, list=17%, signal=35%
GO_KETONE_BIOSYNTHETIC_PROCESS	GO_KETONE_BIOSYNTHETIC_PROCESS		44	0.3577	1.22054	0.194605	0.289254	1	5020	tags=20%, list=9%, signal=22%
GO_MRNA_METHYLATION	GO_MRNA_METHYLATION		16	0.488075	1.22021	0.254438	0.289432	1	15035	tags=63%, list=27%, signal=86%
GO_REGULATION_OF_TRANSPORTER_ACTIVITY	GO_REGULATION_OF_TRANSPORTER_ACTIVITY		287	0.284013	1.21995	0.133721	0.289544	1	9145	tags=29%, list=16%, signal=34%
GO_REGULATION_OF_SYNAPTIC_PLASTICITY	GO_REGULATION_OF_SYNAPTIC_PLASTICITY		191	0.295239	1.21919	0.138067	0.290252	1	13073	tags=38%, list=24%, signal=49%
GO_POSITIVE_REGULATION_OF_DOUBLE_STRAND_BREAK_REPAIR_VIA_NONHOMOLOGOUS_END_JOINING	GO_POSITIVE_REGULATION_OF_DOUBLE_STRAND_BREAK_REPAIR_VIA_NONHOMOLOGOUS_END_JOINING		16	0.42604	1.2191	0.206166	0.290138	1	268	tags=19%, list=0%, signal=19%
GO_PULMONARY_VALVE_DEVELOPMENT	GO_PULMONARY_VALVE_DEVELOPMENT		21	0.422141	1.2187	0.25462	0.290394	1	3342	tags=29%, list=6%, signal=30%
GO_LUNG_EPITHELIUM_DEVELOPMENT	GO_LUNG_EPITHELIUM_DEVELOPMENT		37	0.382968	1.21844	0.205179	0.290462	1	9343	tags=35%, list=17%, signal=42%
GO_RECEPTOR_CLUSTERING	GO_RECEPTOR_CLUSTERING		56	0.3213	1.21687	0.146199	0.292187	1	10928	tags=43%, list=20%, signal=53%
GO_REGULATION_OF_WNT_SIGNALING_PATHWAY_PLANAR_CELL_POLARITY_PATHWAY	GO_REGULATION_OF_WNT_SIGNALING_PATHWAY_PLANAR_CELL_POLARITY_PATHWAY		15	0.4414	1.21608	0.232742	0.292994	1	3852	tags=40%, list=7%, signal=43%
GO_POSITIVE_REGULATION_OF_MITOCHONDRIAL_FISSION	GO_POSITIVE_REGULATION_OF_MITOCHONDRIAL_FISSION		17	0.445522	1.21533	0.247485	0.293729	1	8605	tags=35%, list=15%, signal=42%
GO_TRANSCRIPTION_PREINITIATION_COMPLEX_ASSEMBLY	GO_TRANSCRIPTION_PREINITIATION_COMPLEX_ASSEMBLY		36	0.376663	1.21492	0.227364	0.294057	1	13556	tags=56%, list=24%, signal=73%
GO_RHYTHMIC_BEHAVIOR	GO_RHYTHMIC_BEHAVIOR		50	0.345424	1.21468	0.167331	0.294151	1	8069	tags=30%, list=15%, signal=35%
GO_CELL_CYCLE_G2_M_PHASE_TRANSITION	GO_CELL_CYCLE_G2_M_PHASE_TRANSITION		269	0.330343	1.21366	0.270661	0.295206	1	7490	tags=29%, list=13%, signal=33%
GO_DNA_DAMAGE_RESPONSE_DETECTION_OF_DNA_DAMAGE	GO_DNA_DAMAGE_RESPONSE_DETECTION_OF_DNA_DAMAGE		38	0.41409	1.21263	0.257937	0.296252	1	8942	tags=39%, list=16%, signal=47%
GO_NEGATIVE_REGULATION_OF_DNA_DEPENDENT_DNA_REPLICATION	GO_NEGATIVE_REGULATION_OF_DNA_DEPENDENT_DNA_REPLICATION		19	0.453008	1.21094	0.275247	0.298162	1	3169	tags=26%, list=6%, signal=28%
GO_POSITIVE_REGULATION_OF_VOLTAGE_GATED_POTASSIUM_CHANNEL_ACTIVITY	GO_POSITIVE_REGULATION_OF_VOLTAGE_GATED_POTASSIUM_CHANNEL_ACTIVITY		16	0.435484	1.21047	0.215116	0.298522	1	13343	tags=50%, list=24%, signal=66%
GO_HISTONE_PHOSPHORYLATION	GO_HISTONE_PHOSPHORYLATION		40	0.382543	1.21042	0.262846	0.298347	1	10916	tags=43%, list=20%, signal=53%
GO_NEUROEPITHELIAL_CELL_DIFFERENTIATION	GO_NEUROEPITHELIAL_CELL_DIFFERENTIATION		56	0.326106	1.21023	0.161224	0.298371	1	9804	tags=34%, list=18%, signal=41%
GO_FOCAL_ADHESION_ASSEMBLY	GO_FOCAL_ADHESION_ASSEMBLY		83	0.330743	1.21014	0.245247	0.298259	1	9811	tags=33%, list=18%, signal=39%
GO_PROTEIN_LOCALIZATION_TO_NUCLEUS	GO_PROTEIN_LOCALIZATION_TO_NUCLEUS		277	0.296837	1.2097	0.182927	0.298598	1	7172	tags=26%, list=13%, signal=30%
GO_TELENCEPHALON_GLIAL_CELL_MIGRATION	GO_TELENCEPHALON_GLIAL_CELL_MIGRATION		24	0.408298	1.20959	0.232794	0.298516	1	13851	tags=46%, list=25%, signal=61%
GO_REGULATION_OF_RESPONSE_TO_FOOD	GO_REGULATION_OF_RESPONSE_TO_FOOD		19	0.426933	1.20926	0.201207	0.298719	1	19356	tags=53%, list=35%, signal=81%
GO_NEGATIVE_REGULATION_OF_ASTROCYTE_DIFFERENTIATION	GO_NEGATIVE_REGULATION_OF_ASTROCYTE_DIFFERENTIATION		15	0.463254	1.20898	0.2334	0.298854	1	13985	tags=53%, list=25%, signal=71%
GO_REGULATION_OF_GONAD_DEVELOPMENT	GO_REGULATION_OF_GONAD_DEVELOPMENT		20	0.394235	1.20884	0.188	0.298799	1	13790	tags=45%, list=25%, signal=60%
GO_HISTONE_EXCHANGE	GO_HISTONE_EXCHANGE		59	0.408667	1.20836	0.270492	0.299166	1	13057	tags=37%, list=24%, signal=49%
GO_POSITIVE_REGULATION_OF_CIRCADIAN_RHYTHM	GO_POSITIVE_REGULATION_OF_CIRCADIAN_RHYTHM		17	0.445068	1.20791	0.210626	0.299497	1	9594	tags=35%, list=17%, signal=43%
GO_REGULATION_OF_PROTEIN_DEPOLYMERIZATION	GO_REGULATION_OF_PROTEIN_DEPOLYMERIZATION		88	0.326494	1.20719	0.215264	0.300158	1	4817	tags=25%, list=9%, signal=27%
GO_PHOSPHATIDIC_ACID_METABOLIC_PROCESS	GO_PHOSPHATIDIC_ACID_METABOLIC_PROCESS		51	0.334628	1.20701	0.183752	0.300179	1	8639	tags=31%, list=16%, signal=37%
GO_NEUROTRANSMITTER_REUPTAKE	GO_NEUROTRANSMITTER_REUPTAKE		32	0.36743	1.20612	0.2	0.301065	1	17751	tags=63%, list=32%, signal=92%
GO_REGULATION_OF_CARDIAC_CONDUCTION	GO_REGULATION_OF_CARDIAC_CONDUCTION		71	0.358436	1.20567	0.198488	0.301422	1	13570	tags=38%, list=24%, signal=50%
GO_REGULATION_OF_CELL_CYCLE_ARREST	GO_REGULATION_OF_CELL_CYCLE_ARREST		105	0.306018	1.20558	0.197652	0.301304	1	9601	tags=30%, list=17%, signal=37%
GO_REGULATION_OF_REPRODUCTIVE_PROCESS	GO_REGULATION_OF_REPRODUCTIVE_PROCESS		170	0.276661	1.20429	0.121514	0.302756	1	11999	tags=32%, list=22%, signal=41%
GO_PROTEIN_HETEROOLIGOMERIZATION	GO_PROTEIN_HETEROOLIGOMERIZATION		22	0.369105	1.2033	0.190855	0.303763	1	18650	tags=59%, list=34%, signal=89%
GO_REGULATION_OF_ANIMAL_ORGAN_MORPHOGENESIS	GO_REGULATION_OF_ANIMAL_ORGAN_MORPHOGENESIS		253	0.286837	1.20323	0.179916	0.303634	1	6108	tags=25%, list=11%, signal=27%
GO_REGULATION_OF_PHOSPHATASE_ACTIVITY	GO_REGULATION_OF_PHOSPHATASE_ACTIVITY		175	0.274144	1.20294	0.15283	0.303763	1	8454	tags=29%, list=15%, signal=34%
GO_CELLULAR_RESPONSE_TO_INSULIN_STIMULUS	GO_CELLULAR_RESPONSE_TO_INSULIN_STIMULUS		226	0.293112	1.20277	0.177024	0.303756	1	10425	tags=29%, list=19%, signal=36%
GO_NUCLEOSIDE_BISPHOSPHATE_BIOSYNTHETIC_PROCESS	GO_NUCLEOSIDE_BISPHOSPHATE_BIOSYNTHETIC_PROCESS		67	0.350407	1.20259	0.234714	0.303764	1	6169	tags=27%, list=11%, signal=30%
GO_CELL_CYCLE_ARREST	GO_CELL_CYCLE_ARREST		233	0.279909	1.20259	0.166998	0.303536	1	13965	tags=39%, list=25%, signal=51%
GO_REGULATION_OF_PROTEIN_KINASE_A_SIGNALING	GO_REGULATION_OF_PROTEIN_KINASE_A_SIGNALING		25	0.391722	1.2022	0.210832	0.303813	1	17432	tags=56%, list=31%, signal=82%
GO_TETRAPYRROLE_BIOSYNTHETIC_PROCESS	GO_TETRAPYRROLE_BIOSYNTHETIC_PROCESS		27	0.392789	1.1999	0.257937	0.306535	1	12805	tags=44%, list=23%, signal=58%
GO_POSITIVE_REGULATION_OF_VIRAL_GENOME_REPLICATION	GO_POSITIVE_REGULATION_OF_VIRAL_GENOME_REPLICATION		37	0.373421	1.19885	0.254473	0.307633	1	4730	tags=30%, list=9%, signal=32%
GO_CELL_COMMUNICATION_INVOLVED_IN_CARDIAC_CONDUCTION	GO_CELL_COMMUNICATION_INVOLVED_IN_CARDIAC_CONDUCTION		56	0.338399	1.19868	0.199609	0.307604	1	13570	tags=41%, list=24%, signal=54%
GO_INSULIN_SECRETION_INVOLVED_IN_CELLULAR_RESPONSE_TO_GLUCOSE_STIMULUS	GO_INSULIN_SECRETION_INVOLVED_IN_CELLULAR_RESPONSE_TO_GLUCOSE_STIMULUS		65	0.320216	1.19845	0.162109	0.307689	1	10285	tags=38%, list=19%, signal=47%
GO_COENZYME_A_METABOLIC_PROCESS	GO_COENZYME_A_METABOLIC_PROCESS		15	0.454066	1.1982	0.235887	0.307754	1	1464	tags=27%, list=3%, signal=27%
GO_EPITHELIAL_CELL_DIFFERENTIATION_INVOLVED_IN_KIDNEY_DEVELOPMENT	GO_EPITHELIAL_CELL_DIFFERENTIATION_INVOLVED_IN_KIDNEY_DEVELOPMENT		47	0.34092	1.19819	0.189409	0.30753	1	8207	tags=28%, list=15%, signal=32%
GO_INHIBITORY_SYNAPSE_ASSEMBLY	GO_INHIBITORY_SYNAPSE_ASSEMBLY		16	0.440297	1.19787	0.220807	0.307706	1	8067	tags=50%, list=15%, signal=58%
GO_NUCLEOTIDE_EXCISION_REPAIR_DNA_INCISION	GO_NUCLEOTIDE_EXCISION_REPAIR_DNA_INCISION		39	0.392129	1.1974	0.264113	0.308091	1	11524	tags=44%, list=21%, signal=55%
GO_REGULATION_OF_FEEDING_BEHAVIOR	GO_REGULATION_OF_FEEDING_BEHAVIOR		25	0.383876	1.19705	0.204918	0.308336	1	20572	tags=48%, list=37%, signal=76%
GO_DENDRITE_EXTENSION	GO_DENDRITE_EXTENSION		36	0.360709	1.19642	0.217476	0.308924	1	14380	tags=42%, list=26%, signal=56%
GO_MICROVILLUS_ASSEMBLY	GO_MICROVILLUS_ASSEMBLY		17	0.412182	1.19549	0.232794	0.309934	1	11873	tags=47%, list=21%, signal=60%
GO_REGULATION_OF_TRANSLATIONAL_FIDELITY	GO_REGULATION_OF_TRANSLATIONAL_FIDELITY		20	0.450263	1.19534	0.281496	0.309887	1	19920	tags=75%, list=36%, signal=117%
GO_RESPONSE_TO_DIETARY_EXCESS	GO_RESPONSE_TO_DIETARY_EXCESS		27	0.40269	1.19525	0.194118	0.309787	1	16144	tags=52%, list=29%, signal=73%
GO_REGULATION_OF_OLIGODENDROCYTE_DIFFERENTIATION	GO_REGULATION_OF_OLIGODENDROCYTE_DIFFERENTIATION		40	0.353534	1.1947	0.232108	0.310275	1	8381	tags=35%, list=15%, signal=41%
GO_REGULATION_OF_DNA_BIOSYNTHETIC_PROCESS	GO_REGULATION_OF_DNA_BIOSYNTHETIC_PROCESS		109	0.320819	1.19396	0.215116	0.310992	1	7546	tags=27%, list=14%, signal=31%
GO_DETECTION_OF_MECHANICAL_STIMULUS_INVOLVED_IN_SENSORY_PERCEPTION	GO_DETECTION_OF_MECHANICAL_STIMULUS_INVOLVED_IN_SENSORY_PERCEPTION		31	0.351471	1.19289	0.190965	0.312168	1	11697	tags=39%, list=21%, signal=49%
GO_TOXIN_METABOLIC_PROCESS	GO_TOXIN_METABOLIC_PROCESS		15	0.454106	1.19201	0.242938	0.313052	1	17325	tags=47%, list=31%, signal=68%
GO_DETERMINATION_OF_ADULT_LIFESPAN	GO_DETERMINATION_OF_ADULT_LIFESPAN		17	0.451603	1.19167	0.252427	0.313277	1	8954	tags=41%, list=16%, signal=49%
GO_ENDODERM_FORMATION	GO_ENDODERM_FORMATION		55	0.347015	1.18996	0.24165	0.315262	1	9807	tags=33%, list=18%, signal=40%
GO_RESPONSE_TO_IONIZING_RADIATION	GO_RESPONSE_TO_IONIZING_RADIATION		144	0.307389	1.189	0.249027	0.316283	1	6277	tags=25%, list=11%, signal=28%
GO_POSITIVE_REGULATION_OF_BEHAVIOR	GO_POSITIVE_REGULATION_OF_BEHAVIOR		27	0.376499	1.18881	0.191033	0.316291	1	19356	tags=52%, list=35%, signal=80%
GO_LYMPH_VESSEL_DEVELOPMENT	GO_LYMPH_VESSEL_DEVELOPMENT		26	0.402115	1.18852	0.240157	0.316447	1	8207	tags=38%, list=15%, signal=45%
GO_POSITIVE_REGULATION_OF_MEIOTIC_CELL_CYCLE	GO_POSITIVE_REGULATION_OF_MEIOTIC_CELL_CYCLE		24	0.385574	1.18822	0.226667	0.316596	1	15815	tags=46%, list=28%, signal=64%
GO_REGULATION_OF_CELLULAR_RESPONSE_TO_INSULIN_STIMULUS	GO_REGULATION_OF_CELLULAR_RESPONSE_TO_INSULIN_STIMULUS		75	0.313922	1.18808	0.176136	0.316526	1	10259	tags=32%, list=18%, signal=39%
GO_RESPONSE_TO_LEAD_ION	GO_RESPONSE_TO_LEAD_ION		23	0.407024	1.18722	0.214421	0.317466	1	8655	tags=30%, list=16%, signal=36%
GO_MUSCLE_CELL_DEVELOPMENT	GO_MUSCLE_CELL_DEVELOPMENT		176	0.354488	1.18688	0.282101	0.317708	1	15536	tags=43%, list=28%, signal=60%
GO_CRANIOFACIAL_SUTURE_MORPHOGENESIS	GO_CRANIOFACIAL_SUTURE_MORPHOGENESIS		17	0.412288	1.18673	0.248016	0.317659	1	8876	tags=41%, list=16%, signal=49%
GO_NEGATIVE_REGULATION_OF_NEURON_APOPTOTIC_PROCESS	GO_NEGATIVE_REGULATION_OF_NEURON_APOPTOTIC_PROCESS		149	0.294103	1.18594	0.18254	0.318415	1	11580	tags=40%, list=21%, signal=51%
GO_CYCLIC_NUCLEOTIDE_METABOLIC_PROCESS	GO_CYCLIC_NUCLEOTIDE_METABOLIC_PROCESS		40	0.362817	1.18576	0.230038	0.31843	1	13092	tags=45%, list=24%, signal=59%
GO_REGULATION_OF_CELL_CYCLE_PHASE_TRANSITION	GO_REGULATION_OF_CELL_CYCLE_PHASE_TRANSITION		471	0.293683	1.18539	0.278	0.318692	1	9644	tags=29%, list=17%, signal=35%
GO_MECHANOSENSORY_BEHAVIOR	GO_MECHANOSENSORY_BEHAVIOR		15	0.425978	1.18532	0.226562	0.318575	1	7200	tags=33%, list=13%, signal=38%
GO_ECTODERM_DEVELOPMENT	GO_ECTODERM_DEVELOPMENT		22	0.394623	1.18526	0.217221	0.318402	1	8058	tags=36%, list=15%, signal=43%
GO_GAMMA_AMINOBUTYRIC_ACID_TRANSPORT	GO_GAMMA_AMINOBUTYRIC_ACID_TRANSPORT		16	0.435822	1.18475	0.216867	0.318894	1	19771	tags=75%, list=36%, signal=116%
GO_NEPHRON_TUBULE_EPITHELIAL_CELL_DIFFERENTIATION	GO_NEPHRON_TUBULE_EPITHELIAL_CELL_DIFFERENTIATION		15	0.427006	1.18447	0.224719	0.319018	1	6108	tags=33%, list=11%, signal=37%
GO_REGULATION_OF_CLATHRIN_DEPENDENT_ENDOCYTOSIS	GO_REGULATION_OF_CLATHRIN_DEPENDENT_ENDOCYTOSIS		18	0.408617	1.18429	0.25	0.319047	1	5499	tags=33%, list=10%, signal=37%
GO_POSITIVE_REGULATION_OF_MUSCLE_CELL_DIFFERENTIATION	GO_POSITIVE_REGULATION_OF_MUSCLE_CELL_DIFFERENTIATION		100	0.299649	1.18419	0.2	0.31895	1	5814	tags=27%, list=10%, signal=30%
GO_ACTIVIN_RECEPTOR_SIGNALING_PATHWAY	GO_ACTIVIN_RECEPTOR_SIGNALING_PATHWAY		45	0.360259	1.18328	0.209901	0.319906	1	18168	tags=60%, list=33%, signal=89%
GO_HEART_TRABECULA_MORPHOGENESIS	GO_HEART_TRABECULA_MORPHOGENESIS		34	0.368951	1.18276	0.242857	0.320347	1	5015	tags=29%, list=9%, signal=32%
GO_SENSORY_PERCEPTION_OF_LIGHT_STIMULUS	GO_SENSORY_PERCEPTION_OF_LIGHT_STIMULUS		221	0.2761	1.18276	0.127168	0.320123	1	12684	tags=33%, list=23%, signal=43%
GO_OVULATION_CYCLE_PROCESS	GO_OVULATION_CYCLE_PROCESS		47	0.333169	1.18233	0.20198	0.320486	1	6125	tags=28%, list=11%, signal=31%
GO_PIGMENT_BIOSYNTHETIC_PROCESS	GO_PIGMENT_BIOSYNTHETIC_PROCESS		57	0.36282	1.18147	0.242485	0.3214	1	14831	tags=51%, list=27%, signal=69%
GO_PEPTIDYL_SERINE_MODIFICATION	GO_PEPTIDYL_SERINE_MODIFICATION		332	0.268707	1.18147	0.1917	0.321165	1	8192	tags=28%, list=15%, signal=33%
GO_REGULATION_OF_MICROTUBULE_BASED_MOVEMENT	GO_REGULATION_OF_MICROTUBULE_BASED_MOVEMENT		48	0.327313	1.17964	0.206628	0.323329	1	15034	tags=35%, list=27%, signal=49%
GO_RELAXATION_OF_CARDIAC_MUSCLE	GO_RELAXATION_OF_CARDIAC_MUSCLE		16	0.461512	1.17909	0.283465	0.323787	1	9572	tags=44%, list=17%, signal=53%
GO_STRIATED_MUSCLE_CELL_DIFFERENTIATION	GO_STRIATED_MUSCLE_CELL_DIFFERENTIATION		286	0.308233	1.17844	0.258824	0.324423	1	13793	tags=40%, list=25%, signal=53%
GO_NEGATIVE_REGULATION_OF_MUSCLE_CELL_DIFFERENTIATION	GO_NEGATIVE_REGULATION_OF_MUSCLE_CELL_DIFFERENTIATION		67	0.297322	1.17835	0.176357	0.324319	1	15127	tags=45%, list=27%, signal=61%
GO_POSITIVE_REGULATION_OF_DNA_BIOSYNTHETIC_PROCESS	GO_POSITIVE_REGULATION_OF_DNA_BIOSYNTHETIC_PROCESS		69	0.337186	1.17752	0.262548	0.325172	1	9002	tags=35%, list=16%, signal=41%
GO_REGULATION_OF_NOTCH_SIGNALING_PATHWAY	GO_REGULATION_OF_NOTCH_SIGNALING_PATHWAY		106	0.294782	1.1775	0.216374	0.324962	1	9396	tags=31%, list=17%, signal=37%
GO_NEGATIVE_REGULATION_OF_DNA_BIOSYNTHETIC_PROCESS	GO_NEGATIVE_REGULATION_OF_DNA_BIOSYNTHETIC_PROCESS		39	0.343923	1.17736	0.227451	0.324919	1	7435	tags=23%, list=13%, signal=27%
GO_ATTACHMENT_OF_MITOTIC_SPINDLE_MICROTUBULES_TO_KINETOCHORE	GO_ATTACHMENT_OF_MITOTIC_SPINDLE_MICROTUBULES_TO_KINETOCHORE		15	0.506317	1.17725	0.319654	0.32483	1	6969	tags=33%, list=13%, signal=38%
GO_GLOMERULAR_EPITHELIAL_CELL_DIFFERENTIATION	GO_GLOMERULAR_EPITHELIAL_CELL_DIFFERENTIATION		20	0.391879	1.17708	0.228346	0.324783	1	16351	tags=40%, list=29%, signal=57%
GO_NEGATIVE_REGULATION_OF_STRIATED_MUSCLE_CELL_DIFFERENTIATION	GO_NEGATIVE_REGULATION_OF_STRIATED_MUSCLE_CELL_DIFFERENTIATION		43	0.318062	1.17583	0.208661	0.326181	1	13631	tags=47%, list=25%, signal=62%
GO_NEGATIVE_REGULATION_OF_CYCLIN_DEPENDENT_PROTEIN_KINASE_ACTIVITY	GO_NEGATIVE_REGULATION_OF_CYCLIN_DEPENDENT_PROTEIN_KINASE_ACTIVITY		32	0.366694	1.17573	0.281071	0.326064	1	4598	tags=25%, list=8%, signal=27%
GO_AMINO_ACID_TRANSPORT	GO_AMINO_ACID_TRANSPORT		156	0.281612	1.17572	0.164969	0.325847	1	13081	tags=37%, list=24%, signal=48%
GO_PHOSPHATIDYLINOSITOL_DEPHOSPHORYLATION	GO_PHOSPHATIDYLINOSITOL_DEPHOSPHORYLATION		31	0.390555	1.17567	0.275335	0.325672	1	5723	tags=29%, list=10%, signal=32%
GO_NUCLEOSIDE_BISPHOSPHATE_METABOLIC_PROCESS	GO_NUCLEOSIDE_BISPHOSPHATE_METABOLIC_PROCESS		138	0.305774	1.1756	0.237624	0.325524	1	8422	tags=28%, list=15%, signal=33%
GO_APOPTOTIC_PROCESS_INVOLVED_IN_DEVELOPMENT	GO_APOPTOTIC_PROCESS_INVOLVED_IN_DEVELOPMENT		38	0.35528	1.17553	0.264766	0.325393	1	10914	tags=42%, list=20%, signal=52%
GO_CELLULAR_RESPONSE_TO_PEPTIDE_HORMONE_STIMULUS	GO_CELLULAR_RESPONSE_TO_PEPTIDE_HORMONE_STIMULUS		329	0.271941	1.17489	0.198148	0.326032	1	10425	tags=29%, list=19%, signal=36%
GO_NEGATIVE_REGULATION_OF_STEROID_METABOLIC_PROCESS	GO_NEGATIVE_REGULATION_OF_STEROID_METABOLIC_PROCESS		30	0.357526	1.17472	0.233333	0.326029	1	10976	tags=40%, list=20%, signal=50%
GO_REGULATION_OF_POSTSYNAPTIC_DENSITY_ORGANIZATION	GO_REGULATION_OF_POSTSYNAPTIC_DENSITY_ORGANIZATION		16	0.438713	1.17468	0.272541	0.325841	1	13985	tags=69%, list=25%, signal=92%
GO_TERMINATION_OF_RNA_POLYMERASE_I_TRANSCRIPTION	GO_TERMINATION_OF_RNA_POLYMERASE_I_TRANSCRIPTION		31	0.408515	1.17431	0.279261	0.326093	1	13586	tags=48%, list=24%, signal=64%
GO_OLIGODENDROCYTE_DIFFERENTIATION	GO_OLIGODENDROCYTE_DIFFERENTIATION		103	0.307578	1.17336	0.217391	0.327128	1	13884	tags=42%, list=25%, signal=56%
GO_CHONDROCYTE_PROLIFERATION	GO_CHONDROCYTE_PROLIFERATION		18	0.427981	1.17219	0.240777	0.328373	1	6362	tags=28%, list=11%, signal=31%
GO_L_ALPHA_AMINO_ACID_TRANSMEMBRANE_TRANSPORT	GO_L_ALPHA_AMINO_ACID_TRANSMEMBRANE_TRANSPORT		62	0.312223	1.1716	0.211577	0.328929	1	13081	tags=44%, list=24%, signal=57%
GO_RESPONSE_TO_X_RAY	GO_RESPONSE_TO_X_RAY		32	0.371799	1.17119	0.255725	0.329257	1	11527	tags=38%, list=21%, signal=47%
GO_CYTOSKELETON_DEPENDENT_CYTOKINESIS	GO_CYTOSKELETON_DEPENDENT_CYTOKINESIS		100	0.308808	1.16946	0.27381	0.33134	1	8811	tags=32%, list=16%, signal=38%
GO_POTASSIUM_ION_TRANSPORT	GO_POTASSIUM_ION_TRANSPORT		238	0.273088	1.16931	0.184261	0.331291	1	14748	tags=37%, list=27%, signal=51%
GO_LUNG_CELL_DIFFERENTIATION	GO_LUNG_CELL_DIFFERENTIATION		23	0.420421	1.16922	0.26	0.331167	1	9343	tags=39%, list=17%, signal=47%
GO_SMOOTH_MUSCLE_CONTRACTION	GO_SMOOTH_MUSCLE_CONTRACTION		107	0.318397	1.16859	0.210227	0.331795	1	11306	tags=36%, list=20%, signal=45%
GO_ANATOMICAL_STRUCTURE_HOMEOSTASIS	GO_ANATOMICAL_STRUCTURE_HOMEOSTASIS		469	0.261561	1.16832	0.17795	0.331902	1	9002	tags=28%, list=16%, signal=33%
GO_NEGATIVE_REGULATION_OF_ATPASE_ACTIVITY	GO_NEGATIVE_REGULATION_OF_ATPASE_ACTIVITY		18	0.406948	1.16821	0.232877	0.331819	1	5429	tags=33%, list=10%, signal=37%
GO_POSITIVE_REGULATION_OF_CELLULAR_RESPONSE_TO_TRANSFORMING_GROWTH_FACTOR_BETA_STIMULUS	GO_POSITIVE_REGULATION_OF_CELLULAR_RESPONSE_TO_TRANSFORMING_GROWTH_FACTOR_BETA_STIMULUS		30	0.356326	1.16813	0.239175	0.331704	1	4140	tags=23%, list=7%, signal=25%
GO_LIPID_EXPORT_FROM_CELL	GO_LIPID_EXPORT_FROM_CELL		40	0.361975	1.16773	0.223735	0.331981	1	6964	tags=23%, list=13%, signal=26%
GO_SYNAPTIC_VESICLE_PRIMING	GO_SYNAPTIC_VESICLE_PRIMING		20	0.41457	1.16627	0.265306	0.33378	1	15248	tags=50%, list=27%, signal=69%
GO_GLUTAMINE_FAMILY_AMINO_ACID_BIOSYNTHETIC_PROCESS	GO_GLUTAMINE_FAMILY_AMINO_ACID_BIOSYNTHETIC_PROCESS		17	0.408233	1.16604	0.247444	0.333858	1	11634	tags=47%, list=21%, signal=60%
GO_MULTICELLULAR_ORGANISMAL_RESPONSE_TO_STRESS	GO_MULTICELLULAR_ORGANISMAL_RESPONSE_TO_STRESS		76	0.318467	1.16481	0.21627	0.335295	1	12975	tags=46%, list=23%, signal=60%
GO_VERY_LONG_CHAIN_FATTY_ACID_METABOLIC_PROCESS	GO_VERY_LONG_CHAIN_FATTY_ACID_METABOLIC_PROCESS		34	0.351807	1.16453	0.266537	0.335446	1	10603	tags=38%, list=19%, signal=47%
GO_SOMATIC_DIVERSIFICATION_OF_IMMUNE_RECEPTORS_VIA_SOMATIC_MUTATION	GO_SOMATIC_DIVERSIFICATION_OF_IMMUNE_RECEPTORS_VIA_SOMATIC_MUTATION		17	0.424867	1.1643	0.303327	0.335505	1	12088	tags=47%, list=22%, signal=60%
GO_ASPARTATE_FAMILY_AMINO_ACID_METABOLIC_PROCESS	GO_ASPARTATE_FAMILY_AMINO_ACID_METABOLIC_PROCESS		50	0.330019	1.1636	0.236473	0.336212	1	4392	tags=18%, list=8%, signal=20%
GO_REGULATION_OF_TRANSCRIPTION_BY_RNA_POLYMERASE_I	GO_REGULATION_OF_TRANSCRIPTION_BY_RNA_POLYMERASE_I		31	0.370471	1.16327	0.282306	0.336401	1	12311	tags=52%, list=22%, signal=66%
GO_NEURON_APOPTOTIC_PROCESS	GO_NEURON_APOPTOTIC_PROCESS		244	0.274347	1.16125	0.214859	0.338917	1	11074	tags=36%, list=20%, signal=45%
GO_RESPONSE_TO_AMINO_ACID_STARVATION	GO_RESPONSE_TO_AMINO_ACID_STARVATION		48	0.334085	1.16095	0.268797	0.339082	1	13630	tags=35%, list=25%, signal=47%
GO_REGULATION_OF_CARBOHYDRATE_BIOSYNTHETIC_PROCESS	GO_REGULATION_OF_CARBOHYDRATE_BIOSYNTHETIC_PROCESS		99	0.283904	1.1603	0.192381	0.339719	1	9469	tags=32%, list=17%, signal=39%
GO_NUCLEIC_ACID_PHOSPHODIESTER_BOND_HYDROLYSIS	GO_NUCLEIC_ACID_PHOSPHODIESTER_BOND_HYDROLYSIS		307	0.28605	1.15966	0.257426	0.340382	1	13119	tags=37%, list=24%, signal=48%
GO_REGULATION_OF_MEMBRANE_REPOLARIZATION	GO_REGULATION_OF_MEMBRANE_REPOLARIZATION		35	0.338771	1.15944	0.243902	0.340429	1	8899	tags=31%, list=16%, signal=37%
GO_REGULATION_OF_HORMONE_METABOLIC_PROCESS	GO_REGULATION_OF_HORMONE_METABOLIC_PROCESS		32	0.359914	1.15877	0.256461	0.341117	1	8765	tags=25%, list=16%, signal=30%
GO_NEURON_MATURATION	GO_NEURON_MATURATION		47	0.338056	1.15836	0.25239	0.34147	1	4733	tags=23%, list=9%, signal=26%
GO_POSITIVE_REGULATION_OF_TELOMERE_CAPPING	GO_POSITIVE_REGULATION_OF_TELOMERE_CAPPING		17	0.405108	1.15722	0.272727	0.342797	1	6185	tags=29%, list=11%, signal=33%
GO_CHONDROITIN_SULFATE_PROTEOGLYCAN_BIOSYNTHETIC_PROCESS	GO_CHONDROITIN_SULFATE_PROTEOGLYCAN_BIOSYNTHETIC_PROCESS		31	0.386129	1.15633	0.281947	0.343739	1	8059	tags=39%, list=15%, signal=45%
GO_IONOTROPIC_GLUTAMATE_RECEPTOR_SIGNALING_PATHWAY	GO_IONOTROPIC_GLUTAMATE_RECEPTOR_SIGNALING_PATHWAY		26	0.375403	1.15569	0.284333	0.344398	1	10928	tags=42%, list=20%, signal=53%
GO_PROTEIN_DEMANNOSYLATION	GO_PROTEIN_DEMANNOSYLATION		20	0.420379	1.155	0.290909	0.34511	1	5509	tags=30%, list=10%, signal=33%
GO_ADENYLATE_CYCLASE_INHIBITING_G_PROTEIN_COUPLED_RECEPTOR_SIGNALING_PATHWAY	GO_ADENYLATE_CYCLASE_INHIBITING_G_PROTEIN_COUPLED_RECEPTOR_SIGNALING_PATHWAY		84	0.305544	1.15475	0.207031	0.34523	1	14026	tags=43%, list=25%, signal=57%
GO_NEUROTRANSMITTER_UPTAKE	GO_NEUROTRANSMITTER_UPTAKE		42	0.330471	1.15471	0.21135	0.345051	1	18055	tags=60%, list=33%, signal=88%
GO_HORMONE_TRANSPORT	GO_HORMONE_TRANSPORT		323	0.26753	1.15446	0.176587	0.345142	1	10494	tags=29%, list=19%, signal=36%
GO_DNA_METHYLATION_INVOLVED_IN_GAMETE_GENERATION	GO_DNA_METHYLATION_INVOLVED_IN_GAMETE_GENERATION		20	0.390617	1.1539	0.254237	0.345666	1	18533	tags=50%, list=33%, signal=75%
GO_REGULATION_OF_ALCOHOL_BIOSYNTHETIC_PROCESS	GO_REGULATION_OF_ALCOHOL_BIOSYNTHETIC_PROCESS		82	0.323091	1.1534	0.225873	0.346143	1	5658	tags=29%, list=10%, signal=33%
GO_HAIR_CELL_DIFFERENTIATION	GO_HAIR_CELL_DIFFERENTIATION		45	0.318978	1.15206	0.243513	0.347717	1	6575	tags=27%, list=12%, signal=30%
GO_PROTEIN_DEPOLYMERIZATION	GO_PROTEIN_DEPOLYMERIZATION		115	0.301662	1.15176	0.269461	0.347877	1	8770	tags=29%, list=16%, signal=34%
GO_NEGATIVE_REGULATION_OF_HORMONE_SECRETION	GO_NEGATIVE_REGULATION_OF_HORMONE_SECRETION		61	0.330355	1.15159	0.212598	0.347868	1	14774	tags=39%, list=27%, signal=54%
GO_SIGNAL_TRANSDUCTION_INVOLVED_IN_CELL_CYCLE_CHECKPOINT	GO_SIGNAL_TRANSDUCTION_INVOLVED_IN_CELL_CYCLE_CHECKPOINT		73	0.329221	1.15107	0.276265	0.348356	1	16192	tags=47%, list=29%, signal=66%
GO_TRANSCRIPTION_COUPLED_NUCLEOTIDE_EXCISION_REPAIR	GO_TRANSCRIPTION_COUPLED_NUCLEOTIDE_EXCISION_REPAIR		73	0.35356	1.15091	0.320717	0.348331	1	11524	tags=36%, list=21%, signal=45%
GO_REGULATION_OF_INSULIN_SECRETION	GO_REGULATION_OF_INSULIN_SECRETION		181	0.275917	1.15056	0.2	0.348574	1	10494	tags=30%, list=19%, signal=37%
GO_EXIT_FROM_MITOSIS	GO_EXIT_FROM_MITOSIS		28	0.361731	1.15029	0.291667	0.348726	1	5991	tags=32%, list=11%, signal=36%
GO_POSITIVE_REGULATION_OF_REPRODUCTIVE_PROCESS	GO_POSITIVE_REGULATION_OF_REPRODUCTIVE_PROCESS		83	0.287655	1.14975	0.209486	0.349207	1	14608	tags=40%, list=26%, signal=54%
GO_LENS_FIBER_CELL_DIFFERENTIATION	GO_LENS_FIBER_CELL_DIFFERENTIATION		35	0.339979	1.1494	0.280318	0.349466	1	8399	tags=29%, list=15%, signal=34%
GO_NUCLEOTIDE_EXCISION_REPAIR_DNA_GAP_FILLING	GO_NUCLEOTIDE_EXCISION_REPAIR_DNA_GAP_FILLING		23	0.434106	1.14909	0.322772	0.349629	1	8942	tags=43%, list=16%, signal=52%
GO_PEROXISOMAL_MEMBRANE_TRANSPORT	GO_PEROXISOMAL_MEMBRANE_TRANSPORT		20	0.394921	1.14832	0.271154	0.350435	1	8185	tags=40%, list=15%, signal=47%
GO_REGULATION_OF_VIRAL_INDUCED_CYTOPLASMIC_PATTERN_RECOGNITION_RECEPTOR_SIGNALING_PATHWAY	GO_REGULATION_OF_VIRAL_INDUCED_CYTOPLASMIC_PATTERN_RECOGNITION_RECEPTOR_SIGNALING_PATHWAY		22	0.376081	1.14822	0.281008	0.350329	1	4366	tags=27%, list=8%, signal=30%
GO_RDNA_HETEROCHROMATIN_ASSEMBLY	GO_RDNA_HETEROCHROMATIN_ASSEMBLY		38	0.404925	1.14798	0.334711	0.350404	1	10143	tags=29%, list=18%, signal=35%
GO_KERATINOCYTE_PROLIFERATION	GO_KERATINOCYTE_PROLIFERATION		49	0.338706	1.14744	0.254789	0.350931	1	8214	tags=27%, list=15%, signal=31%
GO_MESODERMAL_CELL_FATE_COMMITMENT	GO_MESODERMAL_CELL_FATE_COMMITMENT		18	0.416549	1.14716	0.29703	0.35107	1	9052	tags=44%, list=16%, signal=53%
GO_VENTRICULAR_TRABECULA_MYOCARDIUM_MORPHOGENESIS	GO_VENTRICULAR_TRABECULA_MYOCARDIUM_MORPHOGENESIS		16	0.420752	1.14691	0.2875	0.351176	1	9532	tags=50%, list=17%, signal=60%
GO_REGULATION_OF_ANDROGEN_RECEPTOR_SIGNALING_PATHWAY	GO_REGULATION_OF_ANDROGEN_RECEPTOR_SIGNALING_PATHWAY		26	0.350445	1.14677	0.26506	0.351118	1	10461	tags=42%, list=19%, signal=52%
GO_NEGATIVE_REGULATION_OF_CELL_DIVISION	GO_NEGATIVE_REGULATION_OF_CELL_DIVISION		18	0.408113	1.14613	0.276074	0.351707	1	8670	tags=33%, list=16%, signal=39%
GO_NEGATIVE_REGULATION_OF_SMALL_GTPASE_MEDIATED_SIGNAL_TRANSDUCTION	GO_NEGATIVE_REGULATION_OF_SMALL_GTPASE_MEDIATED_SIGNAL_TRANSDUCTION		59	0.32481	1.14542	0.273234	0.352472	1	3496	tags=20%, list=6%, signal=22%
GO_TRICARBOXYLIC_ACID_CYCLE	GO_TRICARBOXYLIC_ACID_CYCLE		34	0.426018	1.14531	0.328657	0.352364	1	13043	tags=47%, list=23%, signal=61%
GO_NOTCH_SIGNALING_PATHWAY	GO_NOTCH_SIGNALING_PATHWAY		193	0.276433	1.14516	0.25	0.352336	1	9761	tags=30%, list=18%, signal=36%
GO_REGULATION_OF_LONG_TERM_NEURONAL_SYNAPTIC_PLASTICITY	GO_REGULATION_OF_LONG_TERM_NEURONAL_SYNAPTIC_PLASTICITY		25	0.365594	1.1448	0.248532	0.352589	1	12114	tags=36%, list=22%, signal=46%
GO_POSITIVE_REGULATION_OF_NEUROTRANSMITTER_SECRETION	GO_POSITIVE_REGULATION_OF_NEUROTRANSMITTER_SECRETION		23	0.362096	1.14386	0.281008	0.353672	1	8520	tags=39%, list=15%, signal=46%
GO_MORPHOGENESIS_OF_AN_EPITHELIAL_SHEET	GO_MORPHOGENESIS_OF_AN_EPITHELIAL_SHEET		58	0.332185	1.14386	0.260692	0.353434	1	7174	tags=26%, list=13%, signal=30%
GO_AXONEMAL_DYNEIN_COMPLEX_ASSEMBLY	GO_AXONEMAL_DYNEIN_COMPLEX_ASSEMBLY		33	0.371739	1.14365	0.292929	0.353463	1	11061	tags=30%, list=20%, signal=38%
GO_REGULATION_OF_PROTEIN_STABILITY	GO_REGULATION_OF_PROTEIN_STABILITY		294	0.266586	1.14347	0.24902	0.353455	1	10971	tags=30%, list=20%, signal=37%
GO_POSITIVE_REGULATION_OF_BIOMINERALIZATION	GO_POSITIVE_REGULATION_OF_BIOMINERALIZATION		48	0.318549	1.1433	0.25	0.353463	1	7308	tags=27%, list=13%, signal=31%
GO_REGULATION_OF_MAMMARY_GLAND_EPITHELIAL_CELL_PROLIFERATION	GO_REGULATION_OF_MAMMARY_GLAND_EPITHELIAL_CELL_PROLIFERATION		17	0.405179	1.14318	0.287645	0.353384	1	10543	tags=41%, list=19%, signal=51%
GO_LIVER_MORPHOGENESIS	GO_LIVER_MORPHOGENESIS		22	0.36919	1.14274	0.275194	0.353737	1	5996	tags=32%, list=11%, signal=36%
GO_PHOSPHATE_ION_TRANSMEMBRANE_TRANSPORT	GO_PHOSPHATE_ION_TRANSMEMBRANE_TRANSPORT		15	0.446779	1.1426	0.285985	0.35369	1	16421	tags=40%, list=30%, signal=57%
GO_NEUROTROPHIN_SIGNALING_PATHWAY	GO_NEUROTROPHIN_SIGNALING_PATHWAY		39	0.341854	1.14149	0.262626	0.35498	1	8297	tags=33%, list=15%, signal=39%
GO_NEGATIVE_REGULATION_OF_PROTEASOMAL_UBIQUITIN_DEPENDENT_PROTEIN_CATABOLIC_PROCESS	GO_NEGATIVE_REGULATION_OF_PROTEASOMAL_UBIQUITIN_DEPENDENT_PROTEIN_CATABOLIC_PROCESS		35	0.354623	1.14039	0.290135	0.356267	1	3423	tags=20%, list=6%, signal=21%
GO_MITOTIC_G1_S_TRANSITION_CHECKPOINT	GO_MITOTIC_G1_S_TRANSITION_CHECKPOINT		64	0.316861	1.14033	0.282983	0.356117	1	16185	tags=48%, list=29%, signal=68%
GO_MITOCHONDRIAL_FISSION	GO_MITOCHONDRIAL_FISSION		42	0.318157	1.13938	0.277014	0.357181	1	8605	tags=31%, list=15%, signal=37%
GO_DETECTION_OF_LIGHT_STIMULUS	GO_DETECTION_OF_LIGHT_STIMULUS		75	0.290606	1.1391	0.204545	0.35734	1	9540	tags=29%, list=17%, signal=35%
GO_POSITIVE_REGULATION_OF_NERVOUS_SYSTEM_PROCESS	GO_POSITIVE_REGULATION_OF_NERVOUS_SYSTEM_PROCESS		65	0.328031	1.13856	0.276923	0.357871	1	13805	tags=45%, list=25%, signal=59%
GO_CARBOHYDRATE_TRANSMEMBRANE_TRANSPORT	GO_CARBOHYDRATE_TRANSMEMBRANE_TRANSPORT		116	0.286102	1.13827	0.225243	0.358055	1	7969	tags=26%, list=14%, signal=30%
GO_ANATOMICAL_STRUCTURE_MATURATION	GO_ANATOMICAL_STRUCTURE_MATURATION		234	0.262732	1.1376	0.197581	0.358657	1	7253	tags=24%, list=13%, signal=27%
GO_CELL_CYCLE_DNA_REPLICATION	GO_CELL_CYCLE_DNA_REPLICATION		65	0.418718	1.13746	0.353783	0.358594	1	7258	tags=34%, list=13%, signal=39%
GO_REGULATION_OF_ENDOCRINE_PROCESS	GO_REGULATION_OF_ENDOCRINE_PROCESS		44	0.34506	1.13742	0.241176	0.358405	1	11085	tags=34%, list=20%, signal=43%
GO_MITOTIC_METAPHASE_PLATE_CONGRESSION	GO_MITOTIC_METAPHASE_PLATE_CONGRESSION		47	0.39126	1.13684	0.338174	0.359003	1	6969	tags=28%, list=13%, signal=32%
GO_RESPONSE_TO_ACETYLCHOLINE	GO_RESPONSE_TO_ACETYLCHOLINE		29	0.354109	1.13638	0.258064	0.359372	1	12409	tags=55%, list=22%, signal=71%
GO_COLLECTING_DUCT_DEVELOPMENT	GO_COLLECTING_DUCT_DEVELOPMENT		15	0.410731	1.13613	0.282983	0.359483	1	14365	tags=53%, list=26%, signal=72%
GO_REGULATION_OF_CELL_CYCLE_G1_S_PHASE_TRANSITION	GO_REGULATION_OF_CELL_CYCLE_G1_S_PHASE_TRANSITION		194	0.271628	1.13603	0.252918	0.359386	1	9093	tags=27%, list=16%, signal=32%
GO_TRANSCRIPTION_INITIATION_FROM_RNA_POLYMERASE_I_PROMOTER	GO_TRANSCRIPTION_INITIATION_FROM_RNA_POLYMERASE_I_PROMOTER		38	0.360824	1.13563	0.309572	0.359692	1	13586	tags=47%, list=24%, signal=63%
GO_CELL_AGING	GO_CELL_AGING		111	0.295814	1.13552	0.253061	0.359588	1	9248	tags=30%, list=17%, signal=36%
GO_RNA_POLYMERASE_II_PREINITIATION_COMPLEX_ASSEMBLY	GO_RNA_POLYMERASE_II_PREINITIATION_COMPLEX_ASSEMBLY		25	0.370284	1.13521	0.294589	0.359782	1	10710	tags=48%, list=19%, signal=59%
GO_REGULATION_OF_BLOOD_CIRCULATION	GO_REGULATION_OF_BLOOD_CIRCULATION		295	0.28383	1.13471	0.255906	0.360206	1	12138	tags=34%, list=22%, signal=43%
GO_REGULATION_OF_GLUCOSE_TRANSMEMBRANE_TRANSPORT	GO_REGULATION_OF_GLUCOSE_TRANSMEMBRANE_TRANSPORT		77	0.298004	1.1347	0.25	0.35997	1	7969	tags=25%, list=14%, signal=29%
GO_RESPONSE_TO_COCAINE	GO_RESPONSE_TO_COCAINE		48	0.326171	1.1342	0.260081	0.360437	1	15819	tags=46%, list=28%, signal=64%
GO_NEGATIVE_REGULATION_OF_EPITHELIAL_CELL_MIGRATION	GO_NEGATIVE_REGULATION_OF_EPITHELIAL_CELL_MIGRATION		107	0.271846	1.13381	0.256673	0.360741	1	8628	tags=25%, list=16%, signal=30%
GO_PROTEIN_HYDROXYLATION	GO_PROTEIN_HYDROXYLATION		27	0.411049	1.13305	0.305499	0.361585	1	19933	tags=56%, list=36%, signal=87%
GO_CELLULAR_PROTEIN_CONTAINING_COMPLEX_LOCALIZATION	GO_CELLULAR_PROTEIN_CONTAINING_COMPLEX_LOCALIZATION		25	0.370141	1.13199	0.290061	0.362845	1	8212	tags=32%, list=15%, signal=38%
GO_SYNAPTIC_TRANSMISSION_GLUTAMATERGIC	GO_SYNAPTIC_TRANSMISSION_GLUTAMATERGIC		95	0.298277	1.13199	0.254174	0.362602	1	14380	tags=44%, list=26%, signal=60%
GO_2_OXOGLUTARATE_METABOLIC_PROCESS	GO_2_OXOGLUTARATE_METABOLIC_PROCESS		16	0.419984	1.13115	0.314672	0.363511	1	11111	tags=38%, list=20%, signal=47%
GO_NUCLEOSOME_POSITIONING	GO_NUCLEOSOME_POSITIONING		15	0.441507	1.13063	0.291498	0.363979	1	6345	tags=27%, list=11%, signal=30%
GO_RNA_DESTABILIZATION	GO_RNA_DESTABILIZATION		35	0.354113	1.12804	0.30566	0.367336	1	8889	tags=43%, list=16%, signal=51%
GO_FEMALE_GENITALIA_DEVELOPMENT	GO_FEMALE_GENITALIA_DEVELOPMENT		17	0.400208	1.12798	0.313953	0.367176	1	9532	tags=47%, list=17%, signal=57%
GO_POSITIVE_REGULATION_OF_CELL_CYCLE_ARREST	GO_POSITIVE_REGULATION_OF_CELL_CYCLE_ARREST		80	0.297848	1.12749	0.270428	0.367611	1	16185	tags=44%, list=29%, signal=62%
GO_POSITIVE_REGULATION_OF_NOTCH_SIGNALING_PATHWAY	GO_POSITIVE_REGULATION_OF_NOTCH_SIGNALING_PATHWAY		55	0.317559	1.1272	0.291585	0.367768	1	9248	tags=33%, list=17%, signal=39%
GO_REGULATION_OF_CELLULAR_PROTEIN_CATABOLIC_PROCESS	GO_REGULATION_OF_CELLULAR_PROTEIN_CATABOLIC_PROCESS		258	0.268458	1.12616	0.267823	0.368994	1	5640	tags=21%, list=10%, signal=23%
GO_MALE_MEIOSIS_I	GO_MALE_MEIOSIS_I		24	0.367076	1.12608	0.309091	0.368864	1	19472	tags=67%, list=35%, signal=103%
GO_CELL_MIGRATION_INVOLVED_IN_HEART_DEVELOPMENT	GO_CELL_MIGRATION_INVOLVED_IN_HEART_DEVELOPMENT		18	0.367407	1.12566	0.296078	0.369205	1	19780	tags=61%, list=36%, signal=95%
GO_MELANOCYTE_DIFFERENTIATION	GO_MELANOCYTE_DIFFERENTIATION		26	0.366611	1.12558	0.292543	0.369083	1	6040	tags=27%, list=11%, signal=30%
GO_REPRODUCTIVE_BEHAVIOR	GO_REPRODUCTIVE_BEHAVIOR		30	0.347307	1.12477	0.277445	0.369988	1	13598	tags=47%, list=24%, signal=62%
GO_REGULATION_OF_CHROMATIN_SILENCING	GO_REGULATION_OF_CHROMATIN_SILENCING		19	0.410561	1.12464	0.336798	0.369915	1	5402	tags=21%, list=10%, signal=23%
GO_NEGATIVE_REGULATION_OF_GTPASE_ACTIVITY	GO_NEGATIVE_REGULATION_OF_GTPASE_ACTIVITY		47	0.314977	1.12386	0.263653	0.370814	1	8685	tags=36%, list=16%, signal=43%
GO_NEGATIVE_REGULATION_OF_FATTY_ACID_BIOSYNTHETIC_PROCESS	GO_NEGATIVE_REGULATION_OF_FATTY_ACID_BIOSYNTHETIC_PROCESS		21	0.36384	1.12376	0.289206	0.370702	1	6801	tags=24%, list=12%, signal=27%
GO_REGULATION_OF_PROTEIN_CONTAINING_COMPLEX_DISASSEMBLY	GO_REGULATION_OF_PROTEIN_CONTAINING_COMPLEX_DISASSEMBLY		122	0.288181	1.1234	0.269531	0.370972	1	8770	tags=30%, list=16%, signal=35%
GO_DOPAMINE_TRANSPORT	GO_DOPAMINE_TRANSPORT		49	0.33464	1.12336	0.274	0.370775	1	18825	tags=57%, list=34%, signal=86%
GO_FEMALE_SEX_DIFFERENTIATION	GO_FEMALE_SEX_DIFFERENTIATION		119	0.275346	1.123	0.246183	0.371052	1	10104	tags=29%, list=18%, signal=36%
GO_PROTEIN_TRANSMEMBRANE_IMPORT_INTO_INTRACELLULAR_ORGANELLE	GO_PROTEIN_TRANSMEMBRANE_IMPORT_INTO_INTRACELLULAR_ORGANELLE		35	0.369877	1.12279	0.307692	0.371098	1	5954	tags=26%, list=11%, signal=29%
GO_NEGATIVE_REGULATION_OF_PLASMA_MEMBRANE_BOUNDED_CELL_PROJECTION_ASSEMBLY	GO_NEGATIVE_REGULATION_OF_PLASMA_MEMBRANE_BOUNDED_CELL_PROJECTION_ASSEMBLY		28	0.343764	1.12277	0.295858	0.370863	1	7738	tags=32%, list=14%, signal=37%
GO_STEROID_BIOSYNTHETIC_PROCESS	GO_STEROID_BIOSYNTHETIC_PROCESS		197	0.273758	1.12273	0.269006	0.370684	1	15353	tags=39%, list=28%, signal=54%
GO_REGULATION_OF_PEPTIDYL_LYSINE_ACETYLATION	GO_REGULATION_OF_PEPTIDYL_LYSINE_ACETYLATION		61	0.307878	1.12054	0.284274	0.373492	1	11044	tags=36%, list=20%, signal=45%
GO_TRNA_METHYLATION	GO_TRNA_METHYLATION		40	0.348032	1.12027	0.316406	0.373615	1	15035	tags=52%, list=27%, signal=72%
GO_REGULATION_OF_CATION_CHANNEL_ACTIVITY	GO_REGULATION_OF_CATION_CHANNEL_ACTIVITY		182	0.275252	1.12009	0.259615	0.373615	1	13805	tags=38%, list=25%, signal=51%
GO_PEPTIDYL_ARGININE_MODIFICATION	GO_PEPTIDYL_ARGININE_MODIFICATION		27	0.369195	1.11847	0.325758	0.375639	1	7693	tags=30%, list=14%, signal=34%
GO_RHODOPSIN_MEDIATED_SIGNALING_PATHWAY	GO_RHODOPSIN_MEDIATED_SIGNALING_PATHWAY		29	0.331977	1.11824	0.258064	0.375755	1	12684	tags=38%, list=23%, signal=49%
GO_REGULATION_OF_NUCLEAR_CELL_CYCLE_DNA_REPLICATION	GO_REGULATION_OF_NUCLEAR_CELL_CYCLE_DNA_REPLICATION		17	0.42187	1.1174	0.337972	0.376672	1	6581	tags=35%, list=12%, signal=40%
GO_INSULIN_SECRETION	GO_INSULIN_SECRETION		213	0.265031	1.11692	0.248497	0.377111	1	10494	tags=30%, list=19%, signal=36%
GO_REGULATION_OF_CELL_AGING	GO_REGULATION_OF_CELL_AGING		54	0.311067	1.11687	0.297189	0.37695	1	8876	tags=30%, list=16%, signal=35%
GO_HEART_PROCESS	GO_HEART_PROCESS		290	0.286691	1.11678	0.299029	0.376834	1	12138	tags=35%, list=22%, signal=44%
GO_ESTABLISHMENT_OF_PROTEIN_LOCALIZATION_TO_POSTSYNAPTIC_MEMBRANE	GO_ESTABLISHMENT_OF_PROTEIN_LOCALIZATION_TO_POSTSYNAPTIC_MEMBRANE		18	0.38468	1.11663	0.305019	0.376795	1	5169	tags=28%, list=9%, signal=31%
GO_RESPONSE_TO_INSULIN	GO_RESPONSE_TO_INSULIN		283	0.270214	1.11625	0.274436	0.377101	1	10425	tags=28%, list=19%, signal=35%
GO_GAS_TRANSPORT	GO_GAS_TRANSPORT		20	0.422258	1.11596	0.320487	0.377269	1	19605	tags=60%, list=35%, signal=93%
GO_REGULATION_OF_FATTY_ACID_OXIDATION	GO_REGULATION_OF_FATTY_ACID_OXIDATION		32	0.359592	1.11539	0.307393	0.37785	1	9069	tags=31%, list=16%, signal=37%
GO_TRABECULA_MORPHOGENESIS	GO_TRABECULA_MORPHOGENESIS		49	0.318001	1.11506	0.3083	0.378055	1	9811	tags=37%, list=18%, signal=45%
GO_ENDOMEMBRANE_SYSTEM_ORGANIZATION	GO_ENDOMEMBRANE_SYSTEM_ORGANIZATION		468	0.256752	1.1148	0.268482	0.37817	1	11193	tags=30%, list=20%, signal=37%
GO_STEROID_HORMONE_SECRETION	GO_STEROID_HORMONE_SECRETION		21	0.390002	1.11464	0.295938	0.378164	1	17762	tags=48%, list=32%, signal=70%
GO_BLASTOCYST_FORMATION	GO_BLASTOCYST_FORMATION		39	0.330869	1.11456	0.311155	0.378019	1	4944	tags=28%, list=9%, signal=31%
GO_MONOSACCHARIDE_METABOLIC_PROCESS	GO_MONOSACCHARIDE_METABOLIC_PROCESS		296	0.264746	1.1133	0.258893	0.379583	1	9083	tags=26%, list=16%, signal=31%
GO_SYNAPSE_MATURATION	GO_SYNAPSE_MATURATION		26	0.35951	1.11321	0.310476	0.379475	1	6974	tags=31%, list=13%, signal=35%
GO_CELLULAR_RESPONSE_TO_RETINOIC_ACID	GO_CELLULAR_RESPONSE_TO_RETINOIC_ACID		67	0.30841	1.11316	0.285714	0.379293	1	9901	tags=36%, list=18%, signal=44%
GO_ANOIKIS	GO_ANOIKIS		34	0.338362	1.11295	0.291902	0.379335	1	5072	tags=21%, list=9%, signal=23%
GO_NEGATIVE_REGULATION_OF_EPITHELIAL_CELL_PROLIFERATION	GO_NEGATIVE_REGULATION_OF_EPITHELIAL_CELL_PROLIFERATION		161	0.257132	1.11248	0.247012	0.379761	1	8532	tags=25%, list=15%, signal=30%
GO_ALPHA_AMINO_ACID_METABOLIC_PROCESS	GO_ALPHA_AMINO_ACID_METABOLIC_PROCESS		201	0.263745	1.11171	0.269307	0.380605	1	11967	tags=32%, list=22%, signal=41%
GO_MYOTUBE_CELL_DEVELOPMENT	GO_MYOTUBE_CELL_DEVELOPMENT		35	0.386689	1.11068	0.338115	0.381841	1	8925	tags=37%, list=16%, signal=44%
GO_RIBONUCLEOPROTEIN_COMPLEX_BIOGENESIS	GO_RIBONUCLEOPROTEIN_COMPLEX_BIOGENESIS		479	0.321237	1.11056	0.364	0.381745	1	10333	tags=28%, list=19%, signal=34%
GO_NEGATIVE_REGULATION_OF_MUSCLE_CELL_APOPTOTIC_PROCESS	GO_NEGATIVE_REGULATION_OF_MUSCLE_CELL_APOPTOTIC_PROCESS		46	0.311689	1.11017	0.268714	0.382051	1	5996	tags=26%, list=11%, signal=29%
GO_POSITIVE_REGULATION_OF_GLYCOGEN_METABOLIC_PROCESS	GO_POSITIVE_REGULATION_OF_GLYCOGEN_METABOLIC_PROCESS		17	0.384467	1.10991	0.338583	0.382163	1	16858	tags=53%, list=30%, signal=76%
GO_KERATAN_SULFATE_BIOSYNTHETIC_PROCESS	GO_KERATAN_SULFATE_BIOSYNTHETIC_PROCESS		28	0.367214	1.10958	0.331237	0.382361	1	15195	tags=46%, list=27%, signal=64%
GO_SODIUM_ION_IMPORT_ACROSS_PLASMA_MEMBRANE	GO_SODIUM_ION_IMPORT_ACROSS_PLASMA_MEMBRANE		19	0.395311	1.10923	0.299603	0.382612	1	12204	tags=53%, list=22%, signal=67%
GO_CARDIAC_MUSCLE_TISSUE_MORPHOGENESIS	GO_CARDIAC_MUSCLE_TISSUE_MORPHOGENESIS		62	0.359587	1.10896	0.358	0.382781	1	14015	tags=44%, list=25%, signal=58%
GO_HYPOTHALAMUS_DEVELOPMENT	GO_HYPOTHALAMUS_DEVELOPMENT		21	0.400495	1.10873	0.313765	0.38284	1	11840	tags=48%, list=21%, signal=60%
GO_CELLULAR_RESPONSE_TO_FATTY_ACID	GO_CELLULAR_RESPONSE_TO_FATTY_ACID		55	0.307025	1.10777	0.297913	0.383936	1	11149	tags=40%, list=20%, signal=50%
GO_RESPONSE_TO_STARVATION	GO_RESPONSE_TO_STARVATION		206	0.265138	1.10753	0.294118	0.384042	1	10291	tags=27%, list=19%, signal=33%
GO_ADRENAL_GLAND_DEVELOPMENT	GO_ADRENAL_GLAND_DEVELOPMENT		24	0.371593	1.10733	0.320463	0.384083	1	19297	tags=67%, list=35%, signal=102%
GO_RIBOSE_PHOSPHATE_METABOLIC_PROCESS	GO_RIBOSE_PHOSPHATE_METABOLIC_PROCESS		427	0.25974	1.1073	0.287938	0.383878	1	12230	tags=32%, list=22%, signal=40%
GO_REGULATION_OF_CAMP_DEPENDENT_PROTEIN_KINASE_ACTIVITY	GO_REGULATION_OF_CAMP_DEPENDENT_PROTEIN_KINASE_ACTIVITY		20	0.362948	1.10707	0.310734	0.38396	1	5227	tags=30%, list=9%, signal=33%
GO_NEGATIVE_REGULATION_OF_CELL_CYCLE_PROCESS	GO_NEGATIVE_REGULATION_OF_CELL_CYCLE_PROCESS		344	0.274763	1.1068	0.346614	0.384115	1	7308	tags=25%, list=13%, signal=29%
GO_NEGATIVE_REGULATION_OF_PROTEIN_LOCALIZATION_TO_NUCLEUS	GO_NEGATIVE_REGULATION_OF_PROTEIN_LOCALIZATION_TO_NUCLEUS		31	0.336846	1.1063	0.283133	0.384596	1	4636	tags=23%, list=8%, signal=25%
GO_EYE_PHOTORECEPTOR_CELL_DEVELOPMENT	GO_EYE_PHOTORECEPTOR_CELL_DEVELOPMENT		35	0.323249	1.10437	0.277883	0.387134	1	16242	tags=60%, list=29%, signal=85%
GO_GLYCOPROTEIN_BIOSYNTHETIC_PROCESS	GO_GLYCOPROTEIN_BIOSYNTHETIC_PROCESS		339	0.280277	1.10321	0.313373	0.38861	1	12645	tags=36%, list=23%, signal=47%
GO_CELLULAR_RESPONSE_TO_VITAMIN_D	GO_CELLULAR_RESPONSE_TO_VITAMIN_D		23	0.362016	1.10283	0.290807	0.388861	1	11114	tags=48%, list=20%, signal=60%
GO_CELLULAR_RESPONSE_TO_VITAMIN	GO_CELLULAR_RESPONSE_TO_VITAMIN		32	0.331811	1.10278	0.305019	0.388678	1	11114	tags=44%, list=20%, signal=55%
GO_NEGATIVE_REGULATION_OF_PROTEIN_CATABOLIC_PROCESS	GO_NEGATIVE_REGULATION_OF_PROTEIN_CATABOLIC_PROCESS		132	0.276874	1.10199	0.303213	0.389539	1	5119	tags=20%, list=9%, signal=22%
GO_RESPONSE_TO_ACID_CHEMICAL	GO_RESPONSE_TO_ACID_CHEMICAL		131	0.265311	1.10199	0.28626	0.389291	1	10401	tags=32%, list=19%, signal=39%
GO_REGULATION_OF_PROTEIN_MODIFICATION_BY_SMALL_PROTEIN_CONJUGATION_OR_REMOVAL	GO_REGULATION_OF_PROTEIN_MODIFICATION_BY_SMALL_PROTEIN_CONJUGATION_OR_REMOVAL		241	0.266263	1.10176	0.312016	0.389346	1	9292	tags=27%, list=17%, signal=33%
GO_POSTREPLICATION_REPAIR	GO_POSTREPLICATION_REPAIR		52	0.349327	1.10132	0.367886	0.389767	1	8942	tags=38%, list=16%, signal=46%
GO_NEGATIVE_REGULATION_OF_TORC1_SIGNALING	GO_NEGATIVE_REGULATION_OF_TORC1_SIGNALING		16	0.404663	1.10131	0.331288	0.389526	1	12241	tags=44%, list=22%, signal=56%
GO_MITOCHONDRIAL_CALCIUM_ION_TRANSMEMBRANE_TRANSPORT	GO_MITOCHONDRIAL_CALCIUM_ION_TRANSMEMBRANE_TRANSPORT		25	0.372203	1.10102	0.341897	0.389679	1	2431	tags=16%, list=4%, signal=17%
GO_ERYTHROCYTE_MATURATION	GO_ERYTHROCYTE_MATURATION		16	0.386942	1.10099	0.350282	0.389465	1	5637	tags=38%, list=10%, signal=42%
GO_DENDRITIC_SPINE_MAINTENANCE	GO_DENDRITIC_SPINE_MAINTENANCE		20	0.380687	1.10079	0.324597	0.389512	1	13790	tags=45%, list=25%, signal=60%
GO_PYRUVATE_METABOLIC_PROCESS	GO_PYRUVATE_METABOLIC_PROCESS		152	0.291279	1.10033	0.321063	0.389981	1	12230	tags=31%, list=22%, signal=40%
GO_TOR_SIGNALING	GO_TOR_SIGNALING		123	0.268712	1.09998	0.294007	0.390222	1	11359	tags=29%, list=20%, signal=37%
GO_REGULATION_OF_MYELINATION	GO_REGULATION_OF_MYELINATION		46	0.323312	1.09947	0.326446	0.390703	1	1869	tags=20%, list=3%, signal=20%
GO_MITOTIC_CYTOKINESIS	GO_MITOTIC_CYTOKINESIS		72	0.318155	1.09937	0.333333	0.390615	1	8775	tags=32%, list=16%, signal=38%
GO_REGULATION_OF_PEPTIDE_HORMONE_SECRETION	GO_REGULATION_OF_PEPTIDE_HORMONE_SECRETION		213	0.257529	1.09932	0.264113	0.390436	1	10494	tags=29%, list=19%, signal=36%
GO_PHOTOTRANSDUCTION_VISIBLE_LIGHT	GO_PHOTOTRANSDUCTION_VISIBLE_LIGHT		34	0.317292	1.09888	0.282306	0.39081	1	15842	tags=44%, list=29%, signal=62%
GO_CATECHOLAMINE_UPTAKE	GO_CATECHOLAMINE_UPTAKE		18	0.376706	1.09846	0.311871	0.391188	1	17634	tags=67%, list=32%, signal=98%
GO_REGULATION_OF_GLIAL_CELL_DIFFERENTIATION	GO_REGULATION_OF_GLIAL_CELL_DIFFERENTIATION		74	0.305936	1.09814	0.315041	0.391376	1	13985	tags=43%, list=25%, signal=58%
GO_OOCYTE_MATURATION	GO_OOCYTE_MATURATION		27	0.348492	1.09724	0.320312	0.39243	1	19361	tags=56%, list=35%, signal=85%
GO_WATER_HOMEOSTASIS	GO_WATER_HOMEOSTASIS		79	0.298243	1.09675	0.272901	0.392891	1	12607	tags=37%, list=23%, signal=47%
GO_REGULATION_OF_UBIQUITIN_DEPENDENT_PROTEIN_CATABOLIC_PROCESS	GO_REGULATION_OF_UBIQUITIN_DEPENDENT_PROTEIN_CATABOLIC_PROCESS		158	0.279162	1.09662	0.312377	0.39281	1	3423	tags=18%, list=6%, signal=19%
GO_DEPHOSPHORYLATION	GO_DEPHOSPHORYLATION		492	0.243031	1.09573	0.281609	0.393867	1	9269	tags=26%, list=17%, signal=31%
GO_POSITIVE_REGULATION_OF_CARBOHYDRATE_METABOLIC_PROCESS	GO_POSITIVE_REGULATION_OF_CARBOHYDRATE_METABOLIC_PROCESS		84	0.283168	1.09545	0.301923	0.394024	1	10228	tags=31%, list=18%, signal=38%
GO_ESTABLISHMENT_OF_EPITHELIAL_CELL_POLARITY	GO_ESTABLISHMENT_OF_EPITHELIAL_CELL_POLARITY		30	0.333814	1.09511	0.334	0.394258	1	7579	tags=33%, list=14%, signal=39%
GO_NUCLEOTIDE_EXCISION_REPAIR_PREINCISION_COMPLEX_STABILIZATION	GO_NUCLEOTIDE_EXCISION_REPAIR_PREINCISION_COMPLEX_STABILIZATION		21	0.383628	1.09506	0.353061	0.394081	1	11524	tags=48%, list=21%, signal=60%
GO_CELLULAR_AMINO_ACID_CATABOLIC_PROCESS	GO_CELLULAR_AMINO_ACID_CATABOLIC_PROCESS		123	0.276484	1.09484	0.306202	0.394181	1	11967	tags=33%, list=22%, signal=41%
GO_ALPHA_AMINO_ACID_CATABOLIC_PROCESS	GO_ALPHA_AMINO_ACID_CATABOLIC_PROCESS		103	0.280792	1.09433	0.29572	0.394641	1	11967	tags=34%, list=22%, signal=43%
GO_SENSORY_PERCEPTION_OF_TEMPERATURE_STIMULUS	GO_SENSORY_PERCEPTION_OF_TEMPERATURE_STIMULUS		23	0.336133	1.09404	0.3125	0.394818	1	13330	tags=52%, list=24%, signal=69%
GO_PROTEIN_AUTOUBIQUITINATION	GO_PROTEIN_AUTOUBIQUITINATION		74	0.293401	1.093	0.306667	0.396107	1	9205	tags=32%, list=17%, signal=39%
GO_PEPTIDE_HORMONE_SECRETION	GO_PEPTIDE_HORMONE_SECRETION		257	0.254006	1.0926	0.264113	0.396433	1	10494	tags=28%, list=19%, signal=35%
GO_POSITIVE_REGULATION_OF_PROTEIN_ACETYLATION	GO_POSITIVE_REGULATION_OF_PROTEIN_ACETYLATION		43	0.317459	1.09127	0.329457	0.39813	1	6012	tags=23%, list=11%, signal=26%
GO_TROPHECTODERMAL_CELL_DIFFERENTIATION	GO_TROPHECTODERMAL_CELL_DIFFERENTIATION		15	0.396381	1.09118	0.353877	0.398001	1	9601	tags=47%, list=17%, signal=56%
GO_PROTEIN_K48_LINKED_UBIQUITINATION	GO_PROTEIN_K48_LINKED_UBIQUITINATION		57	0.315725	1.09078	0.322957	0.398361	1	7487	tags=25%, list=13%, signal=28%
GO_PROTEIN_LOCALIZATION_TO_MICROTUBULE	GO_PROTEIN_LOCALIZATION_TO_MICROTUBULE		18	0.389813	1.09062	0.349802	0.39835	1	6565	tags=28%, list=12%, signal=31%
GO_CILIUM_OR_FLAGELLUM_DEPENDENT_CELL_MOTILITY	GO_CILIUM_OR_FLAGELLUM_DEPENDENT_CELL_MOTILITY		121	0.267539	1.08955	0.30814	0.399635	1	19523	tags=45%, list=35%, signal=70%
GO_CELLULAR_RESPONSE_TO_GAMMA_RADIATION	GO_CELLULAR_RESPONSE_TO_GAMMA_RADIATION		30	0.3329	1.0892	0.330153	0.399902	1	6842	tags=27%, list=12%, signal=30%
GO_RRNA_TRANSCRIPTION	GO_RRNA_TRANSCRIPTION		33	0.362526	1.08907	0.376238	0.399851	1	8645	tags=33%, list=16%, signal=39%
GO_CELLULAR_HYPEROSMOTIC_RESPONSE	GO_CELLULAR_HYPEROSMOTIC_RESPONSE		15	0.385847	1.08883	0.353414	0.399976	1	5620	tags=33%, list=10%, signal=37%
GO_OVARIAN_FOLLICLE_DEVELOPMENT	GO_OVARIAN_FOLLICLE_DEVELOPMENT		57	0.288032	1.08757	0.284069	0.401515	1	6357	tags=26%, list=11%, signal=30%
GO_NEGATIVE_REGULATION_OF_LIPID_METABOLIC_PROCESS	GO_NEGATIVE_REGULATION_OF_LIPID_METABOLIC_PROCESS		98	0.270972	1.08732	0.300395	0.401647	1	7756	tags=23%, list=14%, signal=27%
GO_NEGATIVE_REGULATION_OF_SYSTEMIC_ARTERIAL_BLOOD_PRESSURE	GO_NEGATIVE_REGULATION_OF_SYSTEMIC_ARTERIAL_BLOOD_PRESSURE		19	0.373911	1.0872	0.344231	0.401559	1	14774	tags=53%, list=27%, signal=72%
GO_EPOXYGENASE_P450_PATHWAY	GO_EPOXYGENASE_P450_PATHWAY		20	0.416508	1.08714	0.359768	0.401384	1	11455	tags=40%, list=21%, signal=50%
GO_REGULATION_OF_EPITHELIAL_CELL_DIFFERENTIATION	GO_REGULATION_OF_EPITHELIAL_CELL_DIFFERENTIATION		164	0.262161	1.08674	0.302658	0.401714	1	6701	tags=23%, list=12%, signal=26%
GO_PROTEIN_K63_LINKED_UBIQUITINATION	GO_PROTEIN_K63_LINKED_UBIQUITINATION		57	0.299966	1.08596	0.314672	0.402629	1	9768	tags=33%, list=18%, signal=40%
GO_INNER_DYNEIN_ARM_ASSEMBLY	GO_INNER_DYNEIN_ARM_ASSEMBLY		15	0.414304	1.08557	0.371951	0.402951	1	11061	tags=33%, list=20%, signal=42%
GO_ONE_CARBON_METABOLIC_PROCESS	GO_ONE_CARBON_METABOLIC_PROCESS		40	0.308806	1.08475	0.321357	0.403842	1	10212	tags=33%, list=18%, signal=40%
GO_NEGATIVE_REGULATION_OF_GENE_SILENCING	GO_NEGATIVE_REGULATION_OF_GENE_SILENCING		36	0.315582	1.08451	0.319277	0.403913	1	7437	tags=25%, list=13%, signal=29%
GO_FATTY_ACYL_COA_METABOLIC_PROCESS	GO_FATTY_ACYL_COA_METABOLIC_PROCESS		41	0.327986	1.08403	0.324219	0.40436	1	7239	tags=29%, list=13%, signal=34%
GO_REGULATION_OF_SIGNALING_RECEPTOR_ACTIVITY	GO_REGULATION_OF_SIGNALING_RECEPTOR_ACTIVITY		173	0.260727	1.08351	0.300195	0.404868	1	10278	tags=29%, list=19%, signal=36%
GO_RESPONSE_TO_PEPTIDE_HORMONE	GO_RESPONSE_TO_PEPTIDE_HORMONE		446	0.2492	1.08347	0.28281	0.40466	1	10425	tags=27%, list=19%, signal=33%
GO_FATTY_ACID_HOMEOSTASIS	GO_FATTY_ACID_HOMEOSTASIS		17	0.389551	1.08322	0.347561	0.404778	1	10228	tags=29%, list=18%, signal=36%
GO_SIGNAL_TRANSDUCTION_INVOLVED_IN_REGULATION_OF_GENE_EXPRESSION	GO_SIGNAL_TRANSDUCTION_INVOLVED_IN_REGULATION_OF_GENE_EXPRESSION		20	0.364485	1.08303	0.339623	0.404797	1	19665	tags=60%, list=35%, signal=93%
GO_POSITIVE_REGULATION_OF_EPITHELIAL_CELL_PROLIFERATION	GO_POSITIVE_REGULATION_OF_EPITHELIAL_CELL_PROLIFERATION		206	0.259102	1.08274	0.320236	0.404958	1	9290	tags=27%, list=17%, signal=32%
GO_REGULATION_OF_SKELETAL_MUSCLE_ADAPTATION	GO_REGULATION_OF_SKELETAL_MUSCLE_ADAPTATION		15	0.509255	1.08266	0.442043	0.404806	1	19753	tags=60%, list=36%, signal=93%
GO_RESPONSE_TO_MONOSACCHARIDE	GO_RESPONSE_TO_MONOSACCHARIDE		205	0.257504	1.08256	0.294118	0.404682	1	10310	tags=30%, list=19%, signal=37%
GO_NEGATIVE_REGULATION_OF_CIRCADIAN_RHYTHM	GO_NEGATIVE_REGULATION_OF_CIRCADIAN_RHYTHM		15	0.413324	1.08237	0.35654	0.404719	1	6425	tags=33%, list=12%, signal=38%
GO_REGULATION_OF_NEURONAL_SYNAPTIC_PLASTICITY	GO_REGULATION_OF_NEURONAL_SYNAPTIC_PLASTICITY		53	0.306396	1.08202	0.335968	0.404965	1	13073	tags=36%, list=24%, signal=47%
GO_MUSCLE_FIBER_DEVELOPMENT	GO_MUSCLE_FIBER_DEVELOPMENT		60	0.379105	1.08064	0.385542	0.406783	1	5721	tags=25%, list=10%, signal=28%
GO_TRANSLESION_SYNTHESIS	GO_TRANSLESION_SYNTHESIS		42	0.35171	1.07996	0.370062	0.407542	1	8942	tags=40%, list=16%, signal=48%
GO_VESICLE_LOCALIZATION	GO_VESICLE_LOCALIZATION		229	0.269434	1.07872	0.332008	0.40913	1	11600	tags=34%, list=21%, signal=43%
GO_REGULATION_OF_RECEPTOR_INTERNALIZATION	GO_REGULATION_OF_RECEPTOR_INTERNALIZATION		57	0.290142	1.07866	0.330116	0.40896	1	5906	tags=26%, list=11%, signal=29%
GO_REGULATION_OF_PROTEASOMAL_UBIQUITIN_DEPENDENT_PROTEIN_CATABOLIC_PROCESS	GO_REGULATION_OF_PROTEASOMAL_UBIQUITIN_DEPENDENT_PROTEIN_CATABOLIC_PROCESS		130	0.282732	1.07829	0.359768	0.40923	1	5640	tags=21%, list=10%, signal=23%
GO_RESPONSE_TO_ACTIVITY	GO_RESPONSE_TO_ACTIVITY		70	0.297166	1.07782	0.324952	0.409644	1	11945	tags=34%, list=22%, signal=44%
GO_MOTOR_NEURON_AXON_GUIDANCE	GO_MOTOR_NEURON_AXON_GUIDANCE		31	0.339287	1.0776	0.364372	0.409705	1	12311	tags=45%, list=22%, signal=58%
GO_POSITIVE_REGULATION_OF_PROTEIN_MODIFICATION_BY_SMALL_PROTEIN_CONJUGATION_OR_REMOVAL	GO_POSITIVE_REGULATION_OF_PROTEIN_MODIFICATION_BY_SMALL_PROTEIN_CONJUGATION_OR_REMOVAL		140	0.273815	1.07646	0.347409	0.411162	1	9011	tags=29%, list=16%, signal=34%
GO_EPITHELIAL_CELL_MORPHOGENESIS	GO_EPITHELIAL_CELL_MORPHOGENESIS		36	0.351075	1.07624	0.348748	0.41124	1	9196	tags=33%, list=17%, signal=40%
GO_REGULATION_OF_LIPOPROTEIN_METABOLIC_PROCESS	GO_REGULATION_OF_LIPOPROTEIN_METABOLIC_PROCESS		15	0.389288	1.07501	0.376673	0.412814	1	9807	tags=33%, list=18%, signal=40%
GO_3_PHOSPHOADENOSINE_5_PHOSPHOSULFATE_METABOLIC_PROCESS	GO_3_PHOSPHOADENOSINE_5_PHOSPHOSULFATE_METABOLIC_PROCESS		24	0.354582	1.07291	0.358382	0.415777	1	6666	tags=25%, list=12%, signal=28%
GO_NEGATIVE_REGULATION_OF_MEMBRANE_POTENTIAL	GO_NEGATIVE_REGULATION_OF_MEMBRANE_POTENTIAL		15	0.371227	1.07273	0.366541	0.415794	1	13153	tags=60%, list=24%, signal=79%
GO_LIPID_MODIFICATION	GO_LIPID_MODIFICATION		271	0.25924	1.07167	0.341651	0.41711	1	9404	tags=25%, list=17%, signal=31%
GO_POSITIVE_REGULATION_OF_TRANSCRIPTION_OF_NOTCH_RECEPTOR_TARGET	GO_POSITIVE_REGULATION_OF_TRANSCRIPTION_OF_NOTCH_RECEPTOR_TARGET		18	0.382461	1.07143	0.386538	0.417178	1	8184	tags=39%, list=15%, signal=46%
GO_MULTI_ORGANISM_LOCALIZATION	GO_MULTI_ORGANISM_LOCALIZATION		66	0.314592	1.0714	0.365269	0.41697	1	3594	tags=20%, list=6%, signal=21%
GO_TELOMERE_MAINTENANCE_VIA_SEMI_CONSERVATIVE_REPLICATION	GO_TELOMERE_MAINTENANCE_VIA_SEMI_CONSERVATIVE_REPLICATION		27	0.430301	1.07061	0.411043	0.417899	1	8942	tags=37%, list=16%, signal=44%
GO_NUCLEOBASE_METABOLIC_PROCESS	GO_NUCLEOBASE_METABOLIC_PROCESS		35	0.346826	1.0693	0.344196	0.419677	1	10212	tags=40%, list=18%, signal=49%
GO_BRANCHING_INVOLVED_IN_BLOOD_VESSEL_MORPHOGENESIS	GO_BRANCHING_INVOLVED_IN_BLOOD_VESSEL_MORPHOGENESIS		36	0.326696	1.06901	0.345029	0.419842	1	8428	tags=31%, list=15%, signal=36%
GO_THIOESTER_BIOSYNTHETIC_PROCESS	GO_THIOESTER_BIOSYNTHETIC_PROCESS		53	0.321467	1.06881	0.36	0.419902	1	10521	tags=34%, list=19%, signal=42%
GO_CYTOPLASMIC_TRANSLATIONAL_INITIATION	GO_CYTOPLASMIC_TRANSLATIONAL_INITIATION		35	0.383767	1.06844	0.396378	0.420213	1	5924	tags=26%, list=11%, signal=29%
GO_GLOBAL_GENOME_NUCLEOTIDE_EXCISION_REPAIR	GO_GLOBAL_GENOME_NUCLEOTIDE_EXCISION_REPAIR		26	0.342875	1.06809	0.370672	0.420494	1	11524	tags=38%, list=21%, signal=49%
GO_L_AMINO_ACID_TRANSPORT	GO_L_AMINO_ACID_TRANSPORT		73	0.278616	1.06719	0.351779	0.421604	1	13081	tags=40%, list=24%, signal=52%
GO_NEGATIVE_REGULATION_OF_UBIQUITIN_DEPENDENT_PROTEIN_CATABOLIC_PROCESS	GO_NEGATIVE_REGULATION_OF_UBIQUITIN_DEPENDENT_PROTEIN_CATABOLIC_PROCESS		48	0.320247	1.06685	0.341948	0.421835	1	3423	tags=19%, list=6%, signal=20%
GO_GLUCOCORTICOID_BIOSYNTHETIC_PROCESS	GO_GLUCOCORTICOID_BIOSYNTHETIC_PROCESS		19	0.379952	1.06672	0.377778	0.421775	1	5020	tags=16%, list=9%, signal=17%
GO_CELL_MATURATION	GO_CELL_MATURATION		179	0.249669	1.06595	0.287379	0.422733	1	12086	tags=32%, list=22%, signal=41%
GO_LABYRINTHINE_LAYER_DEVELOPMENT	GO_LABYRINTHINE_LAYER_DEVELOPMENT		49	0.303275	1.06585	0.347305	0.422654	1	5060	tags=20%, list=9%, signal=22%
GO_CORTICOSTEROID_HORMONE_SECRETION	GO_CORTICOSTEROID_HORMONE_SECRETION		16	0.400715	1.06462	0.351711	0.424221	1	17762	tags=50%, list=32%, signal=73%
GO_NEGATIVE_REGULATION_OF_NERVOUS_SYSTEM_PROCESS	GO_NEGATIVE_REGULATION_OF_NERVOUS_SYSTEM_PROCESS		28	0.33232	1.06437	0.366089	0.424356	1	5578	tags=21%, list=10%, signal=24%
GO_RESPONSE_TO_CARBOHYDRATE	GO_RESPONSE_TO_CARBOHYDRATE		231	0.249632	1.06408	0.323529	0.42452	1	10310	tags=29%, list=19%, signal=36%
GO_NEGATIVE_REGULATION_OF_FAT_CELL_DIFFERENTIATION	GO_NEGATIVE_REGULATION_OF_FAT_CELL_DIFFERENTIATION		53	0.291465	1.0638	0.342052	0.424676	1	4937	tags=21%, list=9%, signal=23%
GO_BONE_MINERALIZATION	GO_BONE_MINERALIZATION		116	0.278081	1.06356	0.333988	0.424797	1	9681	tags=31%, list=17%, signal=38%
GO_CELLULAR_SODIUM_ION_HOMEOSTASIS	GO_CELLULAR_SODIUM_ION_HOMEOSTASIS		18	0.398879	1.06267	0.382	0.425882	1	15900	tags=44%, list=29%, signal=62%
GO_MEMBRANE_REPOLARIZATION	GO_MEMBRANE_REPOLARIZATION		46	0.308789	1.06263	0.34981	0.425674	1	5633	tags=24%, list=10%, signal=27%
GO_REGULATION_OF_TOR_SIGNALING	GO_REGULATION_OF_TOR_SIGNALING		101	0.268499	1.06254	0.351607	0.425541	1	11359	tags=30%, list=20%, signal=37%
GO_REGULATION_OF_BILE_ACID_METABOLIC_PROCESS	GO_REGULATION_OF_BILE_ACID_METABOLIC_PROCESS		15	0.395343	1.06203	0.358634	0.426026	1	7525	tags=27%, list=14%, signal=31%
GO_OVULATION	GO_OVULATION		21	0.370746	1.06201	0.366936	0.425789	1	12086	tags=43%, list=22%, signal=55%
GO_POSITIVE_REGULATION_OF_SYNAPTIC_TRANSMISSION	GO_POSITIVE_REGULATION_OF_SYNAPTIC_TRANSMISSION		172	0.260423	1.0614	0.311637	0.426459	1	11689	tags=33%, list=21%, signal=42%
GO_REGULATION_OF_FATTY_ACID_BETA_OXIDATION	GO_REGULATION_OF_FATTY_ACID_BETA_OXIDATION		20	0.368471	1.06074	0.381323	0.427194	1	19504	tags=55%, list=35%, signal=85%
GO_SEMI_LUNAR_VALVE_DEVELOPMENT	GO_SEMI_LUNAR_VALVE_DEVELOPMENT		37	0.32937	1.06064	0.349901	0.427084	1	9655	tags=35%, list=17%, signal=43%
GO_REGULATION_OF_BONE_MINERALIZATION	GO_REGULATION_OF_BONE_MINERALIZATION		76	0.291543	1.06037	0.338462	0.42722	1	9572	tags=33%, list=17%, signal=40%
GO_GPI_ANCHOR_METABOLIC_PROCESS	GO_GPI_ANCHOR_METABOLIC_PROCESS		33	0.331428	1.05999	0.377691	0.427533	1	3051	tags=12%, list=5%, signal=13%
GO_POSITIVE_REGULATION_OF_AMINO_ACID_TRANSPORT	GO_POSITIVE_REGULATION_OF_AMINO_ACID_TRANSPORT		21	0.355483	1.05962	0.376894	0.427835	1	13081	tags=52%, list=24%, signal=68%
GO_REGULATION_OF_TRANSCRIPTION_INVOLVED_IN_G1_S_TRANSITION_OF_MITOTIC_CELL_CYCLE	GO_REGULATION_OF_TRANSCRIPTION_INVOLVED_IN_G1_S_TRANSITION_OF_MITOTIC_CELL_CYCLE		35	0.371394	1.05937	0.39959	0.427951	1	17371	tags=60%, list=31%, signal=87%
GO_EPHRIN_RECEPTOR_SIGNALING_PATHWAY	GO_EPHRIN_RECEPTOR_SIGNALING_PATHWAY		87	0.282733	1.05843	0.359841	0.429117	1	7266	tags=25%, list=13%, signal=29%
GO_RAP_PROTEIN_SIGNAL_TRANSDUCTION	GO_RAP_PROTEIN_SIGNAL_TRANSDUCTION		15	0.405667	1.05805	0.382353	0.429399	1	1623	tags=20%, list=3%, signal=21%
GO_REGULATION_OF_CARBOHYDRATE_CATABOLIC_PROCESS	GO_REGULATION_OF_CARBOHYDRATE_CATABOLIC_PROCESS		90	0.280841	1.05729	0.370672	0.430274	1	11642	tags=30%, list=21%, signal=38%
GO_CELLULAR_RESPONSE_TO_VASCULAR_ENDOTHELIAL_GROWTH_FACTOR_STIMULUS	GO_CELLULAR_RESPONSE_TO_VASCULAR_ENDOTHELIAL_GROWTH_FACTOR_STIMULUS		72	0.285952	1.0572	0.369942	0.43016	1	8420	tags=28%, list=15%, signal=33%
GO_REGULATION_OF_AMINO_ACID_TRANSPORT	GO_REGULATION_OF_AMINO_ACID_TRANSPORT		36	0.314819	1.05666	0.362205	0.430701	1	13787	tags=47%, list=25%, signal=63%
GO_REGULATION_OF_PROTEIN_IMPORT	GO_REGULATION_OF_PROTEIN_IMPORT		62	0.295219	1.05589	0.39165	0.431577	1	11533	tags=32%, list=21%, signal=41%
GO_NEGATIVE_REGULATION_OF_MACROAUTOPHAGY	GO_NEGATIVE_REGULATION_OF_MACROAUTOPHAGY		34	0.320008	1.05516	0.36692	0.432419	1	5844	tags=24%, list=11%, signal=26%
GO_POSITIVE_REGULATION_OF_GROWTH	GO_POSITIVE_REGULATION_OF_GROWTH		271	0.240498	1.05484	0.325103	0.432637	1	7427	tags=21%, list=13%, signal=24%
GO_G_PROTEIN_COUPLED_GLUTAMATE_RECEPTOR_SIGNALING_PATHWAY	GO_G_PROTEIN_COUPLED_GLUTAMATE_RECEPTOR_SIGNALING_PATHWAY		15	0.389156	1.05471	0.386905	0.432587	1	18646	tags=73%, list=34%, signal=110%
GO_POSITIVE_REGULATION_OF_KIDNEY_DEVELOPMENT	GO_POSITIVE_REGULATION_OF_KIDNEY_DEVELOPMENT		40	0.321939	1.05446	0.371869	0.432704	1	7141	tags=28%, list=13%, signal=32%
GO_POSITIVE_REGULATION_OF_TRANSCRIPTION_REGULATORY_REGION_DNA_BINDING	GO_POSITIVE_REGULATION_OF_TRANSCRIPTION_REGULATORY_REGION_DNA_BINDING		25	0.331389	1.0542	0.353945	0.432817	1	5402	tags=32%, list=10%, signal=35%
GO_PYRIMIDINE_NUCLEOSIDE_TRIPHOSPHATE_METABOLIC_PROCESS	GO_PYRIMIDINE_NUCLEOSIDE_TRIPHOSPHATE_METABOLIC_PROCESS		23	0.360249	1.05203	0.379576	0.435753	1	10539	tags=30%, list=19%, signal=38%
GO_REGULATION_OF_PLATELET_DERIVED_GROWTH_FACTOR_RECEPTOR_SIGNALING_PATHWAY	GO_REGULATION_OF_PLATELET_DERIVED_GROWTH_FACTOR_RECEPTOR_SIGNALING_PATHWAY		23	0.341835	1.0511	0.376218	0.436961	1	5072	tags=26%, list=9%, signal=29%
GO_REGULATION_OF_CELL_CYCLE_G2_M_PHASE_TRANSITION	GO_REGULATION_OF_CELL_CYCLE_G2_M_PHASE_TRANSITION		213	0.294262	1.05098	0.397149	0.436886	1	7490	tags=26%, list=13%, signal=30%
GO_SECRETORY_GRANULE_LOCALIZATION	GO_SECRETORY_GRANULE_LOCALIZATION		15	0.38995	1.05074	0.402321	0.436962	1	9020	tags=47%, list=16%, signal=56%
GO_EPITHELIAL_STRUCTURE_MAINTENANCE	GO_EPITHELIAL_STRUCTURE_MAINTENANCE		28	0.415673	1.05072	0.420619	0.436717	1	7651	tags=36%, list=14%, signal=41%
GO_EPITHELIAL_TO_MESENCHYMAL_TRANSITION_INVOLVED_IN_ENDOCARDIAL_CUSHION_FORMATION	GO_EPITHELIAL_TO_MESENCHYMAL_TRANSITION_INVOLVED_IN_ENDOCARDIAL_CUSHION_FORMATION		17	0.376487	1.05044	0.397059	0.436897	1	3342	tags=24%, list=6%, signal=25%
GO_ESTABLISHMENT_OF_PROTEIN_LOCALIZATION_TO_CHROMOSOME	GO_ESTABLISHMENT_OF_PROTEIN_LOCALIZATION_TO_CHROMOSOME		27	0.37294	1.05015	0.418182	0.437099	1	9002	tags=30%, list=16%, signal=35%
GO_CELLULAR_RESPONSE_TO_STARVATION	GO_CELLULAR_RESPONSE_TO_STARVATION		163	0.257316	1.04918	0.371869	0.438321	1	10291	tags=27%, list=19%, signal=33%
GO_NEGATIVE_REGULATION_OF_BLOOD_VESSEL_DIAMETER	GO_NEGATIVE_REGULATION_OF_BLOOD_VESSEL_DIAMETER		83	0.282079	1.04829	0.358268	0.439409	1	10332	tags=28%, list=19%, signal=34%
GO_PURINE_CONTAINING_COMPOUND_METABOLIC_PROCESS	GO_PURINE_CONTAINING_COMPOUND_METABOLIC_PROCESS		471	0.239862	1.04601	0.364865	0.442615	1	12230	tags=31%, list=22%, signal=39%
GO_THIOESTER_METABOLIC_PROCESS	GO_THIOESTER_METABOLIC_PROCESS		104	0.286331	1.04498	0.391813	0.443871	1	11126	tags=34%, list=20%, signal=42%
GO_REGULATION_OF_GLUCOSE_IMPORT	GO_REGULATION_OF_GLUCOSE_IMPORT		59	0.285848	1.04411	0.373333	0.44496	1	14120	tags=36%, list=25%, signal=48%
GO_AMINO_ACID_IMPORT	GO_AMINO_ACID_IMPORT		45	0.301993	1.04214	0.381339	0.44765	1	13081	tags=40%, list=24%, signal=52%
GO_SIGNAL_TRANSDUCTION_IN_RESPONSE_TO_DNA_DAMAGE	GO_SIGNAL_TRANSDUCTION_IN_RESPONSE_TO_DNA_DAMAGE		132	0.274992	1.04175	0.398821	0.447998	1	10409	tags=34%, list=19%, signal=42%
GO_BINDING_OF_SPERM_TO_ZONA_PELLUCIDA	GO_BINDING_OF_SPERM_TO_ZONA_PELLUCIDA		43	0.309832	1.04125	0.410463	0.448471	1	18428	tags=35%, list=33%, signal=52%
GO_NEGATIVE_REGULATION_OF_NEUROTRANSMITTER_TRANSPORT	GO_NEGATIVE_REGULATION_OF_NEUROTRANSMITTER_TRANSPORT		15	0.397946	1.04107	0.40481	0.448481	1	6909	tags=27%, list=12%, signal=30%
GO_BIOMINERALIZATION	GO_BIOMINERALIZATION		162	0.259648	1.04096	0.358121	0.448383	1	10625	tags=31%, list=19%, signal=38%
GO_NUCLEAR_BODY_ORGANIZATION	GO_NUCLEAR_BODY_ORGANIZATION		17	0.371435	1.04009	0.403442	0.449445	1	10197	tags=35%, list=18%, signal=43%
GO_TOXIN_TRANSPORT	GO_TOXIN_TRANSPORT		41	0.312111	1.03934	0.398058	0.450285	1	11624	tags=34%, list=21%, signal=43%
GO_COLLAGEN_ACTIVATED_SIGNALING_PATHWAY	GO_COLLAGEN_ACTIVATED_SIGNALING_PATHWAY		15	0.373203	1.03827	0.389113	0.451675	1	10675	tags=47%, list=19%, signal=58%
GO_VASCULOGENESIS	GO_VASCULOGENESIS		82	0.284857	1.03822	0.367063	0.451486	1	7579	tags=23%, list=14%, signal=27%
GO_RNA_SPLICING_VIA_ENDONUCLEOLYTIC_CLEAVAGE_AND_LIGATION	GO_RNA_SPLICING_VIA_ENDONUCLEOLYTIC_CLEAVAGE_AND_LIGATION		16	0.404641	1.03801	0.417012	0.451533	1	11173	tags=38%, list=20%, signal=47%
GO_AORTIC_VALVE_DEVELOPMENT	GO_AORTIC_VALVE_DEVELOPMENT		32	0.325304	1.03736	0.389313	0.452274	1	9655	tags=38%, list=17%, signal=45%
GO_CARDIAC_MUSCLE_CONTRACTION	GO_CARDIAC_MUSCLE_CONTRACTION		137	0.293201	1.03709	0.423077	0.452393	1	12138	tags=36%, list=22%, signal=46%
GO_PURINE_NUCLEOSIDE_MONOPHOSPHATE_BIOSYNTHETIC_PROCESS	GO_PURINE_NUCLEOSIDE_MONOPHOSPHATE_BIOSYNTHETIC_PROCESS		22	0.384224	1.03704	0.421687	0.45219	1	11945	tags=45%, list=22%, signal=58%
GO_SERINE_FAMILY_AMINO_ACID_BIOSYNTHETIC_PROCESS	GO_SERINE_FAMILY_AMINO_ACID_BIOSYNTHETIC_PROCESS		18	0.358246	1.03661	0.40121	0.452601	1	16011	tags=44%, list=29%, signal=62%
GO_GLUCOSE_IMPORT	GO_GLUCOSE_IMPORT		73	0.278772	1.03653	0.382692	0.452473	1	16304	tags=44%, list=29%, signal=62%
GO_REGULATION_OF_HEART_RATE	GO_REGULATION_OF_HEART_RATE		103	0.273165	1.03491	0.398833	0.454674	1	14879	tags=40%, list=27%, signal=54%
GO_DETECTION_OF_MECHANICAL_STIMULUS	GO_DETECTION_OF_MECHANICAL_STIMULUS		46	0.294817	1.03466	0.387295	0.454785	1	11697	tags=33%, list=21%, signal=41%
GO_NEGATIVE_REGULATION_OF_AUTOPHAGY	GO_NEGATIVE_REGULATION_OF_AUTOPHAGY		84	0.272456	1.03424	0.384615	0.455148	1	9675	tags=31%, list=17%, signal=37%
GO_CALCIUM_ION_IMPORT	GO_CALCIUM_ION_IMPORT		84	0.274992	1.03369	0.401905	0.455704	1	9768	tags=33%, list=18%, signal=40%
GO_NEUROTRANSMITTER_RECEPTOR_INTERNALIZATION	GO_NEUROTRANSMITTER_RECEPTOR_INTERNALIZATION		27	0.335933	1.03314	0.392505	0.45631	1	11039	tags=37%, list=20%, signal=46%
GO_METANEPHRIC_MESENCHYME_DEVELOPMENT	GO_METANEPHRIC_MESENCHYME_DEVELOPMENT		15	0.387188	1.03267	0.439271	0.456774	1	6108	tags=27%, list=11%, signal=30%
GO_NEGATIVE_REGULATION_OF_PROTEIN_MODIFICATION_BY_SMALL_PROTEIN_CONJUGATION_OR_REMOVAL	GO_NEGATIVE_REGULATION_OF_PROTEIN_MODIFICATION_BY_SMALL_PROTEIN_CONJUGATION_OR_REMOVAL		92	0.265777	1.0325	0.402778	0.45676	1	5650	tags=20%, list=10%, signal=22%
GO_INNER_EAR_AUDITORY_RECEPTOR_CELL_DIFFERENTIATION	GO_INNER_EAR_AUDITORY_RECEPTOR_CELL_DIFFERENTIATION		36	0.292706	1.03225	0.394531	0.456904	1	6575	tags=28%, list=12%, signal=31%
GO_HEMOGLOBIN_METABOLIC_PROCESS	GO_HEMOGLOBIN_METABOLIC_PROCESS		15	0.374202	1.032	0.419103	0.457008	1	8343	tags=33%, list=15%, signal=39%
GO_RESPONSE_TO_HEPATOCYTE_GROWTH_FACTOR	GO_RESPONSE_TO_HEPATOCYTE_GROWTH_FACTOR		19	0.373696	1.03169	0.404339	0.45723	1	13325	tags=53%, list=24%, signal=69%
GO_FATTY_ACYL_COA_BIOSYNTHETIC_PROCESS	GO_FATTY_ACYL_COA_BIOSYNTHETIC_PROCESS		32	0.322942	1.03076	0.387914	0.458449	1	7239	tags=28%, list=13%, signal=32%
GO_CELL_PROLIFERATION_IN_HINDBRAIN	GO_CELL_PROLIFERATION_IN_HINDBRAIN		16	0.368177	1.0302	0.399598	0.459011	1	5742	tags=31%, list=10%, signal=35%
GO_PLACENTA_BLOOD_VESSEL_DEVELOPMENT	GO_PLACENTA_BLOOD_VESSEL_DEVELOPMENT		35	0.311153	1.02954	0.420824	0.459772	1	5486	tags=20%, list=10%, signal=22%
GO_GLYCOPROTEIN_METABOLIC_PROCESS	GO_GLYCOPROTEIN_METABOLIC_PROCESS		411	0.260564	1.02924	0.394366	0.459971	1	12649	tags=35%, list=23%, signal=45%
GO_SERINE_FAMILY_AMINO_ACID_METABOLIC_PROCESS	GO_SERINE_FAMILY_AMINO_ACID_METABOLIC_PROCESS		40	0.302905	1.0289	0.392786	0.460261	1	9920	tags=30%, list=18%, signal=36%
GO_PROTEIN_O_LINKED_GLYCOSYLATION	GO_PROTEIN_O_LINKED_GLYCOSYLATION		105	0.28931	1.02739	0.410204	0.462349	1	12067	tags=34%, list=22%, signal=44%
GO_TRABECULA_FORMATION	GO_TRABECULA_FORMATION		26	0.319778	1.02687	0.417671	0.462905	1	13035	tags=42%, list=23%, signal=55%
GO_REGULATION_OF_ATP_METABOLIC_PROCESS	GO_REGULATION_OF_ATP_METABOLIC_PROCESS		125	0.259603	1.02627	0.405738	0.463535	1	11642	tags=28%, list=21%, signal=35%
GO_REGULATION_OF_INSULIN_LIKE_GROWTH_FACTOR_RECEPTOR_SIGNALING_PATHWAY	GO_REGULATION_OF_INSULIN_LIKE_GROWTH_FACTOR_RECEPTOR_SIGNALING_PATHWAY		24	0.321888	1.02576	0.404858	0.464084	1	4773	tags=25%, list=9%, signal=27%
GO_PROTEIN_TRANSMEMBRANE_TRANSPORT	GO_PROTEIN_TRANSMEMBRANE_TRANSPORT		60	0.3139	1.02539	0.435223	0.464407	1	4507	tags=20%, list=8%, signal=22%
GO_RRNA_METHYLATION	GO_RRNA_METHYLATION		28	0.353437	1.02534	0.417647	0.464224	1	10078	tags=32%, list=18%, signal=39%
GO_REGULATION_OF_PEPTIDYL_THREONINE_PHOSPHORYLATION	GO_REGULATION_OF_PEPTIDYL_THREONINE_PHOSPHORYLATION		47	0.296955	1.02492	0.417339	0.464592	1	3165	tags=15%, list=6%, signal=16%
GO_REGULATION_OF_INTRINSIC_APOPTOTIC_SIGNALING_PATHWAY_IN_RESPONSE_TO_DNA_DAMAGE_BY_P53_CLASS_MEDIATOR	GO_REGULATION_OF_INTRINSIC_APOPTOTIC_SIGNALING_PATHWAY_IN_RESPONSE_TO_DNA_DAMAGE_BY_P53_CLASS_MEDIATOR		18	0.354272	1.02449	0.382937	0.46504	1	4095	tags=28%, list=7%, signal=30%
GO_DNA_DAMAGE_RESPONSE_SIGNAL_TRANSDUCTION_BY_P53_CLASS_MEDIATOR	GO_DNA_DAMAGE_RESPONSE_SIGNAL_TRANSDUCTION_BY_P53_CLASS_MEDIATOR		107	0.27139	1.02414	0.416503	0.465344	1	10409	tags=36%, list=19%, signal=44%
GO_POSITIVE_REGULATION_OF_PROTEIN_IMPORT	GO_POSITIVE_REGULATION_OF_PROTEIN_IMPORT		42	0.296563	1.02229	0.414141	0.467982	1	9624	tags=31%, list=17%, signal=37%
GO_REGULATION_OF_MEMBRANE_DEPOLARIZATION	GO_REGULATION_OF_MEMBRANE_DEPOLARIZATION		48	0.278916	1.02228	0.42471	0.467724	1	12138	tags=38%, list=22%, signal=48%
GO_REGULATION_OF_CARDIAC_MUSCLE_CONTRACTION	GO_REGULATION_OF_CARDIAC_MUSCLE_CONTRACTION		80	0.274441	1.02144	0.432075	0.468798	1	13597	tags=38%, list=24%, signal=50%
GO_REGULATION_OF_PROTEIN_KINASE_C_SIGNALING	GO_REGULATION_OF_PROTEIN_KINASE_C_SIGNALING		18	0.344053	1.02082	0.438735	0.469499	1	15944	tags=56%, list=29%, signal=78%
GO_REGULATION_OF_CARDIAC_MUSCLE_CELL_MEMBRANE_REPOLARIZATION	GO_REGULATION_OF_CARDIAC_MUSCLE_CELL_MEMBRANE_REPOLARIZATION		28	0.315482	1.02071	0.394687	0.469392	1	12058	tags=39%, list=22%, signal=50%
GO_NUCLEOTIDE_PHOSPHORYLATION	GO_NUCLEOTIDE_PHOSPHORYLATION		135	0.264755	1.02044	0.389796	0.469547	1	11642	tags=29%, list=21%, signal=36%
GO_RETROGRADE_VESICLE_MEDIATED_TRANSPORT_GOLGI_TO_ENDOPLASMIC_RETICULUM	GO_RETROGRADE_VESICLE_MEDIATED_TRANSPORT_GOLGI_TO_ENDOPLASMIC_RETICULUM		87	0.312867	1.01962	0.441352	0.470563	1	10551	tags=31%, list=19%, signal=38%
GO_GLOMERULAR_EPITHELIUM_DEVELOPMENT	GO_GLOMERULAR_EPITHELIUM_DEVELOPMENT		23	0.330625	1.01955	0.395131	0.47039	1	8207	tags=26%, list=15%, signal=31%
GO_RESPONSE_TO_ALKALOID	GO_RESPONSE_TO_ALKALOID		104	0.252116	1.01955	0.421154	0.470116	1	13583	tags=37%, list=24%, signal=48%
GO_L_GLUTAMATE_TRANSMEMBRANE_TRANSPORT	GO_L_GLUTAMATE_TRANSMEMBRANE_TRANSPORT		23	0.330795	1.01945	0.412698	0.469994	1	13081	tags=52%, list=24%, signal=68%
GO_CGMP_METABOLIC_PROCESS	GO_CGMP_METABOLIC_PROCESS		17	0.385403	1.0193	0.418251	0.469953	1	14475	tags=59%, list=26%, signal=80%
GO_REGULATION_OF_DNA_DAMAGE_CHECKPOINT	GO_REGULATION_OF_DNA_DAMAGE_CHECKPOINT		16	0.383244	1.01869	0.411647	0.470669	1	12850	tags=44%, list=23%, signal=57%
GO_ENERGY_HOMEOSTASIS	GO_ENERGY_HOMEOSTASIS		35	0.300594	1.01861	0.43787	0.470504	1	10380	tags=31%, list=19%, signal=39%
GO_CELLULAR_RESPONSE_TO_HEAT	GO_CELLULAR_RESPONSE_TO_HEAT		124	0.279269	1.01841	0.431412	0.470569	1	6673	tags=22%, list=12%, signal=25%
GO_ALCOHOL_BIOSYNTHETIC_PROCESS	GO_ALCOHOL_BIOSYNTHETIC_PROCESS		164	0.25652	1.01821	0.418972	0.470616	1	6102	tags=22%, list=11%, signal=25%
GO_REGULATION_OF_NEURON_PROJECTION_REGENERATION	GO_REGULATION_OF_NEURON_PROJECTION_REGENERATION		32	0.31666	1.01722	0.426326	0.471879	1	4599	tags=22%, list=8%, signal=24%
GO_NEGATIVE_REGULATION_OF_SYNAPSE_ORGANIZATION	GO_NEGATIVE_REGULATION_OF_SYNAPSE_ORGANIZATION		25	0.327836	1.01699	0.424184	0.471952	1	13805	tags=56%, list=25%, signal=74%
GO_GOLGI_VESICLE_TRANSPORT	GO_GOLGI_VESICLE_TRANSPORT		374	0.259123	1.01681	0.445344	0.47195	1	11844	tags=32%, list=21%, signal=41%
GO_CELL_SUBSTRATE_JUNCTION_ORGANIZATION	GO_CELL_SUBSTRATE_JUNCTION_ORGANIZATION		102	0.275266	1.01624	0.394737	0.472586	1	9811	tags=27%, list=18%, signal=33%
GO_NEGATIVE_REGULATION_OF_ORGANIC_ACID_TRANSPORT	GO_NEGATIVE_REGULATION_OF_ORGANIC_ACID_TRANSPORT		24	0.327014	1.01619	0.428858	0.47238	1	16746	tags=54%, list=30%, signal=78%
GO_ANION_TRANSMEMBRANE_TRANSPORT	GO_ANION_TRANSMEMBRANE_TRANSPORT		315	0.233819	1.01544	0.399202	0.473262	1	13081	tags=31%, list=24%, signal=41%
GO_NEGATIVE_REGULATION_OF_PEPTIDYL_THREONINE_PHOSPHORYLATION	GO_NEGATIVE_REGULATION_OF_PEPTIDYL_THREONINE_PHOSPHORYLATION		20	0.345198	1.01465	0.450485	0.47422	1	2903	tags=15%, list=5%, signal=16%
GO_MEMBRANE_REPOLARIZATION_DURING_ACTION_POTENTIAL	GO_MEMBRANE_REPOLARIZATION_DURING_ACTION_POTENTIAL		28	0.315406	1.01407	0.421359	0.474864	1	12039	tags=39%, list=22%, signal=50%
GO_CAMERA_TYPE_EYE_PHOTORECEPTOR_CELL_DIFFERENTIATION	GO_CAMERA_TYPE_EYE_PHOTORECEPTOR_CELL_DIFFERENTIATION		26	0.32591	1.01105	0.455067	0.479463	1	15842	tags=58%, list=29%, signal=81%
GO_PURINE_NUCLEOBASE_METABOLIC_PROCESS	GO_PURINE_NUCLEOBASE_METABOLIC_PROCESS		20	0.359378	1.01075	0.449187	0.479643	1	9803	tags=40%, list=18%, signal=49%
GO_POSITIVE_REGULATION_OF_TELOMERASE_RNA_LOCALIZATION_TO_CAJAL_BODY	GO_POSITIVE_REGULATION_OF_TELOMERASE_RNA_LOCALIZATION_TO_CAJAL_BODY		15	0.460892	1.01067	0.486974	0.479468	1	9002	tags=33%, list=16%, signal=40%
GO_UBIQUITIN_DEPENDENT_PROTEIN_CATABOLIC_PROCESS_VIA_THE_MULTIVESICULAR_BODY_SORTING_PATHWAY	GO_UBIQUITIN_DEPENDENT_PROTEIN_CATABOLIC_PROCESS_VIA_THE_MULTIVESICULAR_BODY_SORTING_PATHWAY		23	0.326929	1.01066	0.43797	0.479209	1	7471	tags=26%, list=13%, signal=30%
GO_SULFUR_AMINO_ACID_CATABOLIC_PROCESS	GO_SULFUR_AMINO_ACID_CATABOLIC_PROCESS		15	0.366038	1.01045	0.426877	0.479258	1	4584	tags=20%, list=8%, signal=22%
GO_REGULATION_OF_GENERATION_OF_PRECURSOR_METABOLITES_AND_ENERGY	GO_REGULATION_OF_GENERATION_OF_PRECURSOR_METABOLITES_AND_ENERGY		162	0.250076	1.0099	0.430928	0.479842	1	14199	tags=33%, list=26%, signal=45%
GO_REGULATION_OF_BIOMINERALIZATION	GO_REGULATION_OF_BIOMINERALIZATION		94	0.264712	1.00977	0.427466	0.479739	1	9572	tags=30%, list=17%, signal=36%
GO_LIPOPROTEIN_LOCALIZATION	GO_LIPOPROTEIN_LOCALIZATION		17	0.367732	1.00824	0.426295	0.481883	1	1816	tags=12%, list=3%, signal=12%
GO_NEURAL_NUCLEUS_DEVELOPMENT	GO_NEURAL_NUCLEUS_DEVELOPMENT		62	0.274721	1.00795	0.428279	0.48209	1	8283	tags=24%, list=15%, signal=28%
GO_REGULATION_OF_HEART_RATE_BY_CARDIAC_CONDUCTION	GO_REGULATION_OF_HEART_RATE_BY_CARDIAC_CONDUCTION		39	0.297053	1.00697	0.449331	0.483343	1	12138	tags=38%, list=22%, signal=49%
GO_REGULATION_OF_CELL_SUBSTRATE_JUNCTION_ORGANIZATION	GO_REGULATION_OF_CELL_SUBSTRATE_JUNCTION_ORGANIZATION		66	0.279325	1.00632	0.424812	0.48408	1	9811	tags=30%, list=18%, signal=37%
GO_AMINO_ACID_BETAINE_METABOLIC_PROCESS	GO_AMINO_ACID_BETAINE_METABOLIC_PROCESS		17	0.347519	1.00538	0.444231	0.485342	1	16885	tags=53%, list=30%, signal=76%
GO_PHASIC_SMOOTH_MUSCLE_CONTRACTION	GO_PHASIC_SMOOTH_MUSCLE_CONTRACTION		21	0.344844	1.00527	0.458918	0.485234	1	9990	tags=33%, list=18%, signal=41%
GO_FORMATION_OF_CYTOPLASMIC_TRANSLATION_INITIATION_COMPLEX	GO_FORMATION_OF_CYTOPLASMIC_TRANSLATION_INITIATION_COMPLEX		16	0.418363	1.00439	0.479042	0.486364	1	5286	tags=31%, list=10%, signal=35%
GO_RIBONUCLEOSIDE_MONOPHOSPHATE_BIOSYNTHETIC_PROCESS	GO_RIBONUCLEOSIDE_MONOPHOSPHATE_BIOSYNTHETIC_PROCESS		34	0.339244	1.0022	0.440945	0.489555	1	11945	tags=35%, list=22%, signal=45%
GO_CARDIAC_MUSCLE_CELL_MEMBRANE_REPOLARIZATION	GO_CARDIAC_MUSCLE_CELL_MEMBRANE_REPOLARIZATION		38	0.29548	1.00118	0.436782	0.490926	1	12058	tags=37%, list=22%, signal=47%
GO_SULFUR_COMPOUND_BIOSYNTHETIC_PROCESS	GO_SULFUR_COMPOUND_BIOSYNTHETIC_PROCESS		190	0.246192	1.00098	0.444444	0.490969	1	13345	tags=36%, list=24%, signal=47%
GO_AMINOGLYCAN_BIOSYNTHETIC_PROCESS	GO_AMINOGLYCAN_BIOSYNTHETIC_PROCESS		115	0.285989	1.00023	0.443775	0.491911	1	13345	tags=39%, list=24%, signal=51%
GO_CONNECTIVE_TISSUE_REPLACEMENT	GO_CONNECTIVE_TISSUE_REPLACEMENT		16	0.356639	1.00001	0.425358	0.491991	1	2682	tags=19%, list=5%, signal=20%
GO_GLYCOGEN_BIOSYNTHETIC_PROCESS	GO_GLYCOGEN_BIOSYNTHETIC_PROCESS		46	0.300745	0.999715	0.426326	0.492187	1	7424	tags=24%, list=13%, signal=28%
GO_CARBOHYDRATE_TRANSPORT	GO_CARBOHYDRATE_TRANSPORT		149	0.248051	0.999265	0.426587	0.492627	1	8246	tags=23%, list=15%, signal=28%
GO_ORGANIC_HYDROXY_COMPOUND_BIOSYNTHETIC_PROCESS	GO_ORGANIC_HYDROXY_COMPOUND_BIOSYNTHETIC_PROCESS		258	0.240512	0.998578	0.451292	0.493461	1	9655	tags=26%, list=17%, signal=32%
GO_NEGATIVE_REGULATION_OF_DNA_TEMPLATED_TRANSCRIPTION_ELONGATION	GO_NEGATIVE_REGULATION_OF_DNA_TEMPLATED_TRANSCRIPTION_ELONGATION		15	0.390182	0.997869	0.444	0.494323	1	5236	tags=27%, list=9%, signal=29%
GO_ACTIN_MEDIATED_CELL_CONTRACTION	GO_ACTIN_MEDIATED_CELL_CONTRACTION		120	0.334244	0.997634	0.495183	0.49442	1	14069	tags=38%, list=25%, signal=51%
GO_REGULATION_OF_PROTEIN_LOCALIZATION_TO_SYNAPSE	GO_REGULATION_OF_PROTEIN_LOCALIZATION_TO_SYNAPSE		27	0.296675	0.99637	0.456432	0.49617	1	3730	tags=22%, list=7%, signal=24%
GO_REGULATION_OF_ANOIKIS	GO_REGULATION_OF_ANOIKIS		24	0.323271	0.996327	0.467557	0.495954	1	5072	tags=21%, list=9%, signal=23%
GO_ENDOPLASMIC_RETICULUM_TO_GOLGI_VESICLE_MEDIATED_TRANSPORT	GO_ENDOPLASMIC_RETICULUM_TO_GOLGI_VESICLE_MEDIATED_TRANSPORT		206	0.268858	0.996022	0.46493	0.496132	1	11844	tags=31%, list=21%, signal=39%
GO_CELL_MIGRATION_INVOLVED_IN_SPROUTING_ANGIOGENESIS	GO_CELL_MIGRATION_INVOLVED_IN_SPROUTING_ANGIOGENESIS		92	0.262516	0.994758	0.448207	0.497915	1	13704	tags=33%, list=25%, signal=43%
GO_STEROID_HORMONE_BIOSYNTHETIC_PROCESS	GO_STEROID_HORMONE_BIOSYNTHETIC_PROCESS		49	0.300777	0.99453	0.457426	0.497987	1	6393	tags=20%, list=12%, signal=23%
GO_PHENOL_CONTAINING_COMPOUND_BIOSYNTHETIC_PROCESS	GO_PHENOL_CONTAINING_COMPOUND_BIOSYNTHETIC_PROCESS		45	0.310495	0.994247	0.452336	0.498157	1	14831	tags=47%, list=27%, signal=64%
GO_ATRIAL_CARDIAC_MUSCLE_CELL_TO_AV_NODE_CELL_SIGNALING	GO_ATRIAL_CARDIAC_MUSCLE_CELL_TO_AV_NODE_CELL_SIGNALING		20	0.335614	0.994123	0.459566	0.498084	1	13320	tags=50%, list=24%, signal=66%
GO_POSITIVE_REGULATION_OF_MACROAUTOPHAGY	GO_POSITIVE_REGULATION_OF_MACROAUTOPHAGY		68	0.275348	0.992805	0.458491	0.499889	1	6767	tags=24%, list=12%, signal=27%
GO_REGULATION_OF_DNA_METHYLATION	GO_REGULATION_OF_DNA_METHYLATION		26	0.326022	0.992647	0.460765	0.499859	1	4869	tags=23%, list=9%, signal=25%
GO_ACTIVATION_OF_ADENYLATE_CYCLASE_ACTIVITY	GO_ACTIVATION_OF_ADENYLATE_CYCLASE_ACTIVITY		38	0.29508	0.992235	0.460905	0.500225	1	11629	tags=32%, list=21%, signal=40%
GO_PYRIMIDINE_NUCLEOTIDE_BIOSYNTHETIC_PROCESS	GO_PYRIMIDINE_NUCLEOTIDE_BIOSYNTHETIC_PROCESS		31	0.316789	0.990097	0.442913	0.503431	1	10539	tags=26%, list=19%, signal=32%
GO_REGULATION_OF_CELL_CYCLE_CHECKPOINT	GO_REGULATION_OF_CELL_CYCLE_CHECKPOINT		31	0.339322	0.98928	0.469512	0.504498	1	14146	tags=35%, list=25%, signal=48%
GO_REGULATION_OF_BROWN_FAT_CELL_DIFFERENTIATION	GO_REGULATION_OF_BROWN_FAT_CELL_DIFFERENTIATION		24	0.329098	0.989149	0.469758	0.504426	1	3863	tags=21%, list=7%, signal=22%
GO_SPERM_MOTILITY	GO_SPERM_MOTILITY		96	0.247469	0.988552	0.454012	0.505154	1	13217	tags=30%, list=24%, signal=40%
GO_PYRIMIDINE_NUCLEOTIDE_METABOLIC_PROCESS	GO_PYRIMIDINE_NUCLEOTIDE_METABOLIC_PROCESS		46	0.290109	0.988495	0.448077	0.504957	1	10539	tags=24%, list=19%, signal=29%
GO_VASCULAR_ENDOTHELIAL_CELL_PROLIFERATION	GO_VASCULAR_ENDOTHELIAL_CELL_PROLIFERATION		41	0.283943	0.988374	0.447034	0.50485	1	6772	tags=20%, list=12%, signal=22%
GO_DEVELOPMENT_OF_PRIMARY_FEMALE_SEXUAL_CHARACTERISTICS	GO_DEVELOPMENT_OF_PRIMARY_FEMALE_SEXUAL_CHARACTERISTICS		105	0.246833	0.988113	0.454023	0.504961	1	17638	tags=46%, list=32%, signal=67%
GO_POSITIVE_REGULATION_OF_STRIATED_MUSCLE_CELL_APOPTOTIC_PROCESS	GO_POSITIVE_REGULATION_OF_STRIATED_MUSCLE_CELL_APOPTOTIC_PROCESS		16	0.355723	0.987778	0.46184	0.505249	1	6269	tags=19%, list=11%, signal=21%
GO_ORGANIC_ACID_TRANSPORT	GO_ORGANIC_ACID_TRANSPORT		353	0.221595	0.98747	0.440613	0.505453	1	12836	tags=31%, list=23%, signal=40%
GO_REGULATION_OF_DOUBLE_STRAND_BREAK_REPAIR_VIA_NONHOMOLOGOUS_END_JOINING	GO_REGULATION_OF_DOUBLE_STRAND_BREAK_REPAIR_VIA_NONHOMOLOGOUS_END_JOINING		29	0.310656	0.987003	0.44902	0.505906	1	11508	tags=34%, list=21%, signal=43%
GO_POSITIVE_REGULATION_OF_HORMONE_SECRETION	GO_POSITIVE_REGULATION_OF_HORMONE_SECRETION		131	0.249632	0.986981	0.453125	0.505653	1	9065	tags=27%, list=16%, signal=33%
GO_LINOLEIC_ACID_METABOLIC_PROCESS	GO_LINOLEIC_ACID_METABOLIC_PROCESS		21	0.321732	0.986666	0.484127	0.505891	1	6778	tags=29%, list=12%, signal=33%
GO_SCHWANN_CELL_DIFFERENTIATION	GO_SCHWANN_CELL_DIFFERENTIATION		39	0.336884	0.986262	0.469512	0.506244	1	19486	tags=49%, list=35%, signal=75%
GO_ORGANIC_ACID_TRANSMEMBRANE_TRANSPORT	GO_ORGANIC_ACID_TRANSMEMBRANE_TRANSPORT		151	0.239332	0.985245	0.450787	0.507566	1	13081	tags=33%, list=24%, signal=43%
GO_REGULATION_OF_MITOTIC_SPINDLE_ASSEMBLY	GO_REGULATION_OF_MITOTIC_SPINDLE_ASSEMBLY		17	0.362913	0.984522	0.466805	0.508481	1	2486	tags=18%, list=4%, signal=18%
GO_VESICLE_TRANSPORT_ALONG_MICROTUBULE	GO_VESICLE_TRANSPORT_ALONG_MICROTUBULE		49	0.28448	0.983191	0.479612	0.510416	1	14825	tags=45%, list=27%, signal=61%
GO_REGULATION_OF_PLASMA_MEMBRANE_ORGANIZATION	GO_REGULATION_OF_PLASMA_MEMBRANE_ORGANIZATION		16	0.337994	0.982382	0.453358	0.511439	1	5306	tags=31%, list=10%, signal=35%
GO_GLIAL_CELL_DIFFERENTIATION	GO_GLIAL_CELL_DIFFERENTIATION		229	0.241603	0.982216	0.46988	0.511446	1	13985	tags=37%, list=25%, signal=49%
GO_RIBOSE_PHOSPHATE_BIOSYNTHETIC_PROCESS	GO_RIBOSE_PHOSPHATE_BIOSYNTHETIC_PROCESS		194	0.253394	0.980763	0.439771	0.513491	1	12137	tags=29%, list=22%, signal=37%
GO_ASPARTATE_FAMILY_AMINO_ACID_BIOSYNTHETIC_PROCESS	GO_ASPARTATE_FAMILY_AMINO_ACID_BIOSYNTHETIC_PROCESS		21	0.332273	0.980035	0.472441	0.514458	1	4392	tags=19%, list=8%, signal=21%
GO_NEGATIVE_REGULATION_OF_STEM_CELL_PROLIFERATION	GO_NEGATIVE_REGULATION_OF_STEM_CELL_PROLIFERATION		16	0.389792	0.979661	0.49004	0.514725	1	21394	tags=56%, list=39%, signal=91%
GO_RESPONSE_TO_ELECTRICAL_STIMULUS	GO_RESPONSE_TO_ELECTRICAL_STIMULUS		42	0.283949	0.979601	0.496078	0.514535	1	9209	tags=31%, list=17%, signal=37%
GO_POSITIVE_REGULATION_OF_AXON_EXTENSION	GO_POSITIVE_REGULATION_OF_AXON_EXTENSION		43	0.282184	0.978762	0.458498	0.515624	1	14478	tags=40%, list=26%, signal=53%
GO_VASCULAR_ASSOCIATED_SMOOTH_MUSCLE_CELL_MIGRATION	GO_VASCULAR_ASSOCIATED_SMOOTH_MUSCLE_CELL_MIGRATION		36	0.313741	0.978587	0.484556	0.515599	1	17616	tags=36%, list=32%, signal=53%
GO_STRIATED_MUSCLE_CONTRACTION	GO_STRIATED_MUSCLE_CONTRACTION		175	0.298988	0.978261	0.503876	0.515861	1	13792	tags=39%, list=25%, signal=52%
GO_CELLULAR_COMPONENT_ASSEMBLY_INVOLVED_IN_MORPHOGENESIS	GO_CELLULAR_COMPONENT_ASSEMBLY_INVOLVED_IN_MORPHOGENESIS		111	0.321005	0.977975	0.481766	0.516038	1	12250	tags=32%, list=22%, signal=42%
GO_POSTSYNAPTIC_SIGNAL_TRANSDUCTION	GO_POSTSYNAPTIC_SIGNAL_TRANSDUCTION		36	0.286083	0.977405	0.488565	0.516673	1	12706	tags=44%, list=23%, signal=58%
GO_DICARBOXYLIC_ACID_METABOLIC_PROCESS	GO_DICARBOXYLIC_ACID_METABOLIC_PROCESS		97	0.264921	0.977282	0.455446	0.516591	1	11945	tags=32%, list=22%, signal=41%
GO_PHYSIOLOGICAL_CARDIAC_MUSCLE_HYPERTROPHY	GO_PHYSIOLOGICAL_CARDIAC_MUSCLE_HYPERTROPHY		32	0.292656	0.976538	0.494118	0.517505	1	9675	tags=31%, list=17%, signal=38%
GO_CHONDROITIN_SULFATE_BIOSYNTHETIC_PROCESS	GO_CHONDROITIN_SULFATE_BIOSYNTHETIC_PROCESS		26	0.34644	0.976433	0.474308	0.517408	1	8059	tags=35%, list=15%, signal=40%
GO_ENDOPLASMIC_RETICULUM_MANNOSE_TRIMMING	GO_ENDOPLASMIC_RETICULUM_MANNOSE_TRIMMING		16	0.367759	0.975618	0.484787	0.518432	1	5509	tags=25%, list=10%, signal=28%
GO_NUCLEOSIDE_DIPHOSPHATE_METABOLIC_PROCESS	GO_NUCLEOSIDE_DIPHOSPHATE_METABOLIC_PROCESS		155	0.244631	0.974862	0.469758	0.519412	1	11877	tags=29%, list=21%, signal=37%
GO_VASCULAR_ASSOCIATED_SMOOTH_MUSCLE_CELL_DIFFERENTIATION	GO_VASCULAR_ASSOCIATED_SMOOTH_MUSCLE_CELL_DIFFERENTIATION		35	0.269101	0.974333	0.5	0.519991	1	3763	tags=17%, list=7%, signal=18%
GO_RESPONSE_TO_AMPHETAMINE	GO_RESPONSE_TO_AMPHETAMINE		33	0.284036	0.97332	0.520161	0.521421	1	11044	tags=30%, list=20%, signal=38%
GO_ENDODERMAL_CELL_FATE_COMMITMENT	GO_ENDODERMAL_CELL_FATE_COMMITMENT		15	0.349285	0.971828	0.468432	0.523547	1	9052	tags=40%, list=16%, signal=48%
GO_NEGATIVE_REGULATION_OF_RECEPTOR_MEDIATED_ENDOCYTOSIS	GO_NEGATIVE_REGULATION_OF_RECEPTOR_MEDIATED_ENDOCYTOSIS		27	0.308905	0.971798	0.482759	0.523297	1	3390	tags=19%, list=6%, signal=20%
GO_PIGMENT_CELL_DIFFERENTIATION	GO_PIGMENT_CELL_DIFFERENTIATION		36	0.300525	0.969622	0.499022	0.526659	1	6040	tags=22%, list=11%, signal=25%
GO_MITOCHONDRIAL_RNA_PROCESSING	GO_MITOCHONDRIAL_RNA_PROCESSING		17	0.368967	0.969177	0.474206	0.527159	1	11469	tags=41%, list=21%, signal=52%
GO_CLATHRIN_COAT_ASSEMBLY	GO_CLATHRIN_COAT_ASSEMBLY		18	0.332672	0.968326	0.489362	0.528267	1	11689	tags=50%, list=21%, signal=63%
GO_ANATOMICAL_STRUCTURE_REGRESSION	GO_ANATOMICAL_STRUCTURE_REGRESSION		18	0.353438	0.966599	0.494071	0.53083	1	8817	tags=44%, list=16%, signal=53%
GO_LIPID_TRANSLOCATION	GO_LIPID_TRANSLOCATION		47	0.27325	0.966516	0.506903	0.530683	1	13683	tags=40%, list=25%, signal=54%
GO_REGULATION_OF_INTRINSIC_APOPTOTIC_SIGNALING_PATHWAY_IN_RESPONSE_TO_DNA_DAMAGE	GO_REGULATION_OF_INTRINSIC_APOPTOTIC_SIGNALING_PATHWAY_IN_RESPONSE_TO_DNA_DAMAGE		39	0.276116	0.965656	0.485876	0.531795	1	4095	tags=21%, list=7%, signal=22%
GO_NEGATIVE_REGULATION_OF_LIPASE_ACTIVITY	GO_NEGATIVE_REGULATION_OF_LIPASE_ACTIVITY		18	0.340551	0.965281	0.500982	0.532145	1	9796	tags=39%, list=18%, signal=47%
GO_VIRAL_TRANSLATION	GO_VIRAL_TRANSLATION		15	0.387427	0.964513	0.498024	0.533132	1	9006	tags=40%, list=16%, signal=48%
GO_RESPONSE_TO_CALCIUM_ION	GO_RESPONSE_TO_CALCIUM_ION		146	0.232217	0.963837	0.523992	0.53393	1	12417	tags=32%, list=22%, signal=41%
GO_S_ADENOSYLMETHIONINE_METABOLIC_PROCESS	GO_S_ADENOSYLMETHIONINE_METABOLIC_PROCESS		16	0.319809	0.962344	0.530418	0.536139	1	11073	tags=38%, list=20%, signal=47%
GO_NEGATIVE_REGULATION_OF_LIPID_BIOSYNTHETIC_PROCESS	GO_NEGATIVE_REGULATION_OF_LIPID_BIOSYNTHETIC_PROCESS		58	0.255819	0.961944	0.49501	0.536479	1	7756	tags=22%, list=14%, signal=26%
GO_SCHWANN_CELL_DEVELOPMENT	GO_SCHWANN_CELL_DEVELOPMENT		31	0.342975	0.961543	0.493852	0.536861	1	17653	tags=45%, list=32%, signal=66%
GO_NEGATIVE_REGULATION_OF_LIPID_CATABOLIC_PROCESS	GO_NEGATIVE_REGULATION_OF_LIPID_CATABOLIC_PROCESS		24	0.316543	0.960945	0.492929	0.537521	1	9069	tags=29%, list=16%, signal=35%
GO_BRANCHING_INVOLVED_IN_SALIVARY_GLAND_MORPHOGENESIS	GO_BRANCHING_INVOLVED_IN_SALIVARY_GLAND_MORPHOGENESIS		23	0.321238	0.960563	0.506148	0.537874	1	7174	tags=26%, list=13%, signal=30%
GO_REGULATION_OF_CARDIAC_MUSCLE_CONTRACTION_BY_CALCIUM_ION_SIGNALING	GO_REGULATION_OF_CARDIAC_MUSCLE_CONTRACTION_BY_CALCIUM_ION_SIGNALING		26	0.33083	0.960355	0.545098	0.537933	1	13597	tags=42%, list=24%, signal=56%
GO_REGULATION_OF_ORGANIC_ACID_TRANSPORT	GO_REGULATION_OF_ORGANIC_ACID_TRANSPORT		67	0.258255	0.960005	0.473485	0.5382	1	13787	tags=40%, list=25%, signal=54%
GO_NUCLEAR_TRANSCRIBED_MRNA_CATABOLIC_PROCESS	GO_NUCLEAR_TRANSCRIBED_MRNA_CATABOLIC_PROCESS		209	0.302485	0.958917	0.516598	0.539724	1	11890	tags=26%, list=21%, signal=33%
GO_VENOUS_BLOOD_VESSEL_DEVELOPMENT	GO_VENOUS_BLOOD_VESSEL_DEVELOPMENT		15	0.353841	0.958528	0.517241	0.540078	1	7579	tags=40%, list=14%, signal=46%
GO_NEGATIVE_REGULATION_OF_TRANSPORTER_ACTIVITY	GO_NEGATIVE_REGULATION_OF_TRANSPORTER_ACTIVITY		84	0.247074	0.956987	0.537657	0.5423	1	9101	tags=23%, list=16%, signal=27%
GO_VESICLE_TARGETING	GO_VESICLE_TARGETING		95	0.274944	0.956754	0.506986	0.542376	1	10989	tags=32%, list=20%, signal=39%
GO_GLYCOSYLATION	GO_GLYCOSYLATION		264	0.253829	0.955765	0.497959	0.543787	1	12304	tags=32%, list=22%, signal=41%
GO_DEFINITIVE_HEMOPOIESIS	GO_DEFINITIVE_HEMOPOIESIS		21	0.327807	0.955556	0.489066	0.543846	1	3423	tags=24%, list=6%, signal=25%
GO_DNA_LIGATION	GO_DNA_LIGATION		17	0.350228	0.955362	0.497132	0.543843	1	7577	tags=24%, list=14%, signal=27%
GO_PROTEIN_KINASE_A_SIGNALING	GO_PROTEIN_KINASE_A_SIGNALING		39	0.274522	0.955086	0.513109	0.544	1	9946	tags=28%, list=18%, signal=34%
GO_CELL_COMMUNICATION_BY_ELECTRICAL_COUPLING	GO_CELL_COMMUNICATION_BY_ELECTRICAL_COUPLING		31	0.305287	0.953916	0.50969	0.545654	1	10652	tags=26%, list=19%, signal=32%
GO_REGULATION_OF_DOPAMINE_SECRETION	GO_REGULATION_OF_DOPAMINE_SECRETION		35	0.309539	0.952514	0.510246	0.547686	1	18825	tags=54%, list=34%, signal=82%
GO_CYCLIC_NUCLEOTIDE_BIOSYNTHETIC_PROCESS	GO_CYCLIC_NUCLEOTIDE_BIOSYNTHETIC_PROCESS		22	0.327671	0.952012	0.489443	0.548197	1	12137	tags=41%, list=22%, signal=52%
GO_MEMBRANE_FISSION	GO_MEMBRANE_FISSION		15	0.351828	0.950914	0.525	0.549734	1	7314	tags=33%, list=13%, signal=38%
GO_PROTEIN_O_LINKED_MANNOSYLATION	GO_PROTEIN_O_LINKED_MANNOSYLATION		19	0.331424	0.94618	0.5	0.557347	1	10055	tags=32%, list=18%, signal=39%
GO_GOLGI_TO_ENDOSOME_TRANSPORT	GO_GOLGI_TO_ENDOSOME_TRANSPORT		17	0.345256	0.945588	0.532692	0.558036	1	6377	tags=29%, list=11%, signal=33%
GO_AMINO_ACID_TRANSMEMBRANE_TRANSPORT	GO_AMINO_ACID_TRANSMEMBRANE_TRANSPORT		92	0.244608	0.9443	0.543788	0.559878	1	9629	tags=26%, list=17%, signal=32%
GO_RNA_PHOSPHODIESTER_BOND_HYDROLYSIS_ENDONUCLEOLYTIC	GO_RNA_PHOSPHODIESTER_BOND_HYDROLYSIS_ENDONUCLEOLYTIC		82	0.254651	0.943424	0.509881	0.561048	1	11173	tags=32%, list=20%, signal=40%
GO_ACETYL_COA_BIOSYNTHETIC_PROCESS	GO_ACETYL_COA_BIOSYNTHETIC_PROCESS		22	0.349154	0.943291	0.524462	0.56097	1	12108	tags=36%, list=22%, signal=46%
GO_MATERNAL_PLACENTA_DEVELOPMENT	GO_MATERNAL_PLACENTA_DEVELOPMENT		36	0.290019	0.943222	0.508911	0.560791	1	8685	tags=28%, list=16%, signal=33%
GO_RESPONSE_TO_MINERALOCORTICOID	GO_RESPONSE_TO_MINERALOCORTICOID		32	0.292939	0.94297	0.565217	0.560921	1	17325	tags=56%, list=31%, signal=82%
GO_TORC1_SIGNALING	GO_TORC1_SIGNALING		46	0.264651	0.942454	0.542694	0.561489	1	10197	tags=28%, list=18%, signal=35%
GO_NEGATIVE_REGULATION_OF_KIDNEY_DEVELOPMENT	GO_NEGATIVE_REGULATION_OF_KIDNEY_DEVELOPMENT		17	0.321738	0.942275	0.528155	0.561483	1	6108	tags=18%, list=11%, signal=20%
GO_RESPONSE_TO_NICOTINE	GO_RESPONSE_TO_NICOTINE		45	0.269162	0.941796	0.566	0.561999	1	12776	tags=42%, list=23%, signal=55%
GO_BRANCHED_CHAIN_AMINO_ACID_METABOLIC_PROCESS	GO_BRANCHED_CHAIN_AMINO_ACID_METABOLIC_PROCESS		25	0.332951	0.941624	0.513026	0.562008	1	11967	tags=36%, list=22%, signal=46%
GO_RESPONSE_TO_FOOD	GO_RESPONSE_TO_FOOD		38	0.28244	0.941336	0.542017	0.562207	1	15466	tags=37%, list=28%, signal=51%
GO_CELLULAR_RESPONSE_TO_CALCIUM_ION	GO_CELLULAR_RESPONSE_TO_CALCIUM_ION		82	0.241882	0.940214	0.541509	0.563749	1	12211	tags=32%, list=22%, signal=41%
GO_REGULATION_OF_DENDRITE_EXTENSION	GO_REGULATION_OF_DENDRITE_EXTENSION		25	0.3091	0.940175	0.517857	0.563504	1	14380	tags=44%, list=26%, signal=59%
GO_NEGATIVE_REGULATION_OF_ION_TRANSMEMBRANE_TRANSPORT	GO_NEGATIVE_REGULATION_OF_ION_TRANSMEMBRANE_TRANSPORT		100	0.234087	0.939452	0.560784	0.564425	1	9321	tags=23%, list=17%, signal=28%
GO_ACROSOME_ASSEMBLY	GO_ACROSOME_ASSEMBLY		18	0.30958	0.938587	0.53891	0.565557	1	11112	tags=39%, list=20%, signal=49%
GO_ACROSOME_REACTION	GO_ACROSOME_REACTION		39	0.267986	0.937946	0.588694	0.566341	1	22645	tags=62%, list=41%, signal=104%
GO_MICROVILLUS_ORGANIZATION	GO_MICROVILLUS_ORGANIZATION		25	0.322431	0.934034	0.538934	0.572685	1	11873	tags=40%, list=21%, signal=51%
GO_NEGATIVE_REGULATION_OF_DIGESTIVE_SYSTEM_PROCESS	GO_NEGATIVE_REGULATION_OF_DIGESTIVE_SYSTEM_PROCESS		18	0.324084	0.933613	0.553606	0.573085	1	5931	tags=28%, list=11%, signal=31%
GO_SYNAPTIC_VESICLE_TRANSPORT	GO_SYNAPTIC_VESICLE_TRANSPORT		44	0.262657	0.932661	0.538023	0.574384	1	11535	tags=36%, list=21%, signal=46%
GO_NUCLEOTIDE_EXCISION_REPAIR_DNA_DUPLEX_UNWINDING	GO_NUCLEOTIDE_EXCISION_REPAIR_DNA_DUPLEX_UNWINDING		22	0.315121	0.929832	0.555332	0.578985	1	11524	tags=36%, list=21%, signal=46%
GO_WOUND_HEALING_SPREADING_OF_EPIDERMAL_CELLS	GO_WOUND_HEALING_SPREADING_OF_EPIDERMAL_CELLS		18	0.332556	0.927812	0.519507	0.582048	1	19508	tags=56%, list=35%, signal=86%
GO_POSITIVE_REGULATION_OF_MULTI_ORGANISM_PROCESS	GO_POSITIVE_REGULATION_OF_MULTI_ORGANISM_PROCESS		40	0.259242	0.927398	0.578529	0.582471	1	8130	tags=28%, list=15%, signal=32%
GO_INORGANIC_ANION_TRANSMEMBRANE_TRANSPORT	GO_INORGANIC_ANION_TRANSMEMBRANE_TRANSPORT		121	0.231449	0.926708	0.609127	0.583373	1	12204	tags=28%, list=22%, signal=36%
GO_TOOTH_MINERALIZATION	GO_TOOTH_MINERALIZATION		24	0.300884	0.926188	0.587525	0.583978	1	9162	tags=29%, list=16%, signal=35%
GO_NEGATIVE_REGULATION_OF_BEHAVIOR	GO_NEGATIVE_REGULATION_OF_BEHAVIOR		16	0.335677	0.92495	0.576923	0.58586	1	1684	tags=13%, list=3%, signal=13%
GO_C4_DICARBOXYLATE_TRANSPORT	GO_C4_DICARBOXYLATE_TRANSPORT		25	0.30295	0.923924	0.557377	0.587315	1	9019	tags=32%, list=16%, signal=38%
GO_REGULATION_OF_SMOOTH_MUSCLE_CONTRACTION	GO_REGULATION_OF_SMOOTH_MUSCLE_CONTRACTION		63	0.262439	0.923741	0.58498	0.587313	1	11306	tags=32%, list=20%, signal=40%
GO_EXTRACELLULAR_TRANSPORT	GO_EXTRACELLULAR_TRANSPORT		32	0.301643	0.923652	0.544732	0.587177	1	13253	tags=34%, list=24%, signal=45%
GO_RNA_CATABOLIC_PROCESS	GO_RNA_CATABOLIC_PROCESS		414	0.247074	0.922952	0.523715	0.588005	1	11895	tags=29%, list=21%, signal=37%
GO_NEGATIVE_REGULATION_OF_INTRINSIC_APOPTOTIC_SIGNALING_PATHWAY_BY_P53_CLASS_MEDIATOR	GO_NEGATIVE_REGULATION_OF_INTRINSIC_APOPTOTIC_SIGNALING_PATHWAY_BY_P53_CLASS_MEDIATOR		22	0.293982	0.922806	0.539924	0.587939	1	4694	tags=23%, list=8%, signal=25%
GO_UBIQUITIN_DEPENDENT_ERAD_PATHWAY	GO_UBIQUITIN_DEPENDENT_ERAD_PATHWAY		77	0.255523	0.92273	0.534	0.587744	1	7159	tags=21%, list=13%, signal=24%
GO_NUCLEOSIDE_MONOPHOSPHATE_BIOSYNTHETIC_PROCESS	GO_NUCLEOSIDE_MONOPHOSPHATE_BIOSYNTHETIC_PROCESS		44	0.290721	0.922642	0.524366	0.587571	1	11945	tags=32%, list=22%, signal=41%
GO_LONG_CHAIN_FATTY_ACYL_COA_METABOLIC_PROCESS	GO_LONG_CHAIN_FATTY_ACYL_COA_METABOLIC_PROCESS		25	0.301419	0.922417	0.533865	0.587651	1	6780	tags=32%, list=12%, signal=36%
GO_REGULATION_OF_AUTOPHAGOSOME_ASSEMBLY	GO_REGULATION_OF_AUTOPHAGOSOME_ASSEMBLY		37	0.272976	0.918745	0.569524	0.593555	1	7894	tags=22%, list=14%, signal=25%
GO_DERMATAN_SULFATE_PROTEOGLYCAN_METABOLIC_PROCESS	GO_DERMATAN_SULFATE_PROTEOGLYCAN_METABOLIC_PROCESS		16	0.351014	0.917722	0.55754	0.59496	1	12645	tags=44%, list=23%, signal=57%
GO_GLYCOLYTIC_PROCESS_THROUGH_FRUCTOSE_6_PHOSPHATE	GO_GLYCOLYTIC_PROCESS_THROUGH_FRUCTOSE_6_PHOSPHATE		29	0.319195	0.916276	0.535354	0.59715	1	8146	tags=28%, list=15%, signal=32%
GO_TRANSMISSION_OF_NERVE_IMPULSE	GO_TRANSMISSION_OF_NERVE_IMPULSE		72	0.253239	0.915984	0.584	0.597323	1	15782	tags=35%, list=28%, signal=48%
GO_RESPONSE_TO_MUSCLE_ACTIVITY	GO_RESPONSE_TO_MUSCLE_ACTIVITY		24	0.314508	0.914271	0.553398	0.6	1	11945	tags=38%, list=22%, signal=48%
GO_SULFUR_COMPOUND_CATABOLIC_PROCESS	GO_SULFUR_COMPOUND_CATABOLIC_PROCESS		56	0.259761	0.913432	0.59841	0.601163	1	8059	tags=21%, list=15%, signal=25%
GO_LABYRINTHINE_LAYER_MORPHOGENESIS	GO_LABYRINTHINE_LAYER_MORPHOGENESIS		21	0.32031	0.912726	0.579592	0.602062	1	3556	tags=19%, list=6%, signal=20%
GO_REGULATION_OF_CARDIAC_MUSCLE_CELL_DIFFERENTIATION	GO_REGULATION_OF_CARDIAC_MUSCLE_CELL_DIFFERENTIATION		46	0.245074	0.912015	0.618367	0.602961	1	6575	tags=24%, list=12%, signal=27%
GO_NEUROTRANSMITTER_BIOSYNTHETIC_PROCESS	GO_NEUROTRANSMITTER_BIOSYNTHETIC_PROCESS		18	0.326296	0.911402	0.585657	0.603681	1	9394	tags=33%, list=17%, signal=40%
GO_POSTSYNAPTIC_MODULATION_OF_CHEMICAL_SYNAPTIC_TRANSMISSION	GO_POSTSYNAPTIC_MODULATION_OF_CHEMICAL_SYNAPTIC_TRANSMISSION		16	0.332456	0.910888	0.567194	0.604237	1	24643	tags=69%, list=44%, signal=124%
GO_POSITIVE_REGULATION_OF_ORGANIC_ACID_TRANSPORT	GO_POSITIVE_REGULATION_OF_ORGANIC_ACID_TRANSPORT		40	0.271688	0.909686	0.585271	0.606002	1	13444	tags=43%, list=24%, signal=56%
GO_NEGATIVE_REGULATION_OF_PEPTIDE_HORMONE_SECRETION	GO_NEGATIVE_REGULATION_OF_PEPTIDE_HORMONE_SECRETION		42	0.268379	0.909227	0.625984	0.606476	1	14774	tags=36%, list=27%, signal=49%
GO_REGULATION_OF_INTRINSIC_APOPTOTIC_SIGNALING_PATHWAY_BY_P53_CLASS_MEDIATOR	GO_REGULATION_OF_INTRINSIC_APOPTOTIC_SIGNALING_PATHWAY_BY_P53_CLASS_MEDIATOR		30	0.276569	0.906318	0.59332	0.611187	1	4694	tags=20%, list=8%, signal=22%
GO_SPLICEOSOMAL_SNRNP_ASSEMBLY	GO_SPLICEOSOMAL_SNRNP_ASSEMBLY		54	0.302351	0.905635	0.552	0.611985	1	9133	tags=22%, list=16%, signal=27%
GO_NOREPINEPHRINE_TRANSPORT	GO_NOREPINEPHRINE_TRANSPORT		25	0.284121	0.905219	0.61829	0.612375	1	20204	tags=60%, list=36%, signal=94%
GO_SULFUR_AMINO_ACID_METABOLIC_PROCESS	GO_SULFUR_AMINO_ACID_METABOLIC_PROCESS		40	0.259335	0.904063	0.603083	0.614043	1	13170	tags=35%, list=24%, signal=46%
GO_LONG_TERM_SYNAPTIC_POTENTIATION	GO_LONG_TERM_SYNAPTIC_POTENTIATION		87	0.235533	0.903689	0.616858	0.614374	1	14871	tags=38%, list=27%, signal=52%
GO_CATECHOLAMINE_BIOSYNTHETIC_PROCESS	GO_CATECHOLAMINE_BIOSYNTHETIC_PROCESS		21	0.305868	0.903517	0.610465	0.614357	1	10178	tags=33%, list=18%, signal=41%
GO_DIACYLGLYCEROL_METABOLIC_PROCESS	GO_DIACYLGLYCEROL_METABOLIC_PROCESS		25	0.278972	0.902699	0.594321	0.615427	1	6780	tags=24%, list=12%, signal=27%
GO_CELLULAR_CARBOHYDRATE_BIOSYNTHETIC_PROCESS	GO_CELLULAR_CARBOHYDRATE_BIOSYNTHETIC_PROCESS		86	0.235634	0.902038	0.619608	0.61623	1	13865	tags=35%, list=25%, signal=46%
GO_RESPONSE_TO_SALT	GO_RESPONSE_TO_SALT		18	0.320722	0.900698	0.572534	0.618277	1	7097	tags=22%, list=13%, signal=25%
GO_ENERGY_RESERVE_METABOLIC_PROCESS	GO_ENERGY_RESERVE_METABOLIC_PROCESS		86	0.240694	0.900038	0.611111	0.619092	1	7424	tags=21%, list=13%, signal=24%
GO_MODIFIED_AMINO_ACID_TRANSPORT	GO_MODIFIED_AMINO_ACID_TRANSPORT		27	0.2752	0.8995	0.627723	0.619686	1	16657	tags=52%, list=30%, signal=74%
GO_ACTIN_FILAMENT_BASED_MOVEMENT	GO_ACTIN_FILAMENT_BASED_MOVEMENT		150	0.279483	0.899349	0.625483	0.619618	1	14069	tags=40%, list=25%, signal=53%
GO_RIBONUCLEOSIDE_MONOPHOSPHATE_METABOLIC_PROCESS	GO_RIBONUCLEOSIDE_MONOPHOSPHATE_METABOLIC_PROCESS		51	0.270376	0.89872	0.577689	0.620404	1	8695	tags=27%, list=16%, signal=33%
GO_LAMELLIPODIUM_MORPHOGENESIS	GO_LAMELLIPODIUM_MORPHOGENESIS		17	0.319397	0.896316	0.60479	0.62435	1	7738	tags=29%, list=14%, signal=34%
GO_MUSCLE_CONTRACTION	GO_MUSCLE_CONTRACTION		357	0.256235	0.896036	0.611328	0.624515	1	12418	tags=31%, list=22%, signal=40%
GO_C21_STEROID_HORMONE_BIOSYNTHETIC_PROCESS	GO_C21_STEROID_HORMONE_BIOSYNTHETIC_PROCESS		26	0.296939	0.89557	0.608696	0.625011	1	5020	tags=19%, list=9%, signal=21%
GO_VASCULAR_ASSOCIATED_SMOOTH_MUSCLE_CONTRACTION	GO_VASCULAR_ASSOCIATED_SMOOTH_MUSCLE_CONTRACTION		24	0.301319	0.894785	0.577519	0.626014	1	9572	tags=29%, list=17%, signal=35%
GO_COPII_COATED_VESICLE_BUDDING	GO_COPII_COATED_VESICLE_BUDDING		73	0.266594	0.894743	0.578189	0.62578	1	11600	tags=33%, list=21%, signal=42%
GO_ESTABLISHMENT_OF_PROTEIN_LOCALIZATION_TO_VACUOLE	GO_ESTABLISHMENT_OF_PROTEIN_LOCALIZATION_TO_VACUOLE		52	0.262675	0.894662	0.603846	0.625594	1	9567	tags=27%, list=17%, signal=32%
GO_MUSCLE_HYPERTROPHY_IN_RESPONSE_TO_STRESS	GO_MUSCLE_HYPERTROPHY_IN_RESPONSE_TO_STRESS		28	0.307573	0.894345	0.603884	0.625785	1	13581	tags=32%, list=24%, signal=43%
GO_CELL_FATE_DETERMINATION	GO_CELL_FATE_DETERMINATION		42	0.270651	0.893845	0.606557	0.626347	1	9362	tags=29%, list=17%, signal=34%
GO_PIGMENT_METABOLIC_PROCESS	GO_PIGMENT_METABOLIC_PROCESS		72	0.261803	0.892861	0.59481	0.627758	1	14831	tags=42%, list=27%, signal=57%
GO_POSITIVE_REGULATION_OF_HEART_CONTRACTION	GO_POSITIVE_REGULATION_OF_HEART_CONTRACTION		42	0.261302	0.892162	0.64	0.628669	1	13261	tags=40%, list=24%, signal=53%
GO_POSITIVE_REGULATION_OF_CYCLASE_ACTIVITY	GO_POSITIVE_REGULATION_OF_CYCLASE_ACTIVITY		22	0.3099	0.892052	0.605159	0.628519	1	4165	tags=18%, list=7%, signal=20%
GO_NEGATIVE_REGULATION_OF_CELL_MATRIX_ADHESION	GO_NEGATIVE_REGULATION_OF_CELL_MATRIX_ADHESION		38	0.272416	0.892043	0.601533	0.6282	1	16813	tags=39%, list=30%, signal=57%
GO_SNRNA_PROCESSING	GO_SNRNA_PROCESSING		36	0.316238	0.891994	0.55144	0.627944	1	7796	tags=22%, list=14%, signal=26%
GO_NEGATIVE_REGULATION_OF_SMOOTH_MUSCLE_CONTRACTION	GO_NEGATIVE_REGULATION_OF_SMOOTH_MUSCLE_CONTRACTION		17	0.32569	0.891901	0.587084	0.627783	1	9321	tags=29%, list=17%, signal=35%
GO_SECONDARY_METABOLIC_PROCESS	GO_SECONDARY_METABOLIC_PROCESS		60	0.259832	0.891591	0.611111	0.627982	1	15587	tags=42%, list=28%, signal=58%
GO_NEGATIVE_REGULATION_OF_CATION_CHANNEL_ACTIVITY	GO_NEGATIVE_REGULATION_OF_CATION_CHANNEL_ACTIVITY		49	0.241613	0.891384	0.656126	0.628011	1	5980	tags=18%, list=11%, signal=21%
GO_TERMINATION_OF_RNA_POLYMERASE_II_TRANSCRIPTION	GO_TERMINATION_OF_RNA_POLYMERASE_II_TRANSCRIPTION		35	0.301311	0.890661	0.553753	0.628939	1	13119	tags=40%, list=24%, signal=52%
GO_MITOTIC_DNA_REPLICATION	GO_MITOTIC_DNA_REPLICATION		16	0.37986	0.890194	0.560241	0.629472	1	18985	tags=69%, list=34%, signal=104%
GO_DNA_REPLICATION_DEPENDENT_NUCLEOSOME_ORGANIZATION	GO_DNA_REPLICATION_DEPENDENT_NUCLEOSOME_ORGANIZATION		30	0.355229	0.888752	0.564854	0.63164	1	22628	tags=47%, list=41%, signal=79%
GO_PROTEIN_LOCALIZATION_TO_LYSOSOME	GO_PROTEIN_LOCALIZATION_TO_LYSOSOME		43	0.263871	0.887561	0.644914	0.633419	1	8621	tags=26%, list=16%, signal=30%
GO_OLIGOSACCHARIDE_LIPID_INTERMEDIATE_BIOSYNTHETIC_PROCESS	GO_OLIGOSACCHARIDE_LIPID_INTERMEDIATE_BIOSYNTHETIC_PROCESS		21	0.33822	0.887289	0.573964	0.633572	1	3851	tags=19%, list=7%, signal=20%
GO_ISOPRENOID_BIOSYNTHETIC_PROCESS	GO_ISOPRENOID_BIOSYNTHETIC_PROCESS		28	0.286701	0.887274	0.641026	0.633266	1	11698	tags=29%, list=21%, signal=36%
GO_MATURATION_OF_LSU_RRNA	GO_MATURATION_OF_LSU_RRNA		28	0.363171	0.885222	0.594	0.636589	1	11185	tags=32%, list=20%, signal=40%
GO_MAINTENANCE_OF_BLOOD_BRAIN_BARRIER	GO_MAINTENANCE_OF_BLOOD_BRAIN_BARRIER		34	0.285659	0.884702	0.619417	0.63713	1	10819	tags=32%, list=19%, signal=40%
GO_MUSCLE_HYPERTROPHY	GO_MUSCLE_HYPERTROPHY		96	0.235762	0.884479	0.635317	0.637192	1	11044	tags=30%, list=20%, signal=38%
GO_AMINE_TRANSPORT	GO_AMINE_TRANSPORT		99	0.232	0.883301	0.676413	0.638922	1	15001	tags=40%, list=27%, signal=55%
GO_REGULATION_OF_UBIQUITIN_PROTEIN_LIGASE_ACTIVITY	GO_REGULATION_OF_UBIQUITIN_PROTEIN_LIGASE_ACTIVITY		24	0.311879	0.882637	0.599222	0.639776	1	18971	tags=42%, list=34%, signal=63%
GO_EXPORT_ACROSS_PLASMA_MEMBRANE	GO_EXPORT_ACROSS_PLASMA_MEMBRANE		60	0.242566	0.881404	0.660749	0.641597	1	7618	tags=22%, list=14%, signal=25%
GO_NCRNA_METABOLIC_PROCESS	GO_NCRNA_METABOLIC_PROCESS		493	0.24677	0.881032	0.569444	0.64193	1	12207	tags=29%, list=22%, signal=36%
GO_NEGATIVE_REGULATION_OF_VASCULAR_ASSOCIATED_SMOOTH_MUSCLE_CELL_PROLIFERATION	GO_NEGATIVE_REGULATION_OF_VASCULAR_ASSOCIATED_SMOOTH_MUSCLE_CELL_PROLIFERATION		29	0.288338	0.880904	0.60757	0.641815	1	7831	tags=21%, list=14%, signal=24%
GO_HEXOSE_CATABOLIC_PROCESS	GO_HEXOSE_CATABOLIC_PROCESS		56	0.26725	0.880534	0.644444	0.642107	1	9083	tags=27%, list=16%, signal=32%
GO_POSITIVE_REGULATION_OF_UBIQUITIN_PROTEIN_TRANSFERASE_ACTIVITY	GO_POSITIVE_REGULATION_OF_UBIQUITIN_PROTEIN_TRANSFERASE_ACTIVITY		35	0.277607	0.880085	0.62253	0.64254	1	1420	tags=11%, list=3%, signal=12%
GO_REGULATION_OF_CARDIAC_MUSCLE_ADAPTATION	GO_REGULATION_OF_CARDIAC_MUSCLE_ADAPTATION		15	0.319908	0.879795	0.630081	0.642748	1	8747	tags=27%, list=16%, signal=32%
GO_NEGATIVE_REGULATION_OF_CALCIUM_ION_TRANSMEMBRANE_TRANSPORT	GO_NEGATIVE_REGULATION_OF_CALCIUM_ION_TRANSMEMBRANE_TRANSPORT		38	0.263793	0.879187	0.644841	0.643468	1	5980	tags=21%, list=11%, signal=24%
GO_PEPTIDYL_THREONINE_DEPHOSPHORYLATION	GO_PEPTIDYL_THREONINE_DEPHOSPHORYLATION		22	0.296777	0.878141	0.610465	0.644989	1	6352	tags=23%, list=11%, signal=26%
GO_POSITIVE_REGULATION_OF_PEPTIDYL_THREONINE_PHOSPHORYLATION	GO_POSITIVE_REGULATION_OF_PEPTIDYL_THREONINE_PHOSPHORYLATION		30	0.274557	0.878079	0.623762	0.644753	1	5030	tags=17%, list=9%, signal=18%
GO_SECONDARY_METABOLITE_BIOSYNTHETIC_PROCESS	GO_SECONDARY_METABOLITE_BIOSYNTHETIC_PROCESS		24	0.342817	0.878075	0.655172	0.644423	1	14831	tags=54%, list=27%, signal=74%
GO_GOLGI_VESICLE_BUDDING	GO_GOLGI_VESICLE_BUDDING		81	0.259139	0.877034	0.588595	0.645938	1	10989	tags=30%, list=20%, signal=37%
GO_NCRNA_PROCESSING	GO_NCRNA_PROCESSING		400	0.251553	0.876183	0.583497	0.647077	1	10078	tags=24%, list=18%, signal=29%
GO_CYTOPLASMIC_TRANSLATION	GO_CYTOPLASMIC_TRANSLATION		103	0.290042	0.876134	0.576613	0.646817	1	15968	tags=33%, list=29%, signal=46%
GO_REGULATION_OF_RETINOIC_ACID_RECEPTOR_SIGNALING_PATHWAY	GO_REGULATION_OF_RETINOIC_ACID_RECEPTOR_SIGNALING_PATHWAY		17	0.298501	0.875207	0.647679	0.648131	1	10630	tags=41%, list=19%, signal=51%
GO_NUCLEOTIDE_EXCISION_REPAIR_DNA_DAMAGE_RECOGNITION	GO_NUCLEOTIDE_EXCISION_REPAIR_DNA_DAMAGE_RECOGNITION		23	0.308218	0.874963	0.597585	0.648221	1	1763	tags=13%, list=3%, signal=13%
GO_REGULATION_OF_GLUCAN_BIOSYNTHETIC_PROCESS	GO_REGULATION_OF_GLUCAN_BIOSYNTHETIC_PROCESS		30	0.271947	0.874773	0.640316	0.648197	1	6769	tags=20%, list=12%, signal=23%
GO_REGULATION_OF_NEUROTRANSMITTER_UPTAKE	GO_REGULATION_OF_NEUROTRANSMITTER_UPTAKE		17	0.321919	0.873293	0.610236	0.650397	1	19560	tags=65%, list=35%, signal=100%
GO_PLASMA_MEMBRANE_PHOSPHOLIPID_SCRAMBLING	GO_PLASMA_MEMBRANE_PHOSPHOLIPID_SCRAMBLING		18	0.29209	0.872823	0.632479	0.650898	1	12944	tags=44%, list=23%, signal=58%
GO_PSEUDOURIDINE_SYNTHESIS	GO_PSEUDOURIDINE_SYNTHESIS		18	0.35592	0.872579	0.628571	0.651012	1	3591	tags=22%, list=6%, signal=24%
GO_CELL_DIFFERENTIATION_INVOLVED_IN_EMBRYONIC_PLACENTA_DEVELOPMENT	GO_CELL_DIFFERENTIATION_INVOLVED_IN_EMBRYONIC_PLACENTA_DEVELOPMENT		26	0.290344	0.872447	0.616123	0.650885	1	15203	tags=50%, list=27%, signal=69%
GO_REGULATION_OF_ASTROCYTE_DIFFERENTIATION	GO_REGULATION_OF_ASTROCYTE_DIFFERENTIATION		30	0.290721	0.871134	0.643836	0.652797	1	13985	tags=40%, list=25%, signal=53%
GO_GLYCINE_METABOLIC_PROCESS	GO_GLYCINE_METABOLIC_PROCESS		16	0.307869	0.870465	0.613497	0.653649	1	9803	tags=31%, list=18%, signal=38%
GO_NEGATIVE_REGULATION_OF_SMOOTH_MUSCLE_CELL_MIGRATION	GO_NEGATIVE_REGULATION_OF_SMOOTH_MUSCLE_CELL_MIGRATION		30	0.272523	0.868887	0.646484	0.656047	1	17874	tags=43%, list=32%, signal=64%
GO_METANEPHRIC_GLOMERULUS_DEVELOPMENT	GO_METANEPHRIC_GLOMERULUS_DEVELOPMENT		16	0.326012	0.868542	0.635644	0.656296	1	6979	tags=31%, list=13%, signal=36%
GO_RRNA_MODIFICATION	GO_RRNA_MODIFICATION		40	0.294599	0.867166	0.597633	0.658345	1	10078	tags=28%, list=18%, signal=34%
GO_AMINO_ACID_ACTIVATION	GO_AMINO_ACID_ACTIVATION		49	0.303795	0.865839	0.589178	0.66032	1	10390	tags=35%, list=19%, signal=43%
GO_TRNA_MODIFICATION	GO_TRNA_MODIFICATION		89	0.251151	0.864063	0.60396	0.663117	1	13382	tags=34%, list=24%, signal=44%
GO_CELLULAR_GLUCAN_METABOLIC_PROCESS	GO_CELLULAR_GLUCAN_METABOLIC_PROCESS		74	0.237961	0.862391	0.648855	0.665724	1	8231	tags=22%, list=15%, signal=25%
GO_REGULATION_OF_MUSCLE_CONTRACTION	GO_REGULATION_OF_MUSCLE_CONTRACTION		168	0.236891	0.85913	0.696673	0.671116	1	12138	tags=30%, list=22%, signal=39%
GO_BASIC_AMINO_ACID_TRANSPORT	GO_BASIC_AMINO_ACID_TRANSPORT		19	0.284806	0.858873	0.644101	0.671226	1	11648	tags=42%, list=21%, signal=53%
GO_REGULATION_OF_FATTY_ACID_METABOLIC_PROCESS	GO_REGULATION_OF_FATTY_ACID_METABOLIC_PROCESS		101	0.225755	0.856676	0.691684	0.674775	1	9069	tags=23%, list=16%, signal=27%
GO_PHOSPHATIDYLGLYCEROL_METABOLIC_PROCESS	GO_PHOSPHATIDYLGLYCEROL_METABOLIC_PROCESS		35	0.257637	0.855927	0.669202	0.675787	1	5991	tags=20%, list=11%, signal=22%
GO_SENSORY_PERCEPTION_OF_BITTER_TASTE	GO_SENSORY_PERCEPTION_OF_BITTER_TASTE		41	0.264386	0.85497	0.733871	0.677121	1	14915	tags=39%, list=27%, signal=53%
GO_POSTSYNAPTIC_NEUROTRANSMITTER_RECEPTOR_INTERNALIZATION	GO_POSTSYNAPTIC_NEUROTRANSMITTER_RECEPTOR_INTERNALIZATION		20	0.297394	0.854188	0.648485	0.678157	1	5368	tags=25%, list=10%, signal=28%
GO_IRE1_MEDIATED_UNFOLDED_PROTEIN_RESPONSE	GO_IRE1_MEDIATED_UNFOLDED_PROTEIN_RESPONSE		67	0.26395	0.852438	0.594175	0.680817	1	12970	tags=31%, list=23%, signal=41%
GO_NEGATIVE_REGULATION_OF_SMOOTH_MUSCLE_CELL_DIFFERENTIATION	GO_NEGATIVE_REGULATION_OF_SMOOTH_MUSCLE_CELL_DIFFERENTIATION		22	0.280469	0.852247	0.661323	0.6808	1	14346	tags=36%, list=26%, signal=49%
GO_HIGH_DENSITY_LIPOPROTEIN_PARTICLE_CLEARANCE	GO_HIGH_DENSITY_LIPOPROTEIN_PARTICLE_CLEARANCE		16	0.312457	0.850177	0.679245	0.684074	1	14046	tags=38%, list=25%, signal=50%
GO_NEGATIVE_REGULATION_OF_CHOLESTEROL_EFFLUX	GO_NEGATIVE_REGULATION_OF_CHOLESTEROL_EFFLUX		17	0.310491	0.849939	0.630522	0.684146	1	23910	tags=47%, list=43%, signal=83%
GO_REGULATION_OF_MUSCLE_SYSTEM_PROCESS	GO_REGULATION_OF_MUSCLE_SYSTEM_PROCESS		245	0.215951	0.848261	0.744231	0.686738	1	12138	tags=31%, list=22%, signal=39%
GO_ALANINE_TRANSPORT	GO_ALANINE_TRANSPORT		15	0.310954	0.847282	0.676707	0.688111	1	8357	tags=27%, list=15%, signal=31%
GO_TELOMERASE_RNA_LOCALIZATION	GO_TELOMERASE_RNA_LOCALIZATION		19	0.357621	0.844377	0.625755	0.692864	1	11839	tags=32%, list=21%, signal=40%
GO_REGULATION_OF_RAC_PROTEIN_SIGNAL_TRANSDUCTION	GO_REGULATION_OF_RAC_PROTEIN_SIGNAL_TRANSDUCTION		17	0.298074	0.843762	0.67451	0.69354	1	11468	tags=41%, list=21%, signal=52%
GO_DETECTION_OF_CHEMICAL_STIMULUS_INVOLVED_IN_SENSORY_PERCEPTION_OF_TASTE	GO_DETECTION_OF_CHEMICAL_STIMULUS_INVOLVED_IN_SENSORY_PERCEPTION_OF_TASTE		42	0.258709	0.841969	0.753684	0.696329	1	14915	tags=38%, list=27%, signal=52%
GO_VENTRICULAR_CARDIAC_MUSCLE_CELL_ACTION_POTENTIAL	GO_VENTRICULAR_CARDIAC_MUSCLE_CELL_ACTION_POTENTIAL		35	0.253152	0.840705	0.70334	0.698202	1	12039	tags=34%, list=22%, signal=44%
GO_POLYSACCHARIDE_BIOSYNTHETIC_PROCESS	GO_POLYSACCHARIDE_BIOSYNTHETIC_PROCESS		78	0.223425	0.840442	0.7154	0.698329	1	13865	tags=35%, list=25%, signal=46%
GO_MUSCLE_SYSTEM_PROCESS	GO_MUSCLE_SYSTEM_PROCESS		452	0.227807	0.840393	0.694716	0.698049	1	12165	tags=30%, list=22%, signal=38%
GO_MYOFIBRIL_ASSEMBLY	GO_MYOFIBRIL_ASSEMBLY		66	0.348731	0.839461	0.671875	0.69934	1	8399	tags=23%, list=15%, signal=27%
GO_SARCOMERE_ORGANIZATION	GO_SARCOMERE_ORGANIZATION		44	0.367281	0.835752	0.667954	0.705534	1	15203	tags=34%, list=27%, signal=47%
GO_PYRIMIDINE_NUCLEOSIDE_MONOPHOSPHATE_METABOLIC_PROCESS	GO_PYRIMIDINE_NUCLEOSIDE_MONOPHOSPHATE_METABOLIC_PROCESS		16	0.311425	0.834439	0.652174	0.707407	1	10212	tags=25%, list=18%, signal=31%
GO_DIOL_METABOLIC_PROCESS	GO_DIOL_METABOLIC_PROCESS		28	0.265855	0.833585	0.699248	0.708542	1	6102	tags=21%, list=11%, signal=24%
GO_MONOCARBOXYLIC_ACID_CATABOLIC_PROCESS	GO_MONOCARBOXYLIC_ACID_CATABOLIC_PROCESS		138	0.220624	0.833411	0.673704	0.708473	1	7905	tags=20%, list=14%, signal=23%
GO_PEPTIDYL_PROLINE_HYDROXYLATION	GO_PEPTIDYL_PROLINE_HYDROXYLATION		16	0.330709	0.832942	0.633065	0.708958	1	19933	tags=50%, list=36%, signal=78%
GO_SPHINGOID_METABOLIC_PROCESS	GO_SPHINGOID_METABOLIC_PROCESS		21	0.28764	0.83225	0.667897	0.709806	1	6085	tags=19%, list=11%, signal=21%
GO_MATING	GO_MATING		41	0.250599	0.831184	0.742739	0.711326	1	13598	tags=37%, list=24%, signal=48%
GO_EXCRETION	GO_EXCRETION		65	0.239952	0.830504	0.751412	0.71216	1	12827	tags=34%, list=23%, signal=44%
GO_REGULATION_OF_TORC1_SIGNALING	GO_REGULATION_OF_TORC1_SIGNALING		38	0.243639	0.829584	0.727447	0.713423	1	10197	tags=26%, list=18%, signal=32%
GO_BILE_ACID_BIOSYNTHETIC_PROCESS	GO_BILE_ACID_BIOSYNTHETIC_PROCESS		37	0.24429	0.827022	0.703985	0.717561	1	8414	tags=24%, list=15%, signal=29%
GO_KERATAN_SULFATE_METABOLIC_PROCESS	GO_KERATAN_SULFATE_METABOLIC_PROCESS		33	0.272031	0.823494	0.654471	0.723301	1	15382	tags=42%, list=28%, signal=59%
GO_DIOL_BIOSYNTHETIC_PROCESS	GO_DIOL_BIOSYNTHETIC_PROCESS		22	0.273062	0.82348	0.707317	0.722962	1	6102	tags=23%, list=11%, signal=26%
GO_HEART_TRABECULA_FORMATION	GO_HEART_TRABECULA_FORMATION		15	0.299365	0.823188	0.689655	0.723081	1	5015	tags=27%, list=9%, signal=29%
GO_RESPONSE_TO_GROWTH_HORMONE	GO_RESPONSE_TO_GROWTH_HORMONE		39	0.251868	0.822446	0.761996	0.724019	1	10085	tags=28%, list=18%, signal=34%
GO_GLUCOCORTICOID_METABOLIC_PROCESS	GO_GLUCOCORTICOID_METABOLIC_PROCESS		26	0.278883	0.820163	0.724138	0.727638	1	5020	tags=12%, list=9%, signal=13%
GO_LIVER_REGENERATION	GO_LIVER_REGENERATION		32	0.253142	0.818895	0.772043	0.729455	1	10630	tags=28%, list=19%, signal=35%
GO_DRUG_CATABOLIC_PROCESS	GO_DRUG_CATABOLIC_PROCESS		26	0.285051	0.818452	0.708087	0.729886	1	15692	tags=46%, list=28%, signal=64%
GO_TRANSEPITHELIAL_TRANSPORT	GO_TRANSEPITHELIAL_TRANSPORT		26	0.280965	0.817937	0.721545	0.730405	1	4447	tags=19%, list=8%, signal=21%
GO_NEGATIVE_REGULATION_OF_STRESS_ACTIVATED_PROTEIN_KINASE_SIGNALING_CASCADE	GO_NEGATIVE_REGULATION_OF_STRESS_ACTIVATED_PROTEIN_KINASE_SIGNALING_CASCADE		48	0.22721	0.817662	0.756335	0.73051	1	9811	tags=23%, list=18%, signal=28%
GO_GLOMERULUS_DEVELOPMENT	GO_GLOMERULUS_DEVELOPMENT		64	0.235347	0.81684	0.72093	0.731547	1	8207	tags=20%, list=15%, signal=24%
GO_RELAXATION_OF_MUSCLE	GO_RELAXATION_OF_MUSCLE		31	0.2729	0.816703	0.680233	0.731411	1	9572	tags=32%, list=17%, signal=39%
GO_CELLULAR_RESPONSE_TO_ESTRADIOL_STIMULUS	GO_CELLULAR_RESPONSE_TO_ESTRADIOL_STIMULUS		38	0.226752	0.814248	0.773737	0.735136	1	11840	tags=32%, list=21%, signal=40%
GO_PHOSPHATIDYLGLYCEROL_ACYL_CHAIN_REMODELING	GO_PHOSPHATIDYLGLYCEROL_ACYL_CHAIN_REMODELING		18	0.271253	0.813649	0.770138	0.735753	1	4408	tags=22%, list=8%, signal=24%
GO_FATTY_ACID_BETA_OXIDATION	GO_FATTY_ACID_BETA_OXIDATION		74	0.241258	0.812551	0.70334	0.737211	1	9069	tags=23%, list=16%, signal=27%
GO_LIPID_OXIDATION	GO_LIPID_OXIDATION		111	0.225151	0.811009	0.712121	0.739473	1	9069	tags=22%, list=16%, signal=26%
GO_GROOMING_BEHAVIOR	GO_GROOMING_BEHAVIOR		19	0.278065	0.808539	0.771037	0.743416	1	13537	tags=37%, list=24%, signal=49%
GO_INTERMEDIATE_FILAMENT_BASED_PROCESS	GO_INTERMEDIATE_FILAMENT_BASED_PROCESS		51	0.243718	0.808446	0.722672	0.743196	1	16902	tags=43%, list=30%, signal=62%
GO_REGULATION_OF_STRIATED_MUSCLE_CONTRACTION	GO_REGULATION_OF_STRIATED_MUSCLE_CONTRACTION		95	0.240514	0.807771	0.751908	0.743971	1	13597	tags=35%, list=24%, signal=46%
GO_TETRAHYDROFOLATE_METABOLIC_PROCESS	GO_TETRAHYDROFOLATE_METABOLIC_PROCESS		19	0.283752	0.805567	0.713726	0.74731	1	10841	tags=37%, list=20%, signal=46%
GO_SNRNA_METABOLIC_PROCESS	GO_SNRNA_METABOLIC_PROCESS		47	0.269599	0.802579	0.699588	0.752054	1	7901	tags=21%, list=14%, signal=25%
GO_VESICLE_TARGETING_TO_FROM_OR_WITHIN_GOLGI	GO_VESICLE_TARGETING_TO_FROM_OR_WITHIN_GOLGI		74	0.241228	0.80179	0.686235	0.75301	1	11600	tags=31%, list=21%, signal=39%
GO_REGULATION_OF_UBIQUITIN_PROTEIN_TRANSFERASE_ACTIVITY	GO_REGULATION_OF_UBIQUITIN_PROTEIN_TRANSFERASE_ACTIVITY		54	0.23054	0.800071	0.746562	0.755534	1	1420	tags=9%, list=3%, signal=9%
GO_ORGANIC_HYDROXY_COMPOUND_CATABOLIC_PROCESS	GO_ORGANIC_HYDROXY_COMPOUND_CATABOLIC_PROCESS		76	0.215103	0.799511	0.814607	0.756105	1	11841	tags=24%, list=21%, signal=30%
GO_PROTEIN_TARGETING_TO_VACUOLE	GO_PROTEIN_TARGETING_TO_VACUOLE		40	0.253338	0.79935	0.699422	0.755975	1	6641	tags=20%, list=12%, signal=23%
GO_SPLICEOSOMAL_TRI_SNRNP_COMPLEX_ASSEMBLY	GO_SPLICEOSOMAL_TRI_SNRNP_COMPLEX_ASSEMBLY		27	0.283772	0.798564	0.700611	0.756926	1	13393	tags=26%, list=24%, signal=34%
GO_ZINC_ION_TRANSPORT	GO_ZINC_ION_TRANSPORT		27	0.267354	0.798538	0.749491	0.756588	1	7995	tags=26%, list=14%, signal=30%
GO_POSITIVE_REGULATION_OF_CALCIUM_ION_TRANSMEMBRANE_TRANSPORTER_ACTIVITY	GO_POSITIVE_REGULATION_OF_CALCIUM_ION_TRANSMEMBRANE_TRANSPORTER_ACTIVITY		39	0.2562	0.795869	0.744231	0.760638	1	12412	tags=36%, list=22%, signal=46%
GO_BROWN_FAT_CELL_DIFFERENTIATION	GO_BROWN_FAT_CELL_DIFFERENTIATION		50	0.231175	0.79277	0.802846	0.765457	1	9603	tags=24%, list=17%, signal=29%
GO_PLATELET_DERIVED_GROWTH_FACTOR_RECEPTOR_SIGNALING_PATHWAY	GO_PLATELET_DERIVED_GROWTH_FACTOR_RECEPTOR_SIGNALING_PATHWAY		58	0.23551	0.792616	0.741445	0.765317	1	8093	tags=21%, list=15%, signal=24%
GO_NEGATIVE_REGULATION_OF_CELL_SUBSTRATE_ADHESION	GO_NEGATIVE_REGULATION_OF_CELL_SUBSTRATE_ADHESION		63	0.216568	0.787952	0.8	0.772561	1	14999	tags=37%, list=27%, signal=50%
GO_HISTONE_MRNA_METABOLIC_PROCESS	GO_HISTONE_MRNA_METABOLIC_PROCESS		25	0.277704	0.787231	0.710692	0.773395	1	18242	tags=52%, list=33%, signal=77%
GO_ENDONUCLEOLYTIC_CLEAVAGE_INVOLVED_IN_RRNA_PROCESSING	GO_ENDONUCLEOLYTIC_CLEAVAGE_INVOLVED_IN_RRNA_PROCESSING		16	0.333075	0.786587	0.70101	0.774071	1	20018	tags=56%, list=36%, signal=88%
GO_POSITIVE_REGULATION_OF_VASCULAR_PERMEABILITY	GO_POSITIVE_REGULATION_OF_VASCULAR_PERMEABILITY		17	0.28173	0.782733	0.7749	0.780113	1	15642	tags=41%, list=28%, signal=57%
GO_NEGATIVE_REGULATION_OF_JNK_CASCADE	GO_NEGATIVE_REGULATION_OF_JNK_CASCADE		37	0.223963	0.78153	0.814176	0.781655	1	9811	tags=24%, list=18%, signal=30%
GO_SPERM_EGG_RECOGNITION	GO_SPERM_EGG_RECOGNITION		60	0.20961	0.780463	0.852227	0.782964	1	11822	tags=23%, list=21%, signal=30%
GO_RIBOSOMAL_SMALL_SUBUNIT_BIOGENESIS	GO_RIBOSOMAL_SMALL_SUBUNIT_BIOGENESIS		75	0.271056	0.778366	0.664706	0.785893	1	4917	tags=13%, list=9%, signal=15%
GO_HYDROGEN_PEROXIDE_CATABOLIC_PROCESS	GO_HYDROGEN_PEROXIDE_CATABOLIC_PROCESS		32	0.255985	0.777559	0.813278	0.786771	1	18777	tags=53%, list=34%, signal=80%
GO_REGULATION_OF_GOLGI_ORGANIZATION	GO_REGULATION_OF_GOLGI_ORGANIZATION		16	0.278936	0.777108	0.772201	0.787133	1	12515	tags=38%, list=23%, signal=48%
GO_UBIQUINONE_METABOLIC_PROCESS	GO_UBIQUINONE_METABOLIC_PROCESS		20	0.275139	0.773667	0.753937	0.792209	1	3757	tags=15%, list=7%, signal=16%
GO_RESPONSE_TO_LITHIUM_ION	GO_RESPONSE_TO_LITHIUM_ION		23	0.252518	0.770016	0.814371	0.797683	1	11533	tags=30%, list=21%, signal=38%
GO_NEGATIVE_REGULATION_OF_ANION_TRANSPORT	GO_NEGATIVE_REGULATION_OF_ANION_TRANSPORT		31	0.228064	0.769895	0.841667	0.797458	1	17807	tags=48%, list=32%, signal=71%
[truncated: 48 more rows]

## Sheet: GO-BP_for_Low_risk
NAME	GS<br> follow link to MSigDB	GS DETAILS	SIZE	ES	NES	NOM p-val	FDR q-val	FWER p-val	RANK AT MAX	LEADING EDGE
GO_INTERLEUKIN_8_PRODUCTION	GO_INTERLEUKIN_8_PRODUCTION	Details ...	99	-0.736244	-2.52394	0	0	0	5322	tags=52%, list=10%, signal=57%
GO_INTERLEUKIN_6_PRODUCTION	GO_INTERLEUKIN_6_PRODUCTION	Details ...	159	-0.703021	-2.48297	0	0	0	5355	tags=45%, list=10%, signal=50%
GO_RESPONSE_TO_INTERFERON_GAMMA	GO_RESPONSE_TO_INTERFERON_GAMMA	Details ...	198	-0.782872	-2.47983	0	0	0	4933	tags=62%, list=9%, signal=67%
GO_NEGATIVE_REGULATION_OF_IMMUNE_RESPONSE	GO_NEGATIVE_REGULATION_OF_IMMUNE_RESPONSE	Details ...	154	-0.722418	-2.476	0	0	0	4715	tags=49%, list=8%, signal=53%
GO_NEGATIVE_REGULATION_OF_DEFENSE_RESPONSE	GO_NEGATIVE_REGULATION_OF_DEFENSE_RESPONSE	Details ...	254	-0.62837	-2.46695	0	0	0	6169	tags=40%, list=11%, signal=45%
GO_CELLULAR_RESPONSE_TO_MOLECULE_OF_BACTERIAL_ORIGIN	GO_CELLULAR_RESPONSE_TO_MOLECULE_OF_BACTERIAL_ORIGIN	Details ...	214	-0.708988	-2.4663	0	0	0	5299	tags=47%, list=10%, signal=52%
GO_NEGATIVE_REGULATION_OF_CYTOKINE_PRODUCTION	GO_NEGATIVE_REGULATION_OF_CYTOKINE_PRODUCTION	Details ...	342	-0.601791	-2.46361	0	0	0	5299	tags=35%, list=10%, signal=39%
GO_INTERLEUKIN_1_BETA_PRODUCTION	GO_INTERLEUKIN_1_BETA_PRODUCTION	Details ...	104	-0.728492	-2.45687	0	0	0	4103	tags=44%, list=7%, signal=48%
GO_REGULATION_OF_INFLAMMATORY_RESPONSE	GO_REGULATION_OF_INFLAMMATORY_RESPONSE	Details ...	406	-0.633698	-2.45662	0	0	0	6338	tags=44%, list=11%, signal=49%
GO_LEUKOCYTE_MEDIATED_CYTOTOXICITY	GO_LEUKOCYTE_MEDIATED_CYTOTOXICITY	Details ...	108	-0.828838	-2.45554	0	0	0	3277	tags=56%, list=6%, signal=60%
GO_T_CELL_PROLIFERATION	GO_T_CELL_PROLIFERATION	Details ...	194	-0.732493	-2.4518	0	0	0	3167	tags=47%, list=6%, signal=50%
GO_INTERLEUKIN_1_PRODUCTION	GO_INTERLEUKIN_1_PRODUCTION	Details ...	118	-0.715132	-2.4513	0	0	0	4103	tags=43%, list=7%, signal=47%
GO_NEGATIVE_REGULATION_OF_INNATE_IMMUNE_RESPONSE	GO_NEGATIVE_REGULATION_OF_INNATE_IMMUNE_RESPONSE	Details ...	61	-0.788862	-2.44806	0	0	0	1935	tags=48%, list=3%, signal=49%
GO_REGULATION_OF_LEUKOCYTE_PROLIFERATION	GO_REGULATION_OF_LEUKOCYTE_PROLIFERATION	Details ...	239	-0.722818	-2.44561	0	0	0	3419	tags=47%, list=6%, signal=50%
GO_NEGATIVE_REGULATION_OF_RESPONSE_TO_BIOTIC_STIMULUS	GO_NEGATIVE_REGULATION_OF_RESPONSE_TO_BIOTIC_STIMULUS	Details ...	97	-0.706807	-2.44399	0	0	0	3248	tags=41%, list=6%, signal=44%
GO_POSITIVE_REGULATION_OF_CYTOKINE_PRODUCTION	GO_POSITIVE_REGULATION_OF_CYTOKINE_PRODUCTION	Details ...	457	-0.660163	-2.43968	0	0	0	5322	tags=45%, list=10%, signal=49%
GO_CELL_KILLING	GO_CELL_KILLING	Details ...	172	-0.765498	-2.43875	0	0	0	4050	tags=45%, list=7%, signal=48%
GO_CELLULAR_RESPONSE_TO_BIOTIC_STIMULUS	GO_CELLULAR_RESPONSE_TO_BIOTIC_STIMULUS	Details ...	238	-0.678382	-2.43092	0	0	0	5299	tags=44%, list=10%, signal=49%
GO_TUMOR_NECROSIS_FACTOR_SUPERFAMILY_CYTOKINE_PRODUCTION	GO_TUMOR_NECROSIS_FACTOR_SUPERFAMILY_CYTOKINE_PRODUCTION	Details ...	180	-0.671351	-2.42943	0	0	0	4706	tags=40%, list=8%, signal=44%
GO_ALPHA_BETA_T_CELL_ACTIVATION	GO_ALPHA_BETA_T_CELL_ACTIVATION	Details ...	145	-0.75597	-2.42838	0	0	0	3378	tags=48%, list=6%, signal=51%
GO_RESPONSE_TO_MOLECULE_OF_BACTERIAL_ORIGIN	GO_RESPONSE_TO_MOLECULE_OF_BACTERIAL_ORIGIN		347	-0.648537	-2.42798	0	0	0	5299	tags=41%, list=10%, signal=45%
GO_POSITIVE_REGULATION_OF_DEFENSE_RESPONSE	GO_POSITIVE_REGULATION_OF_DEFENSE_RESPONSE		376	-0.645503	-2.42733	0	0	0	5469	tags=47%, list=10%, signal=51%
GO_T_CELL_RECEPTOR_SIGNALING_PATHWAY	GO_T_CELL_RECEPTOR_SIGNALING_PATHWAY		204	-0.752798	-2.42662	0	0	0	4379	tags=53%, list=8%, signal=58%
GO_REGULATION_OF_LEUKOCYTE_MEDIATED_IMMUNITY	GO_REGULATION_OF_LEUKOCYTE_MEDIATED_IMMUNITY		211	-0.730903	-2.4242	0	0	0	3591	tags=50%, list=6%, signal=53%
GO_REGULATION_OF_ALPHA_BETA_T_CELL_ACTIVATION	GO_REGULATION_OF_ALPHA_BETA_T_CELL_ACTIVATION		96	-0.787724	-2.42281	0	0	0	3378	tags=51%, list=6%, signal=54%
GO_LEUKOCYTE_PROLIFERATION	GO_LEUKOCYTE_PROLIFERATION		312	-0.689484	-2.41658	0	0	0	3419	tags=42%, list=6%, signal=45%
GO_REGULATION_OF_T_CELL_DIFFERENTIATION	GO_REGULATION_OF_T_CELL_DIFFERENTIATION		149	-0.701912	-2.41511	0	0	0	3382	tags=44%, list=6%, signal=46%
GO_NEGATIVE_REGULATION_OF_IMMUNE_EFFECTOR_PROCESS	GO_NEGATIVE_REGULATION_OF_IMMUNE_EFFECTOR_PROCESS		124	-0.698322	-2.41476	0	0	0	4715	tags=46%, list=8%, signal=50%
GO_REGULATION_OF_IMMUNE_EFFECTOR_PROCESS	GO_REGULATION_OF_IMMUNE_EFFECTOR_PROCESS		468	-0.704204	-2.41464	0	0	0	4829	tags=51%, list=9%, signal=56%
GO_REGULATION_OF_LYMPHOCYTE_DIFFERENTIATION	GO_REGULATION_OF_LYMPHOCYTE_DIFFERENTIATION		180	-0.687276	-2.40932	0	2.7115e-05	0.001	3382	tags=42%, list=6%, signal=45%
GO_POSITIVE_REGULATION_OF_LEUKOCYTE_PROLIFERATION	GO_POSITIVE_REGULATION_OF_LEUKOCYTE_PROLIFERATION		149	-0.752266	-2.40298	0	2.62403e-05	0.001	3591	tags=51%, list=6%, signal=54%
GO_NEGATIVE_REGULATION_OF_TYPE_I_INTERFERON_PRODUCTION	GO_NEGATIVE_REGULATION_OF_TYPE_I_INTERFERON_PRODUCTION		46	-0.78965	-2.40198	0	2.54203e-05	0.001	3248	tags=52%, list=6%, signal=55%
GO_REGULATION_OF_CELL_KILLING	GO_REGULATION_OF_CELL_KILLING		92	-0.825802	-2.40196	0	2.465e-05	0.001	3591	tags=61%, list=6%, signal=65%
GO_NEGATIVE_REGULATION_OF_IMMUNE_SYSTEM_PROCESS	GO_NEGATIVE_REGULATION_OF_IMMUNE_SYSTEM_PROCESS		454	-0.602721	-2.40126	0	2.3925e-05	0.001	5202	tags=38%, list=9%, signal=41%
GO_POSITIVE_REGULATION_OF_LYMPHOCYTE_DIFFERENTIATION	GO_POSITIVE_REGULATION_OF_LYMPHOCYTE_DIFFERENTIATION		104	-0.731785	-2.3985	0	2.32414e-05	0.001	3382	tags=47%, list=6%, signal=50%
GO_NATURAL_KILLER_CELL_MEDIATED_IMMUNITY	GO_NATURAL_KILLER_CELL_MEDIATED_IMMUNITY		66	-0.859313	-2.39737	0	2.25958e-05	0.001	2141	tags=58%, list=4%, signal=60%
GO_T_CELL_MEDIATED_IMMUNITY	GO_T_CELL_MEDIATED_IMMUNITY		104	-0.766726	-2.39719	0	2.19851e-05	0.001	4715	tags=53%, list=8%, signal=58%
GO_POSITIVE_REGULATION_OF_INFLAMMATORY_RESPONSE	GO_POSITIVE_REGULATION_OF_INFLAMMATORY_RESPONSE		151	-0.68836	-2.39686	0	2.14066e-05	0.001	5765	tags=52%, list=10%, signal=58%
GO_LEUKOCYTE_CELL_CELL_ADHESION	GO_LEUKOCYTE_CELL_CELL_ADHESION		360	-0.687866	-2.39569	0	2.08577e-05	0.001	4736	tags=47%, list=9%, signal=51%
GO_REGULATION_OF_LEUKOCYTE_MEDIATED_CYTOTOXICITY	GO_REGULATION_OF_LEUKOCYTE_MEDIATED_CYTOTOXICITY		75	-0.853212	-2.39487	0	2.03362e-05	0.001	3277	tags=63%, list=6%, signal=67%
GO_RESPONSE_TO_TUMOR_NECROSIS_FACTOR	GO_RESPONSE_TO_TUMOR_NECROSIS_FACTOR		313	-0.623102	-2.39292	0	1.98402e-05	0.001	5834	tags=44%, list=11%, signal=49%
GO_POSITIVE_REGULATION_OF_LEUKOCYTE_MEDIATED_IMMUNITY	GO_POSITIVE_REGULATION_OF_LEUKOCYTE_MEDIATED_IMMUNITY		138	-0.724819	-2.39148	0	1.93679e-05	0.001	3591	tags=50%, list=6%, signal=53%
GO_PRODUCTION_OF_MOLECULAR_MEDIATOR_INVOLVED_IN_INFLAMMATORY_RESPONSE	GO_PRODUCTION_OF_MOLECULAR_MEDIATOR_INVOLVED_IN_INFLAMMATORY_RESPONSE		88	-0.696109	-2.38982	0	1.89174e-05	0.001	5849	tags=42%, list=11%, signal=47%
GO_REGULATION_OF_RESPONSE_TO_BIOTIC_STIMULUS	GO_REGULATION_OF_RESPONSE_TO_BIOTIC_STIMULUS		406	-0.64408	-2.38888	0	1.84875e-05	0.001	4670	tags=42%, list=8%, signal=46%
GO_REGULATION_OF_T_CELL_ACTIVATION	GO_REGULATION_OF_T_CELL_ACTIVATION		331	-0.693464	-2.38825	0	1.80767e-05	0.001	3464	tags=44%, list=6%, signal=47%
GO_POSITIVE_REGULATION_OF_ALPHA_BETA_T_CELL_ACTIVATION	GO_POSITIVE_REGULATION_OF_ALPHA_BETA_T_CELL_ACTIVATION		62	-0.828786	-2.38692	0	1.76837e-05	0.001	3128	tags=56%, list=6%, signal=60%
GO_MONONUCLEAR_CELL_MIGRATION	GO_MONONUCLEAR_CELL_MIGRATION		95	-0.756615	-2.38621	0	1.73074e-05	0.001	5738	tags=58%, list=10%, signal=64%
GO_POSITIVE_REGULATION_OF_IMMUNE_EFFECTOR_PROCESS	GO_POSITIVE_REGULATION_OF_IMMUNE_EFFECTOR_PROCESS		222	-0.697777	-2.38618	0	1.69469e-05	0.001	3693	tags=46%, list=7%, signal=49%
GO_T_CELL_ACTIVATION	GO_T_CELL_ACTIVATION		482	-0.668983	-2.38524	0	1.6601e-05	0.001	4736	tags=44%, list=9%, signal=48%
GO_POSITIVE_REGULATION_OF_CD4_POSITIVE_ALPHA_BETA_T_CELL_ACTIVATION	GO_POSITIVE_REGULATION_OF_CD4_POSITIVE_ALPHA_BETA_T_CELL_ACTIVATION		35	-0.860684	-2.38512	0	1.6269e-05	0.001	3128	tags=63%, list=6%, signal=67%
GO_T_CELL_DIFFERENTIATION	GO_T_CELL_DIFFERENTIATION		252	-0.676704	-2.38367	0	1.595e-05	0.001	3382	tags=42%, list=6%, signal=44%
GO_REGULATION_OF_LYMPHOCYTE_MEDIATED_IMMUNITY	GO_REGULATION_OF_LYMPHOCYTE_MEDIATED_IMMUNITY		154	-0.729469	-2.38282	0	1.56433e-05	0.001	4715	tags=53%, list=8%, signal=57%
GO_REGULATION_OF_CD4_POSITIVE_ALPHA_BETA_T_CELL_ACTIVATION	GO_REGULATION_OF_CD4_POSITIVE_ALPHA_BETA_T_CELL_ACTIVATION		62	-0.759364	-2.38185	0	1.53481e-05	0.001	3378	tags=48%, list=6%, signal=51%
GO_POSITIVE_REGULATION_OF_INTERLEUKIN_8_PRODUCTION	GO_POSITIVE_REGULATION_OF_INTERLEUKIN_8_PRODUCTION		54	-0.79749	-2.3804	0	1.50639e-05	0.001	5322	tags=65%, list=10%, signal=72%
GO_NEGATIVE_REGULATION_OF_INFLAMMATORY_RESPONSE	GO_NEGATIVE_REGULATION_OF_INFLAMMATORY_RESPONSE		182	-0.604405	-2.36903	0	1.479e-05	0.001	7776	tags=43%, list=14%, signal=50%
GO_POSITIVE_REGULATION_OF_LEUKOCYTE_CELL_CELL_ADHESION	GO_POSITIVE_REGULATION_OF_LEUKOCYTE_CELL_CELL_ADHESION		232	-0.740223	-2.36853	0	1.45259e-05	0.001	3693	tags=50%, list=7%, signal=54%
GO_REGULATION_OF_INNATE_IMMUNE_RESPONSE	GO_REGULATION_OF_INNATE_IMMUNE_RESPONSE		304	-0.670424	-2.36831	0	1.42711e-05	0.001	4670	tags=46%, list=8%, signal=50%
GO_POSITIVE_REGULATION_OF_CELL_ACTIVATION	GO_POSITIVE_REGULATION_OF_CELL_ACTIVATION		406	-0.721764	-2.36621	0	1.4025e-05	0.001	3693	tags=52%, list=7%, signal=55%
GO_CYTOKINE_PRODUCTION_INVOLVED_IN_INFLAMMATORY_RESPONSE	GO_CYTOKINE_PRODUCTION_INVOLVED_IN_INFLAMMATORY_RESPONSE		65	-0.713705	-2.36182	0	1.37873e-05	0.001	5849	tags=43%, list=11%, signal=48%
GO_T_CELL_SELECTION	GO_T_CELL_SELECTION		49	-0.870506	-2.36086	0	1.35575e-05	0.001	1910	tags=57%, list=3%, signal=59%
GO_POSITIVE_REGULATION_OF_INTERLEUKIN_1_PRODUCTION	GO_POSITIVE_REGULATION_OF_INTERLEUKIN_1_PRODUCTION		59	-0.765426	-2.36018	0	1.33352e-05	0.001	4103	tags=53%, list=7%, signal=57%
GO_REGULATION_OF_ALPHA_BETA_T_CELL_DIFFERENTIATION	GO_REGULATION_OF_ALPHA_BETA_T_CELL_DIFFERENTIATION		63	-0.762166	-2.35463	0	1.31202e-05	0.001	3378	tags=49%, list=6%, signal=52%
GO_MONOCYTE_CHEMOTAXIS	GO_MONOCYTE_CHEMOTAXIS		65	-0.797355	-2.35185	0	2.95138e-05	0.002	5738	tags=63%, list=10%, signal=70%
GO_ALPHA_BETA_T_CELL_DIFFERENTIATION	GO_ALPHA_BETA_T_CELL_DIFFERENTIATION		105	-0.738748	-2.35178	0	2.90527e-05	0.002	3378	tags=49%, list=6%, signal=52%
GO_REGULATION_OF_ADAPTIVE_IMMUNE_RESPONSE	GO_REGULATION_OF_ADAPTIVE_IMMUNE_RESPONSE		167	-0.698801	-2.35117	0	2.86057e-05	0.002	4715	tags=49%, list=8%, signal=53%
GO_POSITIVE_REGULATION_OF_CELL_CELL_ADHESION	GO_POSITIVE_REGULATION_OF_CELL_CELL_ADHESION		276	-0.692213	-2.35056	0	2.81723e-05	0.002	3382	tags=43%, list=6%, signal=46%
GO_POSITIVE_REGULATION_OF_LYMPHOCYTE_ACTIVATION	GO_POSITIVE_REGULATION_OF_LYMPHOCYTE_ACTIVATION		345	-0.730191	-2.35017	0	2.77518e-05	0.002	3693	tags=54%, list=7%, signal=58%
GO_NEGATIVE_REGULATION_OF_LEUKOCYTE_CELL_CELL_ADHESION	GO_NEGATIVE_REGULATION_OF_LEUKOCYTE_CELL_CELL_ADHESION		135	-0.6392	-2.35013	0	2.73437e-05	0.002	5117	tags=41%, list=9%, signal=46%
GO_LYMPHOCYTE_MIGRATION	GO_LYMPHOCYTE_MIGRATION		115	-0.760413	-2.34989	0	2.69474e-05	0.002	5025	tags=57%, list=9%, signal=62%
GO_TYPE_2_IMMUNE_RESPONSE	GO_TYPE_2_IMMUNE_RESPONSE		39	-0.798434	-2.34902	0	2.65624e-05	0.002	4706	tags=59%, list=8%, signal=64%
GO_REGULATION_OF_LEUKOCYTE_DIFFERENTIATION	GO_REGULATION_OF_LEUKOCYTE_DIFFERENTIATION		288	-0.642541	-2.34838	0	2.61883e-05	0.002	3382	tags=36%, list=6%, signal=38%
GO_RESPONSE_TO_INTERLEUKIN_1	GO_RESPONSE_TO_INTERLEUKIN_1		206	-0.655586	-2.34596	0	2.58246e-05	0.002	5905	tags=48%, list=11%, signal=54%
GO_REGULATION_OF_LEUKOCYTE_MIGRATION	GO_REGULATION_OF_LEUKOCYTE_MIGRATION		209	-0.665883	-2.34572	0	2.54708e-05	0.002	5299	tags=45%, list=10%, signal=50%
GO_NEGATIVE_REGULATION_OF_LEUKOCYTE_MEDIATED_IMMUNITY	GO_NEGATIVE_REGULATION_OF_LEUKOCYTE_MEDIATED_IMMUNITY		52	-0.824658	-2.34236	0	2.51266e-05	0.002	4715	tags=60%, list=8%, signal=65%
GO_SUPEROXIDE_METABOLIC_PROCESS	GO_SUPEROXIDE_METABOLIC_PROCESS		73	-0.673211	-2.34139	0	2.47916e-05	0.002	3262	tags=37%, list=6%, signal=39%
GO_CELL_CHEMOTAXIS	GO_CELL_CHEMOTAXIS		304	-0.64453	-2.33895	0	2.44654e-05	0.002	5530	tags=42%, list=10%, signal=47%
GO_POSITIVE_REGULATION_OF_INTERLEUKIN_6_PRODUCTION	GO_POSITIVE_REGULATION_OF_INTERLEUKIN_6_PRODUCTION		85	-0.725212	-2.33887	0	2.41477e-05	0.002	5322	tags=51%, list=10%, signal=56%
GO_T_CELL_MEDIATED_CYTOTOXICITY	GO_T_CELL_MEDIATED_CYTOTOXICITY		44	-0.866454	-2.33887	0	2.38381e-05	0.002	3277	tags=61%, list=6%, signal=65%
GO_CD4_POSITIVE_ALPHA_BETA_T_CELL_ACTIVATION	GO_CD4_POSITIVE_ALPHA_BETA_T_CELL_ACTIVATION		96	-0.71353	-2.33865	0	2.35363e-05	0.002	3378	tags=46%, list=6%, signal=49%
GO_NEGATIVE_REGULATION_OF_CELL_ACTIVATION	GO_NEGATIVE_REGULATION_OF_CELL_ACTIVATION		206	-0.630855	-2.33767	0	2.32421e-05	0.002	5138	tags=42%, list=9%, signal=46%
GO_LEUKOCYTE_CHEMOTAXIS	GO_LEUKOCYTE_CHEMOTAXIS		228	-0.682771	-2.33541	0	2.29552e-05	0.002	5530	tags=47%, list=10%, signal=52%
GO_NEGATIVE_REGULATION_OF_INTERLEUKIN_6_PRODUCTION	GO_NEGATIVE_REGULATION_OF_INTERLEUKIN_6_PRODUCTION		58	-0.696664	-2.33409	0	2.26753e-05	0.002	5142	tags=38%, list=9%, signal=42%
GO_IMMUNE_RESPONSE_REGULATING_SIGNALING_PATHWAY	GO_IMMUNE_RESPONSE_REGULATING_SIGNALING_PATHWAY		500	-0.738998	-2.33405	0	2.24021e-05	0.002	4736	tags=58%, list=9%, signal=63%
GO_ANTIGEN_RECEPTOR_MEDIATED_SIGNALING_PATHWAY	GO_ANTIGEN_RECEPTOR_MEDIATED_SIGNALING_PATHWAY		309	-0.779747	-2.33298	0	2.21354e-05	0.002	4898	tags=64%, list=9%, signal=70%
GO_REGULATION_OF_CELL_CELL_ADHESION	GO_REGULATION_OF_CELL_CELL_ADHESION		435	-0.616929	-2.33268	0	2.18749e-05	0.002	4805	tags=39%, list=9%, signal=42%
GO_POSITIVE_REGULATION_OF_CELL_ADHESION	GO_POSITIVE_REGULATION_OF_CELL_ADHESION		425	-0.611197	-2.33218	0	2.16206e-05	0.002	3693	tags=35%, list=7%, signal=38%
GO_REGULATION_OF_RESPONSE_TO_CYTOKINE_STIMULUS	GO_REGULATION_OF_RESPONSE_TO_CYTOKINE_STIMULUS		190	-0.602369	-2.33138	0	2.13721e-05	0.002	5202	tags=37%, list=9%, signal=41%
GO_POSITIVE_REGULATION_OF_LYMPHOCYTE_MEDIATED_IMMUNITY	GO_POSITIVE_REGULATION_OF_LYMPHOCYTE_MEDIATED_IMMUNITY		106	-0.728271	-2.33118	0	2.11292e-05	0.002	3406	tags=51%, list=6%, signal=54%
GO_INFLAMMATORY_RESPONSE_TO_ANTIGENIC_STIMULUS	GO_INFLAMMATORY_RESPONSE_TO_ANTIGENIC_STIMULUS		60	-0.764971	-2.32885	0	2.08918e-05	0.002	5210	tags=53%, list=9%, signal=59%
GO_RESPONSE_TO_CHEMOKINE	GO_RESPONSE_TO_CHEMOKINE		95	-0.755437	-2.32736	0	2.06597e-05	0.002	5034	tags=60%, list=9%, signal=66%
GO_CYTOKINE_SECRETION	GO_CYTOKINE_SECRETION		127	-0.653479	-2.32735	0	2.04326e-05	0.002	5187	tags=43%, list=9%, signal=47%
GO_NEGATIVE_REGULATION_OF_LYMPHOCYTE_ACTIVATION	GO_NEGATIVE_REGULATION_OF_LYMPHOCYTE_ACTIVATION		153	-0.653483	-2.32633	0	2.02106e-05	0.002	4887	tags=44%, list=9%, signal=49%
GO_POSITIVE_REGULATION_OF_CELL_KILLING	GO_POSITIVE_REGULATION_OF_CELL_KILLING		61	-0.847188	-2.32409	0	1.99932e-05	0.002	2205	tags=59%, list=4%, signal=61%
GO_POSITIVE_REGULATION_OF_ALPHA_BETA_T_CELL_DIFFERENTIATION	GO_POSITIVE_REGULATION_OF_ALPHA_BETA_T_CELL_DIFFERENTIATION		46	-0.786478	-2.32366	0	1.97805e-05	0.002	3128	tags=50%, list=6%, signal=53%
GO_POSITIVE_REGULATION_OF_PHAGOCYTOSIS	GO_POSITIVE_REGULATION_OF_PHAGOCYTOSIS		66	-0.744583	-2.3231	0	1.95723e-05	0.002	3741	tags=45%, list=7%, signal=49%
GO_TOLL_LIKE_RECEPTOR_SIGNALING_PATHWAY	GO_TOLL_LIKE_RECEPTOR_SIGNALING_PATHWAY		149	-0.666251	-2.32308	0	1.93684e-05	0.002	5655	tags=50%, list=10%, signal=56%
GO_MYELOID_LEUKOCYTE_MIGRATION	GO_MYELOID_LEUKOCYTE_MIGRATION		216	-0.673348	-2.32303	0	1.91688e-05	0.002	5530	tags=48%, list=10%, signal=53%
GO_INTERLEUKIN_10_PRODUCTION	GO_INTERLEUKIN_10_PRODUCTION		61	-0.753778	-2.32298	0	1.89732e-05	0.002	3945	tags=57%, list=7%, signal=62%
GO_T_CELL_ACTIVATION_INVOLVED_IN_IMMUNE_RESPONSE	GO_T_CELL_ACTIVATION_INVOLVED_IN_IMMUNE_RESPONSE		108	-0.724946	-2.32268	0	1.87815e-05	0.002	3378	tags=44%, list=6%, signal=47%
GO_INTERFERON_GAMMA_PRODUCTION	GO_INTERFERON_GAMMA_PRODUCTION		113	-0.782483	-2.32264	0	1.85937e-05	0.002	2707	tags=50%, list=5%, signal=53%
GO_DEFENSE_RESPONSE_TO_GRAM_POSITIVE_BACTERIUM	GO_DEFENSE_RESPONSE_TO_GRAM_POSITIVE_BACTERIUM		99	-0.679638	-2.32173	0	1.84096e-05	0.002	8550	tags=41%, list=15%, signal=49%
GO_NEGATIVE_REGULATION_OF_LEUKOCYTE_PROLIFERATION	GO_NEGATIVE_REGULATION_OF_LEUKOCYTE_PROLIFERATION		86	-0.694243	-2.32118	0	1.82291e-05	0.002	1669	tags=41%, list=3%, signal=42%
GO_POSITIVE_REGULATION_OF_INTERLEUKIN_12_PRODUCTION	GO_POSITIVE_REGULATION_OF_INTERLEUKIN_12_PRODUCTION		35	-0.828652	-2.32083	0	1.80521e-05	0.002	3128	tags=57%, list=6%, signal=61%
GO_LEUKOCYTE_APOPTOTIC_PROCESS	GO_LEUKOCYTE_APOPTOTIC_PROCESS		108	-0.702441	-2.31926	0	1.78786e-05	0.002	6434	tags=54%, list=12%, signal=61%
GO_NEGATIVE_REGULATION_OF_T_CELL_PROLIFERATION	GO_NEGATIVE_REGULATION_OF_T_CELL_PROLIFERATION		64	-0.685919	-2.31523	0	1.77083e-05	0.002	2773	tags=42%, list=5%, signal=44%
GO_NEGATIVE_REGULATION_OF_ADAPTIVE_IMMUNE_RESPONSE	GO_NEGATIVE_REGULATION_OF_ADAPTIVE_IMMUNE_RESPONSE		48	-0.761898	-2.31208	0	1.75412e-05	0.002	5552	tags=58%, list=10%, signal=65%
GO_INTERFERON_GAMMA_MEDIATED_SIGNALING_PATHWAY	GO_INTERFERON_GAMMA_MEDIATED_SIGNALING_PATHWAY		89	-0.82789	-2.31129	0	1.73773e-05	0.002	3342	tags=65%, list=6%, signal=69%
GO_GRANULOCYTE_CHEMOTAXIS	GO_GRANULOCYTE_CHEMOTAXIS		123	-0.72612	-2.30917	0	1.72164e-05	0.002	5469	tags=54%, list=10%, signal=59%
GO_TUMOR_NECROSIS_FACTOR_MEDIATED_SIGNALING_PATHWAY	GO_TUMOR_NECROSIS_FACTOR_MEDIATED_SIGNALING_PATHWAY		170	-0.6682	-2.3077	0	1.70584e-05	0.002	5834	tags=46%, list=11%, signal=52%
GO_RESPONSE_TO_VIRUS	GO_RESPONSE_TO_VIRUS		344	-0.60912	-2.3057	0	1.69034e-05	0.002	6038	tags=44%, list=11%, signal=49%
GO_POSITIVE_REGULATION_OF_TUMOR_NECROSIS_FACTOR_SUPERFAMILY_CYTOKINE_PRODUCTION	GO_POSITIVE_REGULATION_OF_TUMOR_NECROSIS_FACTOR_SUPERFAMILY_CYTOKINE_PRODUCTION		93	-0.72014	-2.30502	0	1.67511e-05	0.002	4218	tags=46%, list=8%, signal=50%
GO_LYMPHOCYTE_MEDIATED_IMMUNITY	GO_LYMPHOCYTE_MEDIATED_IMMUNITY		355	-0.771319	-2.30421	0	1.66015e-05	0.002	4729	tags=62%, list=9%, signal=67%
GO_LIPOPOLYSACCHARIDE_MEDIATED_SIGNALING_PATHWAY	GO_LIPOPOLYSACCHARIDE_MEDIATED_SIGNALING_PATHWAY		59	-0.763695	-2.30325	0	1.64546e-05	0.002	4142	tags=54%, list=7%, signal=59%
GO_REGULATION_OF_NATURAL_KILLER_CELL_MEDIATED_IMMUNITY	GO_REGULATION_OF_NATURAL_KILLER_CELL_MEDIATED_IMMUNITY		45	-0.884213	-2.30266	0	1.63103e-05	0.002	2141	tags=64%, list=4%, signal=67%
GO_POSITIVE_REGULATION_OF_INNATE_IMMUNE_RESPONSE	GO_POSITIVE_REGULATION_OF_INNATE_IMMUNE_RESPONSE		211	-0.653875	-2.30148	0	1.61684e-05	0.002	4670	tags=45%, list=8%, signal=49%
GO_POSITIVE_REGULATION_OF_T_CELL_PROLIFERATION	GO_POSITIVE_REGULATION_OF_T_CELL_PROLIFERATION		100	-0.801528	-2.3012	0	1.60291e-05	0.002	3378	tags=57%, list=6%, signal=61%
GO_INTERLEUKIN_12_PRODUCTION	GO_INTERLEUKIN_12_PRODUCTION		56	-0.798884	-2.29653	0	1.58921e-05	0.002	2336	tags=54%, list=4%, signal=56%
GO_GRANULOCYTE_MIGRATION	GO_GRANULOCYTE_MIGRATION		146	-0.711304	-2.29544	0	1.57574e-05	0.002	5469	tags=52%, list=10%, signal=58%
GO_PURINERGIC_NUCLEOTIDE_RECEPTOR_SIGNALING_PATHWAY	GO_PURINERGIC_NUCLEOTIDE_RECEPTOR_SIGNALING_PATHWAY		32	-0.759581	-2.29503	0	1.5625e-05	0.002	2649	tags=41%, list=5%, signal=43%
GO_REGULATION_OF_T_CELL_MEDIATED_IMMUNITY	GO_REGULATION_OF_T_CELL_MEDIATED_IMMUNITY		73	-0.774869	-2.29243	0	1.54948e-05	0.002	3277	tags=52%, list=6%, signal=55%
GO_REGULATION_OF_LEUKOCYTE_CHEMOTAXIS	GO_REGULATION_OF_LEUKOCYTE_CHEMOTAXIS		123	-0.670377	-2.29056	0	1.53667e-05	0.002	5299	tags=47%, list=10%, signal=52%
GO_RESPONSE_TO_INTERFERON_BETA	GO_RESPONSE_TO_INTERFERON_BETA		31	-0.834139	-2.28888	0	1.52407e-05	0.002	4673	tags=68%, list=8%, signal=74%
GO_NEUROINFLAMMATORY_RESPONSE	GO_NEUROINFLAMMATORY_RESPONSE		75	-0.701659	-2.28882	0	1.51168e-05	0.002	4334	tags=43%, list=8%, signal=46%
GO_NEGATIVE_REGULATION_OF_TUMOR_NECROSIS_FACTOR_SUPERFAMILY_CYTOKINE_PRODUCTION	GO_NEGATIVE_REGULATION_OF_TUMOR_NECROSIS_FACTOR_SUPERFAMILY_CYTOKINE_PRODUCTION		77	-0.648267	-2.28801	0	1.49949e-05	0.002	5299	tags=36%, list=10%, signal=40%
GO_CYTOKINE_PRODUCTION_INVOLVED_IN_IMMUNE_RESPONSE	GO_CYTOKINE_PRODUCTION_INVOLVED_IN_IMMUNE_RESPONSE		104	-0.693293	-2.28759	0	1.4875e-05	0.002	6137	tags=54%, list=11%, signal=60%
GO_REGULATION_OF_NATURAL_KILLER_CELL_ACTIVATION	GO_REGULATION_OF_NATURAL_KILLER_CELL_ACTIVATION		34	-0.786794	-2.28718	0	1.47569e-05	0.002	2379	tags=44%, list=4%, signal=46%
GO_POSITIVE_REGULATION_OF_NATURAL_KILLER_CELL_ACTIVATION	GO_POSITIVE_REGULATION_OF_NATURAL_KILLER_CELL_ACTIVATION		20	-0.870082	-2.286	0	1.46407e-05	0.002	2379	tags=55%, list=4%, signal=57%
GO_POSITIVE_REGULATION_OF_LEUKOCYTE_DIFFERENTIATION	GO_POSITIVE_REGULATION_OF_LEUKOCYTE_DIFFERENTIATION		158	-0.66561	-2.28575	0	1.45263e-05	0.002	5118	tags=44%, list=9%, signal=48%
GO_ADAPTIVE_IMMUNE_RESPONSE_BASED_ON_SOMATIC_RECOMBINATION_OF_IMMUNE_RECEPTORS_BUILT_FROM_IMMUNOGLOBULIN_SUPERFAMILY_DOMAINS	GO_ADAPTIVE_IMMUNE_RESPONSE_BASED_ON_SOMATIC_RECOMBINATION_OF_IMMUNE_RECEPTORS_BUILT_FROM_IMMUNOGLOBULIN_SUPERFAMILY_DOMAINS		358	-0.757911	-2.28483	0	1.44137e-05	0.002	4729	tags=61%, list=9%, signal=66%
GO_NEGATIVE_REGULATION_OF_CELL_CELL_ADHESION	GO_NEGATIVE_REGULATION_OF_CELL_CELL_ADHESION		189	-0.575223	-2.28234	0	1.43029e-05	0.002	5117	tags=36%, list=9%, signal=39%
GO_NEGATIVE_REGULATION_OF_LYMPHOCYTE_MEDIATED_IMMUNITY	GO_NEGATIVE_REGULATION_OF_LYMPHOCYTE_MEDIATED_IMMUNITY		42	-0.831796	-2.28121	0	1.41937e-05	0.002	4715	tags=62%, list=8%, signal=68%
GO_POSITIVE_REGULATION_OF_RESPONSE_TO_BIOTIC_STIMULUS	GO_POSITIVE_REGULATION_OF_RESPONSE_TO_BIOTIC_STIMULUS		249	-0.639507	-2.28053	0	1.40861e-05	0.002	5443	tags=46%, list=10%, signal=51%
GO_CHEMOKINE_PRODUCTION	GO_CHEMOKINE_PRODUCTION		92	-0.646424	-2.27935	0	1.39802e-05	0.002	5469	tags=45%, list=10%, signal=49%
GO_REGULATION_OF_PRODUCTION_OF_MOLECULAR_MEDIATOR_OF_IMMUNE_RESPONSE	GO_REGULATION_OF_PRODUCTION_OF_MOLECULAR_MEDIATOR_OF_IMMUNE_RESPONSE		144	-0.635077	-2.27837	0	1.38759e-05	0.002	4806	tags=44%, list=9%, signal=48%
GO_POSITIVE_REGULATION_OF_INTERLEUKIN_10_PRODUCTION	GO_POSITIVE_REGULATION_OF_INTERLEUKIN_10_PRODUCTION		38	-0.785261	-2.27836	0	1.37731e-05	0.002	3945	tags=63%, list=7%, signal=68%
GO_REGULATION_OF_CD4_POSITIVE_ALPHA_BETA_T_CELL_DIFFERENTIATION	GO_REGULATION_OF_CD4_POSITIVE_ALPHA_BETA_T_CELL_DIFFERENTIATION		47	-0.777186	-2.2783	0	1.36718e-05	0.002	3378	tags=51%, list=6%, signal=54%
GO_LYMPHOCYTE_DIFFERENTIATION	GO_LYMPHOCYTE_DIFFERENTIATION		367	-0.627747	-2.27559	0	1.3572e-05	0.002	3382	tags=37%, list=6%, signal=39%
GO_POSITIVE_REGULATION_OF_LEUKOCYTE_MIGRATION	GO_POSITIVE_REGULATION_OF_LEUKOCYTE_MIGRATION		142	-0.67685	-2.27463	0	1.34737e-05	0.002	5299	tags=48%, list=10%, signal=53%
GO_REGULATION_OF_T_HELPER_CELL_DIFFERENTIATION	GO_REGULATION_OF_T_HELPER_CELL_DIFFERENTIATION		35	-0.793933	-2.27399	0	1.33768e-05	0.002	3378	tags=54%, list=6%, signal=58%
GO_CYTOKINE_METABOLIC_PROCESS	GO_CYTOKINE_METABOLIC_PROCESS		72	-0.707316	-2.27088	0	2.22296e-05	0.003	3693	tags=46%, list=7%, signal=49%
GO_POSITIVE_REGULATION_OF_ADAPTIVE_IMMUNE_RESPONSE	GO_POSITIVE_REGULATION_OF_ADAPTIVE_IMMUNE_RESPONSE		109	-0.700045	-2.27025	0	2.2072e-05	0.003	3406	tags=48%, list=6%, signal=51%
GO_NEUTROPHIL_CHEMOTAXIS	GO_NEUTROPHIL_CHEMOTAXIS		99	-0.745093	-2.27002	0	2.19165e-05	0.003	5469	tags=56%, list=10%, signal=62%
GO_POSITIVE_REGULATION_OF_CHEMOTAXIS	GO_POSITIVE_REGULATION_OF_CHEMOTAXIS		144	-0.628095	-2.26839	0	2.17633e-05	0.003	5299	tags=42%, list=10%, signal=47%
GO_INTERFERON_BETA_PRODUCTION	GO_INTERFERON_BETA_PRODUCTION		50	-0.688804	-2.26628	0	2.16122e-05	0.003	3128	tags=42%, list=6%, signal=44%
GO_LYMPHOCYTE_ACTIVATION_INVOLVED_IN_IMMUNE_RESPONSE	GO_LYMPHOCYTE_ACTIVATION_INVOLVED_IN_IMMUNE_RESPONSE		186	-0.642103	-2.26619	0	2.14631e-05	0.003	4706	tags=41%, list=8%, signal=45%
GO_REGULATION_OF_PHAGOCYTOSIS	GO_REGULATION_OF_PHAGOCYTOSIS		95	-0.688343	-2.26579	0	2.13161e-05	0.003	6510	tags=47%, list=12%, signal=54%
GO_RESPONSE_TO_TYPE_I_INTERFERON	GO_RESPONSE_TO_TYPE_I_INTERFERON		98	-0.741108	-2.26406	0	2.11711e-05	0.003	4670	tags=56%, list=8%, signal=61%
GO_POSITIVE_REGULATION_OF_RECEPTOR_SIGNALING_PATHWAY_VIA_STAT	GO_POSITIVE_REGULATION_OF_RECEPTOR_SIGNALING_PATHWAY_VIA_STAT		90	-0.650383	-2.26374	0	2.1028e-05	0.003	6211	tags=46%, list=11%, signal=51%
GO_PHAGOCYTOSIS	GO_PHAGOCYTOSIS		369	-0.718324	-2.26314	0	2.08869e-05	0.003	4736	tags=55%, list=9%, signal=60%
GO_DEFENSE_RESPONSE_TO_BACTERIUM	GO_DEFENSE_RESPONSE_TO_BACTERIUM		336	-0.669966	-2.26262	0	2.07477e-05	0.003	5518	tags=43%, list=10%, signal=48%
GO_REGULATION_OF_T_CELL_MEDIATED_CYTOTOXICITY	GO_REGULATION_OF_T_CELL_MEDIATED_CYTOTOXICITY		35	-0.876182	-2.26063	0	2.06103e-05	0.003	3277	tags=66%, list=6%, signal=70%
GO_ALPHA_BETA_T_CELL_ACTIVATION_INVOLVED_IN_IMMUNE_RESPONSE	GO_ALPHA_BETA_T_CELL_ACTIVATION_INVOLVED_IN_IMMUNE_RESPONSE		62	-0.744348	-2.2604	0	2.04747e-05	0.003	3378	tags=52%, list=6%, signal=55%
GO_T_CELL_DIFFERENTIATION_INVOLVED_IN_IMMUNE_RESPONSE	GO_T_CELL_DIFFERENTIATION_INVOLVED_IN_IMMUNE_RESPONSE		70	-0.744251	-2.26018	0	2.03409e-05	0.003	3378	tags=51%, list=6%, signal=55%
GO_NEUTROPHIL_MIGRATION	GO_NEUTROPHIL_MIGRATION		118	-0.7306	-2.25889	0	2.02088e-05	0.003	5469	tags=53%, list=10%, signal=59%
GO_REGULATION_OF_CYTOKINE_PRODUCTION_INVOLVED_IN_IMMUNE_RESPONSE	GO_REGULATION_OF_CYTOKINE_PRODUCTION_INVOLVED_IN_IMMUNE_RESPONSE		83	-0.716378	-2.25793	0	2.43285e-05	0.004	6137	tags=58%, list=11%, signal=65%
GO_NEGATIVE_REGULATION_OF_NF_KAPPAB_TRANSCRIPTION_FACTOR_ACTIVITY	GO_NEGATIVE_REGULATION_OF_NF_KAPPAB_TRANSCRIPTION_FACTOR_ACTIVITY		90	-0.601291	-2.2575	0	2.41726e-05	0.004	4984	tags=40%, list=9%, signal=44%
GO_POSITIVE_REGULATION_OF_RESPONSE_TO_CYTOKINE_STIMULUS	GO_POSITIVE_REGULATION_OF_RESPONSE_TO_CYTOKINE_STIMULUS		57	-0.690378	-2.25725	0	2.40186e-05	0.004	3128	tags=42%, list=6%, signal=45%
GO_REGULATION_OF_MAST_CELL_ACTIVATION	GO_REGULATION_OF_MAST_CELL_ACTIVATION		44	-0.760441	-2.25659	0	2.38666e-05	0.004	3591	tags=55%, list=6%, signal=58%
GO_REGULATION_OF_MYELOID_LEUKOCYTE_MEDIATED_IMMUNITY	GO_REGULATION_OF_MYELOID_LEUKOCYTE_MEDIATED_IMMUNITY		58	-0.763685	-2.25441	0	2.37165e-05	0.004	3591	tags=55%, list=6%, signal=59%
GO_LEUKOCYTE_ACTIVATION_INVOLVED_IN_INFLAMMATORY_RESPONSE	GO_LEUKOCYTE_ACTIVATION_INVOLVED_IN_INFLAMMATORY_RESPONSE		49	-0.763039	-2.25322	0	2.35682e-05	0.004	3591	tags=51%, list=6%, signal=54%
GO_ANTIGEN_PROCESSING_AND_PRESENTATION	GO_ANTIGEN_PROCESSING_AND_PRESENTATION		230	-0.698939	-2.25314	0	2.34219e-05	0.004	4898	tags=48%, list=9%, signal=53%
GO_POSITIVE_REGULATION_OF_CD4_POSITIVE_ALPHA_BETA_T_CELL_DIFFERENTIATION	GO_POSITIVE_REGULATION_OF_CD4_POSITIVE_ALPHA_BETA_T_CELL_DIFFERENTIATION		29	-0.847097	-2.25287	0	2.32773e-05	0.004	3128	tags=59%, list=6%, signal=62%
GO_REGULATION_OF_LEUKOCYTE_APOPTOTIC_PROCESS	GO_REGULATION_OF_LEUKOCYTE_APOPTOTIC_PROCESS		86	-0.7093	-2.25269	0	2.31345e-05	0.004	6434	tags=56%, list=12%, signal=63%
GO_REGULATION_OF_TYPE_2_IMMUNE_RESPONSE	GO_REGULATION_OF_TYPE_2_IMMUNE_RESPONSE		31	-0.782305	-2.25266	0	2.29934e-05	0.004	4577	tags=55%, list=8%, signal=60%
GO_MYD88_DEPENDENT_TOLL_LIKE_RECEPTOR_SIGNALING_PATHWAY	GO_MYD88_DEPENDENT_TOLL_LIKE_RECEPTOR_SIGNALING_PATHWAY		36	-0.804279	-2.25228	0	2.28541e-05	0.004	4242	tags=64%, list=8%, signal=69%
GO_LYMPHOCYTE_CHEMOTAXIS	GO_LYMPHOCYTE_CHEMOTAXIS		63	-0.770154	-2.25218	0	2.27164e-05	0.004	5025	tags=59%, list=9%, signal=64%
GO_HUMORAL_IMMUNE_RESPONSE	GO_HUMORAL_IMMUNE_RESPONSE		366	-0.721392	-2.25025	0	2.25804e-05	0.004	6626	tags=54%, list=12%, signal=60%
GO_REGULATION_OF_T_CELL_RECEPTOR_SIGNALING_PATHWAY	GO_REGULATION_OF_T_CELL_RECEPTOR_SIGNALING_PATHWAY		43	-0.811352	-2.24987	0	2.2446e-05	0.004	3693	tags=65%, list=7%, signal=70%
GO_POSITIVE_REGULATION_OF_INTERFERON_GAMMA_PRODUCTION	GO_POSITIVE_REGULATION_OF_INTERFERON_GAMMA_PRODUCTION		65	-0.824607	-2.24935	0	2.23131e-05	0.004	2542	tags=57%, list=5%, signal=60%
GO_MAST_CELL_ACTIVATION	GO_MAST_CELL_ACTIVATION		61	-0.757844	-2.24804	0	2.21819e-05	0.004	4408	tags=56%, list=8%, signal=60%
GO_MYD88_INDEPENDENT_TOLL_LIKE_RECEPTOR_SIGNALING_PATHWAY	GO_MYD88_INDEPENDENT_TOLL_LIKE_RECEPTOR_SIGNALING_PATHWAY		34	-0.783448	-2.24602	0	2.20522e-05	0.004	5264	tags=68%, list=9%, signal=75%
GO_POSITIVE_REGULATION_OF_PRODUCTION_OF_MOLECULAR_MEDIATOR_OF_IMMUNE_RESPONSE	GO_POSITIVE_REGULATION_OF_PRODUCTION_OF_MOLECULAR_MEDIATOR_OF_IMMUNE_RESPONSE		100	-0.643611	-2.24562	0	2.19239e-05	0.004	3693	tags=42%, list=7%, signal=45%
GO_INTERLEUKIN_17_PRODUCTION	GO_INTERLEUKIN_17_PRODUCTION		43	-0.771074	-2.24529	0	2.17972e-05	0.004	5437	tags=51%, list=10%, signal=57%
GO_POSITIVE_T_CELL_SELECTION	GO_POSITIVE_T_CELL_SELECTION		36	-0.857299	-2.2434	0	2.16719e-05	0.004	1910	tags=56%, list=3%, signal=57%
GO_MACROPHAGE_ACTIVATION	GO_MACROPHAGE_ACTIVATION		100	-0.686253	-2.24276	0	2.15481e-05	0.004	5299	tags=50%, list=10%, signal=55%
GO_REGULATION_OF_HEMOPOIESIS	GO_REGULATION_OF_HEMOPOIESIS		494	-0.542327	-2.24223	0	2.14257e-05	0.004	5118	tags=33%, list=9%, signal=36%
GO_POSITIVE_REGULATION_OF_CALCIUM_MEDIATED_SIGNALING	GO_POSITIVE_REGULATION_OF_CALCIUM_MEDIATED_SIGNALING		43	-0.69483	-2.24203	0	2.13046e-05	0.004	3555	tags=40%, list=6%, signal=42%
GO_GLIAL_CELL_ACTIVATION	GO_GLIAL_CELL_ACTIVATION		59	-0.70841	-2.24044	0	2.11849e-05	0.004	4334	tags=46%, list=8%, signal=50%
GO_RESPONSE_TO_PROTOZOAN	GO_RESPONSE_TO_PROTOZOAN		27	-0.83011	-2.24043	0	2.10666e-05	0.004	1997	tags=48%, list=4%, signal=50%
GO_REGULATION_OF_LEUKOCYTE_DEGRANULATION	GO_REGULATION_OF_LEUKOCYTE_DEGRANULATION		47	-0.784297	-2.24001	0	2.09496e-05	0.004	3591	tags=53%, list=6%, signal=57%
GO_TUMOR_NECROSIS_FACTOR_BIOSYNTHETIC_PROCESS	GO_TUMOR_NECROSIS_FACTOR_BIOSYNTHETIC_PROCESS		40	-0.75851	-2.2395	0	2.08338e-05	0.004	5874	tags=48%, list=11%, signal=53%
GO_POSITIVE_REGULATION_OF_CYTOKINE_BIOSYNTHETIC_PROCESS	GO_POSITIVE_REGULATION_OF_CYTOKINE_BIOSYNTHETIC_PROCESS		37	-0.787675	-2.23704	0	2.07193e-05	0.004	3378	tags=49%, list=6%, signal=52%
GO_T_CELL_LINEAGE_COMMITMENT	GO_T_CELL_LINEAGE_COMMITMENT		28	-0.802948	-2.23627	0	2.06061e-05	0.004	3147	tags=50%, list=6%, signal=53%
GO_LYSOSOME_LOCALIZATION	GO_LYSOSOME_LOCALIZATION		75	-0.669493	-2.23617	0	2.04941e-05	0.004	4899	tags=47%, list=9%, signal=51%
GO_PATTERN_RECOGNITION_RECEPTOR_SIGNALING_PATHWAY	GO_PATTERN_RECOGNITION_RECEPTOR_SIGNALING_PATHWAY		198	-0.607162	-2.23601	0	2.03833e-05	0.004	6413	tags=48%, list=12%, signal=55%
GO_POSITIVE_REGULATION_OF_B_CELL_PROLIFERATION	GO_POSITIVE_REGULATION_OF_B_CELL_PROLIFERATION		41	-0.737813	-2.23131	0	2.35383e-05	0.005	3591	tags=54%, list=6%, signal=57%
GO_POSITIVE_REGULATION_OF_T_CELL_MEDIATED_IMMUNITY	GO_POSITIVE_REGULATION_OF_T_CELL_MEDIATED_IMMUNITY		50	-0.779468	-2.2289	0	2.34124e-05	0.005	3277	tags=54%, list=6%, signal=57%
GO_REGULATION_OF_B_CELL_PROLIFERATION	GO_REGULATION_OF_B_CELL_PROLIFERATION		62	-0.742186	-2.22736	0	2.32879e-05	0.005	4706	tags=60%, list=8%, signal=65%
GO_CD4_POSITIVE_ALPHA_BETA_T_CELL_CYTOKINE_PRODUCTION	GO_CD4_POSITIVE_ALPHA_BETA_T_CELL_CYTOKINE_PRODUCTION		23	-0.827513	-2.22609	0	2.31647e-05	0.005	6137	tags=65%, list=11%, signal=73%
GO_REGULATION_OF_MONONUCLEAR_CELL_MIGRATION	GO_REGULATION_OF_MONONUCLEAR_CELL_MIGRATION		51	-0.710967	-2.22561	0	2.30428e-05	0.005	5093	tags=49%, list=9%, signal=54%
GO_TYROSINE_PHOSPHORYLATION_OF_STAT_PROTEIN	GO_TYROSINE_PHOSPHORYLATION_OF_STAT_PROTEIN		85	-0.638111	-2.22489	0	2.29221e-05	0.005	5937	tags=42%, list=11%, signal=47%
GO_POSITIVE_REGULATION_OF_ERK1_AND_ERK2_CASCADE	GO_POSITIVE_REGULATION_OF_ERK1_AND_ERK2_CASCADE		209	-0.573238	-2.22393	0	2.28027e-05	0.005	3255	tags=32%, list=6%, signal=34%
GO_POSITIVE_REGULATION_OF_REACTIVE_OXYGEN_SPECIES_METABOLIC_PROCESS	GO_POSITIVE_REGULATION_OF_REACTIVE_OXYGEN_SPECIES_METABOLIC_PROCESS		104	-0.611155	-2.22213	0	2.26846e-05	0.005	4495	tags=37%, list=8%, signal=40%
GO_T_CELL_MIGRATION	GO_T_CELL_MIGRATION		67	-0.774033	-2.22204	0	2.25676e-05	0.005	4986	tags=58%, list=9%, signal=64%
GO_POSITIVE_REGULATION_OF_TYROSINE_PHOSPHORYLATION_OF_STAT_PROTEIN	GO_POSITIVE_REGULATION_OF_TYROSINE_PHOSPHORYLATION_OF_STAT_PROTEIN		68	-0.671369	-2.22187	0	2.24519e-05	0.005	5834	tags=47%, list=11%, signal=53%
GO_DEFENSE_RESPONSE_TO_VIRUS	GO_DEFENSE_RESPONSE_TO_VIRUS		258	-0.609499	-2.22096	0	2.23374e-05	0.005	6452	tags=47%, list=12%, signal=52%
GO_PROGRAMMED_NECROTIC_CELL_DEATH	GO_PROGRAMMED_NECROTIC_CELL_DEATH		48	-0.676904	-2.22092	0	2.2224e-05	0.005	6144	tags=52%, list=11%, signal=59%
GO_CD4_POSITIVE_ALPHA_BETA_T_CELL_DIFFERENTIATION	GO_CD4_POSITIVE_ALPHA_BETA_T_CELL_DIFFERENTIATION		77	-0.723007	-2.21969	0	2.21117e-05	0.005	4264	tags=52%, list=8%, signal=56%
GO_FC_RECEPTOR_SIGNALING_PATHWAY	GO_FC_RECEPTOR_SIGNALING_PATHWAY		240	-0.709551	-2.21742	0	2.20006e-05	0.005	5417	tags=58%, list=10%, signal=64%
GO_ALPHA_BETA_T_CELL_PROLIFERATION	GO_ALPHA_BETA_T_CELL_PROLIFERATION		36	-0.849404	-2.21579	0	2.18906e-05	0.005	3128	tags=64%, list=6%, signal=68%
GO_INTERLEUKIN_2_PRODUCTION	GO_INTERLEUKIN_2_PRODUCTION		54	-0.743046	-2.20851	0	2.86847e-05	0.006	3468	tags=52%, list=6%, signal=55%
GO_POSITIVE_REGULATION_OF_CHEMOKINE_PRODUCTION	GO_POSITIVE_REGULATION_OF_CHEMOKINE_PRODUCTION		59	-0.684577	-2.20662	0	3.29923e-05	0.007	5318	tags=47%, list=10%, signal=52%
GO_POSITIVE_REGULATION_OF_LEUKOCYTE_CHEMOTAXIS	GO_POSITIVE_REGULATION_OF_LEUKOCYTE_CHEMOTAXIS		96	-0.670446	-2.20558	0	3.28298e-05	0.007	5299	tags=48%, list=10%, signal=53%
GO_CELLULAR_DEFENSE_RESPONSE	GO_CELLULAR_DEFENSE_RESPONSE		53	-0.780598	-2.20547	0	3.26688e-05	0.007	4050	tags=58%, list=7%, signal=63%
GO_INTERLEUKIN_4_PRODUCTION	GO_INTERLEUKIN_4_PRODUCTION		35	-0.820126	-2.20371	0	3.25095e-05	0.007	2434	tags=54%, list=4%, signal=57%
GO_RESPIRATORY_BURST	GO_RESPIRATORY_BURST		37	-0.831329	-2.20015	0	3.23517e-05	0.007	2983	tags=54%, list=5%, signal=57%
GO_POSITIVE_REGULATION_OF_T_CELL_MEDIATED_CYTOTOXICITY	GO_POSITIVE_REGULATION_OF_T_CELL_MEDIATED_CYTOTOXICITY		28	-0.879733	-2.19929	0	4.0965e-05	0.009	2205	tags=64%, list=4%, signal=67%
GO_POSITIVE_REGULATION_OF_CYTOKINE_PRODUCTION_INVOLVED_IN_IMMUNE_RESPONSE	GO_POSITIVE_REGULATION_OF_CYTOKINE_PRODUCTION_INVOLVED_IN_IMMUNE_RESPONSE		55	-0.733368	-2.19749	0	4.07681e-05	0.009	3693	tags=51%, list=7%, signal=54%
GO_LYMPHOCYTE_APOPTOTIC_PROCESS	GO_LYMPHOCYTE_APOPTOTIC_PROCESS		73	-0.6832	-2.19657	0	4.0573e-05	0.009	6338	tags=49%, list=11%, signal=56%
GO_NATURAL_KILLER_CELL_ACTIVATION	GO_NATURAL_KILLER_CELL_ACTIVATION		84	-0.673773	-2.19566	0	4.03798e-05	0.009	1643	tags=32%, list=3%, signal=33%
GO_CELLULAR_EXTRAVASATION	GO_CELLULAR_EXTRAVASATION		67	-0.687134	-2.19545	0	4.01884e-05	0.009	6338	tags=52%, list=11%, signal=59%
GO_LEUKOCYTE_HOMEOSTASIS	GO_LEUKOCYTE_HOMEOSTASIS		86	-0.640832	-2.19531	0	3.99988e-05	0.009	7295	tags=56%, list=13%, signal=64%
GO_ANTIGEN_PROCESSING_AND_PRESENTATION_OF_PEPTIDE_ANTIGEN_VIA_MHC_CLASS_I	GO_ANTIGEN_PROCESSING_AND_PRESENTATION_OF_PEPTIDE_ANTIGEN_VIA_MHC_CLASS_I		99	-0.777244	-2.19506	0	3.98111e-05	0.009	5437	tags=59%, list=10%, signal=65%
GO_I_KAPPAB_KINASE_NF_KAPPAB_SIGNALING	GO_I_KAPPAB_KINASE_NF_KAPPAB_SIGNALING		283	-0.546944	-2.1949	0	3.9625e-05	0.009	4884	tags=36%, list=9%, signal=40%
GO_CD4_POSITIVE_OR_CD8_POSITIVE_ALPHA_BETA_T_CELL_LINEAGE_COMMITMENT	GO_CD4_POSITIVE_OR_CD8_POSITIVE_ALPHA_BETA_T_CELL_LINEAGE_COMMITMENT		22	-0.858547	-2.19489	0	3.94407e-05	0.009	3147	tags=55%, list=6%, signal=58%
GO_ANTIGEN_PROCESSING_AND_PRESENTATION_OF_EXOGENOUS_PEPTIDE_ANTIGEN_VIA_MHC_CLASS_I	GO_ANTIGEN_PROCESSING_AND_PRESENTATION_OF_EXOGENOUS_PEPTIDE_ANTIGEN_VIA_MHC_CLASS_I		80	-0.840002	-2.1893	0	5.83155e-05	0.013	4898	tags=64%, list=9%, signal=70%
GO_POSITIVE_REGULATION_OF_NATURAL_KILLER_CELL_MEDIATED_IMMUNITY	GO_POSITIVE_REGULATION_OF_NATURAL_KILLER_CELL_MEDIATED_IMMUNITY		29	-0.859622	-2.1892	0	5.80468e-05	0.013	3277	tags=66%, list=6%, signal=70%
GO_NIK_NF_KAPPAB_SIGNALING	GO_NIK_NF_KAPPAB_SIGNALING		179	-0.599815	-2.18822	0	5.77805e-05	0.013	4249	tags=36%, list=8%, signal=39%
GO_ANTIGEN_PROCESSING_AND_PRESENTATION_OF_PEPTIDE_ANTIGEN	GO_ANTIGEN_PROCESSING_AND_PRESENTATION_OF_PEPTIDE_ANTIGEN		192	-0.693755	-2.18605	0	5.75167e-05	0.013	4898	tags=47%, list=9%, signal=51%
GO_POSITIVE_REGULATION_OF_T_HELPER_CELL_DIFFERENTIATION	GO_POSITIVE_REGULATION_OF_T_HELPER_CELL_DIFFERENTIATION		21	-0.820377	-2.18557	0	5.72553e-05	0.013	3128	tags=52%, list=6%, signal=55%
GO_DENDRITIC_CELL_DIFFERENTIATION	GO_DENDRITIC_CELL_DIFFERENTIATION		43	-0.780251	-2.18541	0	5.69962e-05	0.013	3419	tags=60%, list=6%, signal=64%
GO_MAST_CELL_MEDIATED_IMMUNITY	GO_MAST_CELL_MEDIATED_IMMUNITY		49	-0.744981	-2.18332	0	5.67395e-05	0.013	3591	tags=51%, list=6%, signal=54%
GO_POSITIVE_REGULATION_OF_I_KAPPAB_KINASE_NF_KAPPAB_SIGNALING	GO_POSITIVE_REGULATION_OF_I_KAPPAB_KINASE_NF_KAPPAB_SIGNALING		188	-0.586803	-2.18313	0	5.6485e-05	0.013	4806	tags=39%, list=9%, signal=42%
GO_REGULATION_OF_LYMPHOCYTE_MIGRATION	GO_REGULATION_OF_LYMPHOCYTE_MIGRATION		64	-0.705561	-2.18166	0	5.62328e-05	0.013	5025	tags=48%, list=9%, signal=53%
GO_REGULATION_OF_SYNCYTIUM_FORMATION_BY_PLASMA_MEMBRANE_FUSION	GO_REGULATION_OF_SYNCYTIUM_FORMATION_BY_PLASMA_MEMBRANE_FUSION		30	-0.733379	-2.18066	0	5.59829e-05	0.013	5655	tags=47%, list=10%, signal=52%
GO_REGULATION_OF_ANTIGEN_RECEPTOR_MEDIATED_SIGNALING_PATHWAY	GO_REGULATION_OF_ANTIGEN_RECEPTOR_MEDIATED_SIGNALING_PATHWAY		66	-0.775873	-2.1784	0	5.88515e-05	0.014	5552	tags=68%, list=10%, signal=76%
GO_REGULATORY_T_CELL_DIFFERENTIATION	GO_REGULATORY_T_CELL_DIFFERENTIATION		34	-0.778621	-2.17792	0	5.85922e-05	0.014	1941	tags=53%, list=3%, signal=55%
GO_POSITIVE_REGULATION_OF_HEMOPOIESIS	GO_POSITIVE_REGULATION_OF_HEMOPOIESIS		203	-0.585501	-2.17784	0	6.09626e-05	0.015	5118	tags=36%, list=9%, signal=39%
GO_INNATE_IMMUNE_RESPONSE_ACTIVATING_SIGNAL_TRANSDUCTION	GO_INNATE_IMMUNE_RESPONSE_ACTIVATING_SIGNAL_TRANSDUCTION		116	-0.657042	-2.17542	0	6.06964e-05	0.015	4898	tags=43%, list=9%, signal=47%
GO_REGULATION_OF_MONOCYTE_CHEMOTAXIS	GO_REGULATION_OF_MONOCYTE_CHEMOTAXIS		26	-0.779386	-2.17534	0	6.04325e-05	0.015	4986	tags=54%, list=9%, signal=59%
GO_ACUTE_INFLAMMATORY_RESPONSE	GO_ACUTE_INFLAMMATORY_RESPONSE		109	-0.631098	-2.17153	0	7.31101e-05	0.018	6486	tags=43%, list=12%, signal=49%
GO_T_CELL_CYTOKINE_PRODUCTION	GO_T_CELL_CYTOKINE_PRODUCTION		43	-0.74453	-2.17058	0	7.64239e-05	0.019	4715	tags=51%, list=8%, signal=56%
GO_POSITIVE_REGULATION_OF_CYTOKINE_SECRETION	GO_POSITIVE_REGULATION_OF_CYTOKINE_SECRETION		67	-0.648732	-2.16909	0	7.90354e-05	0.019	5068	tags=42%, list=9%, signal=46%
GO_NEGATIVE_REGULATION_OF_INTERLEUKIN_1_BETA_PRODUCTION	GO_NEGATIVE_REGULATION_OF_INTERLEUKIN_1_BETA_PRODUCTION		38	-0.695694	-2.16583	0	8.84137e-05	0.021	3274	tags=37%, list=6%, signal=39%
GO_INTERLEUKIN_1_MEDIATED_SIGNALING_PATHWAY	GO_INTERLEUKIN_1_MEDIATED_SIGNALING_PATHWAY		101	-0.694637	-2.16491	0	9.15592e-05	0.022	6137	tags=51%, list=11%, signal=58%
GO_REGULATION_OF_HUMORAL_IMMUNE_RESPONSE	GO_REGULATION_OF_HUMORAL_IMMUNE_RESPONSE		133	-0.830877	-2.16408	0	9.11712e-05	0.022	4829	tags=68%, list=9%, signal=74%
GO_CELLULAR_RESPONSE_TO_INTERFERON_BETA	GO_CELLULAR_RESPONSE_TO_INTERFERON_BETA		22	-0.782353	-2.16264	0	9.07865e-05	0.022	4673	tags=55%, list=8%, signal=60%
GO_TYPE_I_INTERFERON_PRODUCTION	GO_TYPE_I_INTERFERON_PRODUCTION		126	-0.613652	-2.16087	0	9.91953e-05	0.023	5117	tags=44%, list=9%, signal=48%
GO_T_HELPER_CELL_LINEAGE_COMMITMENT	GO_T_HELPER_CELL_LINEAGE_COMMITMENT		16	-0.911828	-2.16013	0	9.87803e-05	0.023	1804	tags=56%, list=3%, signal=58%
GO_POSITIVE_REGULATION_OF_NF_KAPPAB_TRANSCRIPTION_FACTOR_ACTIVITY	GO_POSITIVE_REGULATION_OF_NF_KAPPAB_TRANSCRIPTION_FACTOR_ACTIVITY		159	-0.562743	-2.15927	0	9.83687e-05	0.023	6554	tags=43%, list=12%, signal=49%
GO_FC_EPSILON_RECEPTOR_SIGNALING_PATHWAY	GO_FC_EPSILON_RECEPTOR_SIGNALING_PATHWAY		168	-0.731598	-2.15838	0	0.000108972	0.024	4898	tags=61%, list=9%, signal=66%
GO_REGULATION_OF_B_CELL_MEDIATED_IMMUNITY	GO_REGULATION_OF_B_CELL_MEDIATED_IMMUNITY		56	-0.636343	-2.158	0	0.000108522	0.024	4706	tags=46%, list=8%, signal=51%
GO_NUCLEOBASE_CONTAINING_SMALL_MOLECULE_CATABOLIC_PROCESS	GO_NUCLEOBASE_CONTAINING_SMALL_MOLECULE_CATABOLIC_PROCESS		49	-0.65689	-2.15724	0	0.000108075	0.024	7202	tags=51%, list=13%, signal=59%
GO_ACTIVATION_OF_INNATE_IMMUNE_RESPONSE	GO_ACTIVATION_OF_INNATE_IMMUNE_RESPONSE		142	-0.616328	-2.15687	0.00194932	0.000107632	0.024	4276	tags=42%, list=8%, signal=45%
GO_REGULATION_OF_NEUROINFLAMMATORY_RESPONSE	GO_REGULATION_OF_NEUROINFLAMMATORY_RESPONSE		41	-0.683318	-2.15502	0	0.00011424	0.024	4984	tags=41%, list=9%, signal=46%
GO_SUPEROXIDE_ANION_GENERATION	GO_SUPEROXIDE_ANION_GENERATION		36	-0.724736	-2.15395	0	0.000121235	0.024	4142	tags=42%, list=7%, signal=45%
GO_PRODUCTION_OF_MOLECULAR_MEDIATOR_OF_IMMUNE_RESPONSE	GO_PRODUCTION_OF_MOLECULAR_MEDIATOR_OF_IMMUNE_RESPONSE		305	-0.6836	-2.15344	0	0.000120744	0.024	6137	tags=58%, list=11%, signal=65%
GO_DETECTION_OF_BIOTIC_STIMULUS	GO_DETECTION_OF_BIOTIC_STIMULUS		36	-0.777419	-2.15191	0	0.000143678	0.029	3953	tags=53%, list=7%, signal=57%
GO_RECEPTOR_SIGNALING_PATHWAY_VIA_STAT	GO_RECEPTOR_SIGNALING_PATHWAY_VIA_STAT		168	-0.548792	-2.15113	0	0.000143101	0.029	6317	tags=35%, list=11%, signal=40%
GO_PEPTIDYL_TYROSINE_AUTOPHOSPHORYLATION	GO_PEPTIDYL_TYROSINE_AUTOPHOSPHORYLATION		41	-0.664635	-2.14996	0	0.000145399	0.03	3819	tags=44%, list=7%, signal=47%
GO_REGULATION_OF_LYMPHOCYTE_APOPTOTIC_PROCESS	GO_REGULATION_OF_LYMPHOCYTE_APOPTOTIC_PROCESS		56	-0.707625	-2.14921	0	0.00014482	0.03	4706	tags=50%, list=8%, signal=55%
GO_POSITIVE_REGULATION_OF_PEPTIDYL_TYROSINE_PHOSPHORYLATION	GO_POSITIVE_REGULATION_OF_PEPTIDYL_TYROSINE_PHOSPHORYLATION		192	-0.545194	-2.14865	0	0.000144245	0.03	6041	tags=36%, list=11%, signal=40%
GO_NUCLEOSIDE_CATABOLIC_PROCESS	GO_NUCLEOSIDE_CATABOLIC_PROCESS		32	-0.743584	-2.14805	0	0.000143675	0.03	6803	tags=63%, list=12%, signal=71%
GO_REGULATION_OF_INFLAMMATORY_RESPONSE_TO_ANTIGENIC_STIMULUS	GO_REGULATION_OF_INFLAMMATORY_RESPONSE_TO_ANTIGENIC_STIMULUS		29	-0.860119	-2.14726	0	0.000150587	0.032	4706	tags=69%, list=8%, signal=75%
GO_POSITIVE_REGULATION_OF_MONONUCLEAR_CELL_MIGRATION	GO_POSITIVE_REGULATION_OF_MONONUCLEAR_CELL_MIGRATION		25	-0.781865	-2.14518	0	0.000156086	0.034	4986	tags=56%, list=9%, signal=61%
GO_NEGATIVE_REGULATION_OF_LEUKOCYTE_APOPTOTIC_PROCESS	GO_NEGATIVE_REGULATION_OF_LEUKOCYTE_APOPTOTIC_PROCESS		49	-0.716442	-2.14471	0	0.000155477	0.034	6244	tags=57%, list=11%, signal=64%
GO_POSITIVE_REGULATION_OF_TUMOR_NECROSIS_FACTOR_BIOSYNTHETIC_PROCESS	GO_POSITIVE_REGULATION_OF_TUMOR_NECROSIS_FACTOR_BIOSYNTHETIC_PROCESS		25	-0.790643	-2.1443	0	0.000158321	0.035	2690	tags=44%, list=5%, signal=46%
GO_POSITIVE_REGULATION_OF_INTERLEUKIN_2_PRODUCTION	GO_POSITIVE_REGULATION_OF_INTERLEUKIN_2_PRODUCTION		26	-0.79574	-2.14374	0	0.000157708	0.035	4264	tags=62%, list=8%, signal=67%
GO_NECROTIC_CELL_DEATH	GO_NECROTIC_CELL_DEATH		59	-0.636225	-2.1433	0	0.000157099	0.035	6144	tags=46%, list=11%, signal=51%
GO_REGULATION_OF_B_CELL_DIFFERENTIATION	GO_REGULATION_OF_B_CELL_DIFFERENTIATION		29	-0.769869	-2.14304	0	0.000156495	0.035	2503	tags=52%, list=5%, signal=54%
GO_B_CELL_PROLIFERATION	GO_B_CELL_PROLIFERATION		97	-0.680318	-2.14114	0	0.000160757	0.036	4706	tags=49%, list=8%, signal=54%
GO_POSITIVE_REGULATION_OF_CELL_MATRIX_ADHESION	GO_POSITIVE_REGULATION_OF_CELL_MATRIX_ADHESION		55	-0.591108	-2.14044	0	0.00016433	0.037	3645	tags=31%, list=7%, signal=33%
GO_ACUTE_INFLAMMATORY_RESPONSE_TO_ANTIGENIC_STIMULUS	GO_ACUTE_INFLAMMATORY_RESPONSE_TO_ANTIGENIC_STIMULUS		24	-0.839206	-2.14033	0	0.000163705	0.037	3186	tags=58%, list=6%, signal=62%
GO_NEGATIVE_REGULATION_OF_TOLL_LIKE_RECEPTOR_SIGNALING_PATHWAY	GO_NEGATIVE_REGULATION_OF_TOLL_LIKE_RECEPTOR_SIGNALING_PATHWAY		42	-0.629942	-2.13822	0	0.000172733	0.037	7129	tags=48%, list=13%, signal=55%
GO_POSITIVE_REGULATION_OF_CYTOKINE_PRODUCTION_INVOLVED_IN_INFLAMMATORY_RESPONSE	GO_POSITIVE_REGULATION_OF_CYTOKINE_PRODUCTION_INVOLVED_IN_INFLAMMATORY_RESPONSE		21	-0.811353	-2.13806	0	0.000172082	0.037	3135	tags=62%, list=6%, signal=66%
GO_REGULATION_OF_IMMUNOGLOBULIN_PRODUCTION	GO_REGULATION_OF_IMMUNOGLOBULIN_PRODUCTION		68	-0.603987	-2.13745	0	0.000173778	0.038	4706	tags=43%, list=8%, signal=47%
GO_REGULATION_OF_SUPEROXIDE_METABOLIC_PROCESS	GO_REGULATION_OF_SUPEROXIDE_METABOLIC_PROCESS		36	-0.69857	-2.13558	0	0.000180322	0.039	4142	tags=42%, list=7%, signal=45%
GO_REGULATION_OF_MONOCYTE_DIFFERENTIATION	GO_REGULATION_OF_MONOCYTE_DIFFERENTIATION		22	-0.731925	-2.13455	0	0.000183867	0.039	568	tags=32%, list=1%, signal=32%
GO_POSITIVE_REGULATION_OF_INTERLEUKIN_4_PRODUCTION	GO_POSITIVE_REGULATION_OF_INTERLEUKIN_4_PRODUCTION		24	-0.872809	-2.13052	0	0.000202328	0.042	1804	tags=63%, list=3%, signal=65%
GO_POSITIVE_REGULATION_OF_NITRIC_OXIDE_METABOLIC_PROCESS	GO_POSITIVE_REGULATION_OF_NITRIC_OXIDE_METABOLIC_PROCESS		46	-0.645631	-2.12978	0	0.000201578	0.042	3741	tags=37%, list=7%, signal=40%
GO_NEGATIVE_REGULATION_OF_LEUKOCYTE_DIFFERENTIATION	GO_NEGATIVE_REGULATION_OF_LEUKOCYTE_DIFFERENTIATION		104	-0.572037	-2.1296	0	0.000200834	0.042	4577	tags=33%, list=8%, signal=36%
GO_POSITIVE_REGULATION_OF_LYMPHOCYTE_MIGRATION	GO_POSITIVE_REGULATION_OF_LYMPHOCYTE_MIGRATION		38	-0.762578	-2.12952	0	0.00020241	0.042	4986	tags=58%, list=9%, signal=64%
GO_NEGATIVE_REGULATION_OF_ANTIGEN_RECEPTOR_MEDIATED_SIGNALING_PATHWAY	GO_NEGATIVE_REGULATION_OF_ANTIGEN_RECEPTOR_MEDIATED_SIGNALING_PATHWAY		30	-0.82176	-2.12924	0	0.000203972	0.043	7108	tags=77%, list=13%, signal=88%
GO_PHAGOLYSOSOME_ASSEMBLY	GO_PHAGOLYSOSOME_ASSEMBLY		15	-0.81603	-2.12834	0	0.00020656	0.044	4711	tags=60%, list=8%, signal=66%
GO_RESPONSE_TO_FUNGUS	GO_RESPONSE_TO_FUNGUS		54	-0.711564	-2.12748	0	0.000210254	0.045	8288	tags=54%, list=15%, signal=63%
GO_FOAM_CELL_DIFFERENTIATION	GO_FOAM_CELL_DIFFERENTIATION		38	-0.688323	-2.12709	0	0.000212069	0.046	5101	tags=47%, list=9%, signal=52%
GO_REGULATION_OF_DEFENSE_RESPONSE_TO_VIRUS_BY_VIRUS	GO_REGULATION_OF_DEFENSE_RESPONSE_TO_VIRUS_BY_VIRUS		29	-0.804454	-2.12641	0	0.000214548	0.046	3918	tags=48%, list=7%, signal=52%
GO_DETECTION_OF_OTHER_ORGANISM	GO_DETECTION_OF_OTHER_ORGANISM		19	-0.882717	-2.1262	0	0.000213776	0.046	1103	tags=63%, list=2%, signal=64%
GO_NEGATIVE_REGULATION_OF_T_CELL_MEDIATED_IMMUNITY	GO_NEGATIVE_REGULATION_OF_T_CELL_MEDIATED_IMMUNITY		19	-0.851588	-2.12474	0	0.00022111	0.048	5552	tags=74%, list=10%, signal=82%
GO_REGULATION_OF_PEPTIDYL_TYROSINE_PHOSPHORYLATION	GO_REGULATION_OF_PEPTIDYL_TYROSINE_PHOSPHORYLATION		259	-0.530578	-2.12452	0	0.00022032	0.048	6117	tags=36%, list=11%, signal=40%
GO_REGULATION_OF_TOLL_LIKE_RECEPTOR_SIGNALING_PATHWAY	GO_REGULATION_OF_TOLL_LIKE_RECEPTOR_SIGNALING_PATHWAY		71	-0.626473	-2.12366	0	0.000222216	0.049	7129	tags=49%, list=13%, signal=56%
GO_REGULATION_OF_PLATELET_ACTIVATION	GO_REGULATION_OF_PLATELET_ACTIVATION		36	-0.689292	-2.12246	0	0.000228463	0.05	3421	tags=44%, list=6%, signal=47%
GO_GLYCOSYL_COMPOUND_CATABOLIC_PROCESS	GO_GLYCOSYL_COMPOUND_CATABOLIC_PROCESS		42	-0.704447	-2.12162	0	0.000227656	0.05	5958	tags=55%, list=11%, signal=61%
GO_POSITIVE_REGULATION_OF_MYELOID_LEUKOCYTE_MEDIATED_IMMUNITY	GO_POSITIVE_REGULATION_OF_MYELOID_LEUKOCYTE_MEDIATED_IMMUNITY		34	-0.757816	-2.12102	0	0.000226854	0.05	3591	tags=53%, list=6%, signal=57%
GO_POSITIVE_REGULATION_OF_DEFENSE_RESPONSE_TO_VIRUS_BY_HOST	GO_POSITIVE_REGULATION_OF_DEFENSE_RESPONSE_TO_VIRUS_BY_HOST		29	-0.75251	-2.12019	0	0.000232141	0.05	5117	tags=62%, list=9%, signal=68%
GO_NEGATIVE_REGULATION_OF_RESPONSE_TO_EXTERNAL_STIMULUS	GO_NEGATIVE_REGULATION_OF_RESPONSE_TO_EXTERNAL_STIMULUS		416	-0.501109	-2.1199	0	0.00023133	0.05	6025	tags=32%, list=11%, signal=36%
GO_REGULATION_OF_B_CELL_ACTIVATION	GO_REGULATION_OF_B_CELL_ACTIVATION		184	-0.739113	-2.11899	0	0.000233407	0.05	4887	tags=65%, list=9%, signal=71%
GO_REGULATION_OF_RECEPTOR_SIGNALING_PATHWAY_VIA_STAT	GO_REGULATION_OF_RECEPTOR_SIGNALING_PATHWAY_VIA_STAT		145	-0.547315	-2.11844	0	0.000234778	0.051	6317	tags=34%, list=11%, signal=38%
GO_THYMIC_T_CELL_SELECTION	GO_THYMIC_T_CELL_SELECTION		22	-0.834113	-2.11796	0	0.000238934	0.052	1910	tags=50%, list=3%, signal=52%
GO_LYMPHOCYTE_COSTIMULATION	GO_LYMPHOCYTE_COSTIMULATION		58	-0.759332	-2.11713	0	0.00024121	0.052	3378	tags=55%, list=6%, signal=59%
GO_PYRIMIDINE_NUCLEOSIDE_CATABOLIC_PROCESS	GO_PYRIMIDINE_NUCLEOSIDE_CATABOLIC_PROCESS		23	-0.765135	-2.11652	0	0.000252059	0.052	6803	tags=65%, list=12%, signal=74%
GO_REGULATION_OF_VIRAL_ENTRY_INTO_HOST_CELL	GO_REGULATION_OF_VIRAL_ENTRY_INTO_HOST_CELL		38	-0.716657	-2.11601	0	0.000253341	0.053	6486	tags=61%, list=12%, signal=68%
GO_REGULATION_OF_MACROPHAGE_ACTIVATION	GO_REGULATION_OF_MACROPHAGE_ACTIVATION		58	-0.645982	-2.11437	0	0.000268212	0.056	5299	tags=48%, list=10%, signal=53%
GO_POSITIVE_REGULATION_OF_TYPE_2_IMMUNE_RESPONSE	GO_POSITIVE_REGULATION_OF_TYPE_2_IMMUNE_RESPONSE		16	-0.87605	-2.11166	0	0.000278527	0.058	2955	tags=69%, list=5%, signal=73%
GO_T_CELL_APOPTOTIC_PROCESS	GO_T_CELL_APOPTOTIC_PROCESS		49	-0.705432	-2.11114	0	0.00028037	0.058	6338	tags=53%, list=11%, signal=60%
GO_DETECTION_OF_EXTERNAL_BIOTIC_STIMULUS	GO_DETECTION_OF_EXTERNAL_BIOTIC_STIMULUS		24	-0.83622	-2.1103	0	0.000284553	0.06	2446	tags=58%, list=4%, signal=61%
GO_REGULATION_OF_MYOBLAST_FUSION	GO_REGULATION_OF_MYOBLAST_FUSION		22	-0.75672	-2.10969	0	0.000283594	0.06	5655	tags=55%, list=10%, signal=61%
GO_REGULATION_OF_ACUTE_INFLAMMATORY_RESPONSE	GO_REGULATION_OF_ACUTE_INFLAMMATORY_RESPONSE		47	-0.696082	-2.10814	0	0.000292612	0.061	6486	tags=55%, list=12%, signal=63%
GO_T_HELPER_17_TYPE_IMMUNE_RESPONSE	GO_T_HELPER_17_TYPE_IMMUNE_RESPONSE		30	-0.754023	-2.10683	0	0.000310209	0.062	5322	tags=53%, list=10%, signal=59%
GO_T_HELPER_1_TYPE_IMMUNE_RESPONSE	GO_T_HELPER_1_TYPE_IMMUNE_RESPONSE		44	-0.752012	-2.10673	0	0.000311389	0.063	3128	tags=50%, list=6%, signal=53%
GO_GRANULOCYTE_MACROPHAGE_COLONY_STIMULATING_FACTOR_PRODUCTION	GO_GRANULOCYTE_MACROPHAGE_COLONY_STIMULATING_FACTOR_PRODUCTION		16	-0.847723	-2.10611	0	0.000310354	0.063	4685	tags=56%, list=8%, signal=61%
GO_NAD_BIOSYNTHETIC_PROCESS	GO_NAD_BIOSYNTHETIC_PROCESS		29	-0.671119	-2.10563	0	0.000311526	0.063	3064	tags=38%, list=6%, signal=40%
GO_T_HELPER_2_CELL_CYTOKINE_PRODUCTION	GO_T_HELPER_2_CELL_CYTOKINE_PRODUCTION		15	-0.819552	-2.10553	0	0.000312875	0.064	4577	tags=60%, list=8%, signal=65%
GO_POSITIVE_REGULATION_OF_NATURAL_KILLER_CELL_MEDIATED_CYTOTOXICITY	GO_POSITIVE_REGULATION_OF_NATURAL_KILLER_CELL_MEDIATED_CYTOTOXICITY		24	-0.852684	-2.10536	0	0.000314099	0.064	3277	tags=63%, list=6%, signal=66%
GO_NEGATIVE_REGULATION_OF_INTERFERON_GAMMA_PRODUCTION	GO_NEGATIVE_REGULATION_OF_INTERFERON_GAMMA_PRODUCTION		36	-0.696762	-2.10507	0.00197239	0.000313069	0.064	5142	tags=44%, list=9%, signal=49%
GO_REGULATION_OF_T_CELL_MIGRATION	GO_REGULATION_OF_T_CELL_MIGRATION		44	-0.727562	-2.10464	0	0.000312046	0.064	4986	tags=52%, list=9%, signal=57%
GO_LYMPHOCYTE_HOMEOSTASIS	GO_LYMPHOCYTE_HOMEOSTASIS		62	-0.65414	-2.10434	0	0.000315158	0.064	7295	tags=60%, list=13%, signal=69%
GO_CYTOLYSIS	GO_CYTOLYSIS		29	-0.763734	-2.10411	0	0.000316539	0.065	5774	tags=45%, list=10%, signal=50%
GO_NEGATIVE_REGULATION_OF_INTERLEUKIN_1_PRODUCTION	GO_NEGATIVE_REGULATION_OF_INTERLEUKIN_1_PRODUCTION		44	-0.65679	-2.10332	0	0.000315514	0.065	3274	tags=34%, list=6%, signal=36%
GO_NEGATIVE_REGULATION_OF_CELL_KILLING	GO_NEGATIVE_REGULATION_OF_CELL_KILLING		24	-0.864592	-2.10281	0	0.000318752	0.065	3591	tags=71%, list=6%, signal=76%
GO_ANTIGEN_PROCESSING_AND_PRESENTATION_OF_ENDOGENOUS_ANTIGEN	GO_ANTIGEN_PROCESSING_AND_PRESENTATION_OF_ENDOGENOUS_ANTIGEN		24	-0.903817	-2.10213	0	0.000320469	0.066	1600	tags=75%, list=3%, signal=77%
GO_REGULATION_OF_TUMOR_NECROSIS_FACTOR_MEDIATED_SIGNALING_PATHWAY	GO_REGULATION_OF_TUMOR_NECROSIS_FACTOR_MEDIATED_SIGNALING_PATHWAY		60	-0.598942	-2.10204	0	0.000319442	0.066	5202	tags=37%, list=9%, signal=40%
GO_RESPONSE_TO_INTERLEUKIN_12	GO_RESPONSE_TO_INTERLEUKIN_12		50	-0.710322	-2.10202	0	0.000318421	0.066	6245	tags=48%, list=11%, signal=54%
GO_MACROPHAGE_MIGRATION	GO_MACROPHAGE_MIGRATION		55	-0.638979	-2.10136	0	0.000321599	0.067	5093	tags=47%, list=9%, signal=52%
GO_NEGATIVE_REGULATION_OF_T_CELL_RECEPTOR_SIGNALING_PATHWAY	GO_NEGATIVE_REGULATION_OF_T_CELL_RECEPTOR_SIGNALING_PATHWAY		23	-0.812648	-2.10115	0	0.000320578	0.067	5961	tags=70%, list=11%, signal=78%
GO_REGULATION_OF_GRANULOCYTE_CHEMOTAXIS	GO_REGULATION_OF_GRANULOCYTE_CHEMOTAXIS		51	-0.673052	-2.09955	0	0.000336561	0.07	5299	tags=49%, list=10%, signal=54%
GO_B_CELL_ACTIVATION	GO_B_CELL_ACTIVATION		316	-0.654998	-2.09913	0	0.000340258	0.072	5202	tags=52%, list=9%, signal=57%
GO_REGULATION_OF_MACROPHAGE_DERIVED_FOAM_CELL_DIFFERENTIATION	GO_REGULATION_OF_MACROPHAGE_DERIVED_FOAM_CELL_DIFFERENTIATION		32	-0.712307	-2.09909	0	0.000339188	0.072	3255	tags=41%, list=6%, signal=43%
GO_MACROPHAGE_DIFFERENTIATION	GO_MACROPHAGE_DIFFERENTIATION		46	-0.691623	-2.09857	0	0.000345767	0.073	5118	tags=52%, list=9%, signal=57%
GO_B_CELL_MEDIATED_IMMUNITY	GO_B_CELL_MEDIATED_IMMUNITY		219	-0.770359	-2.09794	0	0.000354704	0.073	4729	tags=68%, list=9%, signal=74%
GO_REGULATION_OF_CHEMOTAXIS	GO_REGULATION_OF_CHEMOTAXIS		225	-0.532393	-2.09678	0	0.000356524	0.074	5299	tags=36%, list=10%, signal=40%
GO_POSITIVE_REGULATION_OF_LEUKOCYTE_APOPTOTIC_PROCESS	GO_POSITIVE_REGULATION_OF_LEUKOCYTE_APOPTOTIC_PROCESS		29	-0.712837	-2.09667	0	0.000357637	0.075	6434	tags=59%, list=12%, signal=66%
GO_REGULATION_OF_CALCIUM_MEDIATED_SIGNALING	GO_REGULATION_OF_CALCIUM_MEDIATED_SIGNALING		98	-0.55947	-2.09657	0	0.00035653	0.075	3555	tags=29%, list=6%, signal=30%
GO_REGULATION_OF_MACROPHAGE_MIGRATION	GO_REGULATION_OF_MACROPHAGE_MIGRATION		42	-0.66914	-2.09637	0	0.000360009	0.076	5093	tags=50%, list=9%, signal=55%
GO_CALCIUM_MEDIATED_SIGNALING	GO_CALCIUM_MEDIATED_SIGNALING		219	-0.5239	-2.09606	0	0.000362172	0.076	3555	tags=27%, list=6%, signal=29%
GO_REGULATION_OF_DEFENSE_RESPONSE_TO_VIRUS_BY_HOST	GO_REGULATION_OF_DEFENSE_RESPONSE_TO_VIRUS_BY_HOST		40	-0.678137	-2.09604	0	0.000361061	0.076	5117	tags=52%, list=9%, signal=58%
GO_T_CELL_CHEMOTAXIS	GO_T_CELL_CHEMOTAXIS		28	-0.797589	-2.09568	0	0.000359957	0.076	2502	tags=61%, list=5%, signal=64%
GO_ACTIVATED_T_CELL_PROLIFERATION	GO_ACTIVATED_T_CELL_PROLIFERATION		45	-0.651674	-2.09552	0	0.000358859	0.076	4670	tags=47%, list=8%, signal=51%
GO_POSITIVE_REGULATION_OF_PEPTIDASE_ACTIVITY	GO_POSITIVE_REGULATION_OF_PEPTIDASE_ACTIVITY		193	-0.534849	-2.09539	0	0.000359775	0.077	5469	tags=36%, list=10%, signal=40%
GO_ERK1_AND_ERK2_CASCADE	GO_ERK1_AND_ERK2_CASCADE		316	-0.507705	-2.09525	0	0.000358685	0.077	5117	tags=31%, list=9%, signal=34%
GO_NEGATIVE_REGULATION_OF_CELL_ADHESION	GO_NEGATIVE_REGULATION_OF_CELL_ADHESION		291	-0.494762	-2.09315	0	0.000371907	0.078	5552	tags=30%, list=10%, signal=33%
GO_TOLERANCE_INDUCTION	GO_TOLERANCE_INDUCTION		26	-0.836096	-2.0929	0	0.000373851	0.079	3419	tags=65%, list=6%, signal=70%
GO_POSITIVE_REGULATION_OF_LIPID_KINASE_ACTIVITY	GO_POSITIVE_REGULATION_OF_LIPID_KINASE_ACTIVITY		37	-0.651118	-2.09256	0	0.00037649	0.079	4736	tags=49%, list=9%, signal=53%
GO_AMINE_METABOLIC_PROCESS	GO_AMINE_METABOLIC_PROCESS		139	-0.58918	-2.09247	0	0.000375363	0.079	4898	tags=37%, list=9%, signal=40%
GO_MEMBRANE_INVAGINATION	GO_MEMBRANE_INVAGINATION		132	-0.765585	-2.09082	0	0.000386791	0.082	4736	tags=68%, list=9%, signal=74%
GO_FC_RECEPTOR_MEDIATED_STIMULATORY_SIGNALING_PATHWAY	GO_FC_RECEPTOR_MEDIATED_STIMULATORY_SIGNALING_PATHWAY		144	-0.751008	-2.08945	0	0.000392583	0.082	5417	tags=67%, list=10%, signal=74%
GO_POSITIVE_REGULATION_OF_PHOSPHOLIPID_METABOLIC_PROCESS	GO_POSITIVE_REGULATION_OF_PHOSPHOLIPID_METABOLIC_PROCESS		50	-0.614651	-2.08619	0	0.00040964	0.085	5138	tags=44%, list=9%, signal=48%
GO_REGULATION_OF_CELLULAR_AMINE_METABOLIC_PROCESS	GO_REGULATION_OF_CELLULAR_AMINE_METABOLIC_PROCESS		80	-0.686847	-2.08546	0	0.000411804	0.086	4249	tags=43%, list=8%, signal=46%
GO_MODULATION_BY_SYMBIONT_OF_ENTRY_INTO_HOST	GO_MODULATION_BY_SYMBIONT_OF_ENTRY_INTO_HOST		45	-0.663561	-2.08545	0	0.00041059	0.086	6486	tags=53%, list=12%, signal=60%
GO_NEGATIVE_REGULATION_OF_T_CELL_DIFFERENTIATION	GO_NEGATIVE_REGULATION_OF_T_CELL_DIFFERENTIATION		45	-0.624824	-2.08213	0	0.000441061	0.09	4577	tags=38%, list=8%, signal=41%
GO_CHEMOKINE_BIOSYNTHETIC_PROCESS	GO_CHEMOKINE_BIOSYNTHETIC_PROCESS		16	-0.809096	-2.08169	0	0.000444565	0.091	3378	tags=63%, list=6%, signal=67%
GO_EOSINOPHIL_CHEMOTAXIS	GO_EOSINOPHIL_CHEMOTAXIS		18	-0.845552	-2.08135	0	0.000443265	0.091	3378	tags=67%, list=6%, signal=71%
GO_REGULATION_OF_T_CELL_CYTOKINE_PRODUCTION	GO_REGULATION_OF_T_CELL_CYTOKINE_PRODUCTION		32	-0.750684	-2.0797	0	0.000446785	0.092	6137	tags=59%, list=11%, signal=67%
GO_HETEROTYPIC_CELL_CELL_ADHESION	GO_HETEROTYPIC_CELL_CELL_ADHESION		62	-0.599216	-2.07853	0	0.000449415	0.092	5863	tags=39%, list=11%, signal=43%
GO_POSITIVE_REGULATION_OF_CYSTEINE_TYPE_ENDOPEPTIDASE_ACTIVITY	GO_POSITIVE_REGULATION_OF_CYSTEINE_TYPE_ENDOPEPTIDASE_ACTIVITY		150	-0.527771	-2.07841	0	0.000448112	0.092	6386	tags=39%, list=11%, signal=44%
GO_REGULATION_OF_CELLULAR_AMINO_ACID_METABOLIC_PROCESS	GO_REGULATION_OF_CELLULAR_AMINO_ACID_METABOLIC_PROCESS		62	-0.751791	-2.07822	0	0.000449415	0.092	4898	tags=50%, list=9%, signal=55%
GO_REGULATION_OF_LIPOPOLYSACCHARIDE_MEDIATED_SIGNALING_PATHWAY	GO_REGULATION_OF_LIPOPOLYSACCHARIDE_MEDIATED_SIGNALING_PATHWAY		26	-0.707814	-2.07813	0	0.000450033	0.092	3137	tags=38%, list=6%, signal=41%
GO_PYRIDINE_CONTAINING_COMPOUND_BIOSYNTHETIC_PROCESS	GO_PYRIDINE_CONTAINING_COMPOUND_BIOSYNTHETIC_PROCESS		35	-0.619002	-2.07767	0.00200803	0.000453162	0.093	3064	tags=34%, list=6%, signal=36%
GO_PINOCYTOSIS	GO_PINOCYTOSIS		23	-0.735159	-2.07362	0	0.00050512	0.104	4736	tags=57%, list=9%, signal=62%
GO_REGULATION_OF_REACTIVE_OXYGEN_SPECIES_METABOLIC_PROCESS	GO_REGULATION_OF_REACTIVE_OXYGEN_SPECIES_METABOLIC_PROCESS		195	-0.511647	-2.0727	0	0.000513151	0.105	5774	tags=33%, list=10%, signal=37%
GO_POSITIVE_REGULATION_OF_T_CELL_MIGRATION	GO_POSITIVE_REGULATION_OF_T_CELL_MIGRATION		31	-0.759133	-2.0716	0	0.000523519	0.108	2502	tags=52%, list=5%, signal=54%
GO_REGULATION_OF_CD8_POSITIVE_ALPHA_BETA_T_CELL_ACTIVATION	GO_REGULATION_OF_CD8_POSITIVE_ALPHA_BETA_T_CELL_ACTIVATION		18	-0.846957	-2.07042	0	0.000530349	0.109	297	tags=44%, list=1%, signal=45%
GO_NEGATIVE_REGULATION_OF_HEMOPOIESIS	GO_NEGATIVE_REGULATION_OF_HEMOPOIESIS		157	-0.497652	-2.07013	0	0.000528846	0.109	4577	tags=25%, list=8%, signal=28%
GO_NEGATIVE_REGULATION_OF_ALPHA_BETA_T_CELL_ACTIVATION	GO_NEGATIVE_REGULATION_OF_ALPHA_BETA_T_CELL_ACTIVATION		40	-0.647906	-2.06992	0	0.000533738	0.112	4715	tags=40%, list=8%, signal=44%
GO_POSITIVE_REGULATION_OF_LEUKOCYTE_DEGRANULATION	GO_POSITIVE_REGULATION_OF_LEUKOCYTE_DEGRANULATION		25	-0.764677	-2.06909	0	0.000545028	0.113	3591	tags=48%, list=6%, signal=51%
GO_ACTIVATION_OF_PHOSPHOLIPASE_C_ACTIVITY	GO_ACTIVATION_OF_PHOSPHOLIPASE_C_ACTIVITY		34	-0.641344	-2.06867	0	0.000543497	0.113	1078	tags=29%, list=2%, signal=30%
GO_POSITIVE_REGULATION_OF_B_CELL_ACTIVATION	GO_POSITIVE_REGULATION_OF_B_CELL_ACTIVATION		140	-0.757707	-2.06815	0	0.000556329	0.115	4292	tags=67%, list=8%, signal=73%
GO_PYRIMIDINE_NUCLEOSIDE_METABOLIC_PROCESS	GO_PYRIMIDINE_NUCLEOSIDE_METABOLIC_PROCESS		36	-0.656944	-2.06681	0	0.000570034	0.116	8117	tags=56%, list=15%, signal=65%
GO_NEGATIVE_REGULATION_OF_PRODUCTION_OF_MOLECULAR_MEDIATOR_OF_IMMUNE_RESPONSE	GO_NEGATIVE_REGULATION_OF_PRODUCTION_OF_MOLECULAR_MEDIATOR_OF_IMMUNE_RESPONSE		36	-0.682337	-2.06635	0	0.000570591	0.117	4715	tags=44%, list=8%, signal=49%
GO_COMPLEMENT_ACTIVATION	GO_COMPLEMENT_ACTIVATION		167	-0.816527	-2.06465	0	0.000585529	0.122	4829	tags=70%, list=9%, signal=77%
GO_ACTIVATION_OF_CYSTEINE_TYPE_ENDOPEPTIDASE_ACTIVITY_INVOLVED_IN_APOPTOTIC_PROCESS	GO_ACTIVATION_OF_CYSTEINE_TYPE_ENDOPEPTIDASE_ACTIVITY_INVOLVED_IN_APOPTOTIC_PROCESS		85	-0.549794	-2.06411	0	0.000583907	0.122	6316	tags=41%, list=11%, signal=46%
GO_POSITIVE_REGULATION_OF_IMMUNOGLOBULIN_PRODUCTION	GO_POSITIVE_REGULATION_OF_IMMUNOGLOBULIN_PRODUCTION		45	-0.594178	-2.06407	0	0.000582294	0.122	4142	tags=40%, list=7%, signal=43%
GO_IMMUNOGLOBULIN_SECRETION	GO_IMMUNOGLOBULIN_SECRETION		21	-0.802847	-2.06404	0	0.00058069	0.122	3880	tags=57%, list=7%, signal=61%
GO_REACTIVE_NITROGEN_SPECIES_METABOLIC_PROCESS	GO_REACTIVE_NITROGEN_SPECIES_METABOLIC_PROCESS		85	-0.559919	-2.06371	0	0.000581314	0.123	3953	tags=34%, list=7%, signal=37%
GO_LEUKOCYTE_ADHESION_TO_VASCULAR_ENDOTHELIAL_CELL	GO_LEUKOCYTE_ADHESION_TO_VASCULAR_ENDOTHELIAL_CELL		49	-0.647352	-2.06327	0	0.000586988	0.123	5487	tags=47%, list=10%, signal=52%
GO_REGULATION_OF_MAST_CELL_ACTIVATION_INVOLVED_IN_IMMUNE_RESPONSE	GO_REGULATION_OF_MAST_CELL_ACTIVATION_INVOLVED_IN_IMMUNE_RESPONSE		33	-0.732749	-2.06298	0	0.000587607	0.123	3591	tags=52%, list=6%, signal=55%
GO_NEGATIVE_REGULATION_OF_NATURAL_KILLER_CELL_MEDIATED_IMMUNITY	GO_NEGATIVE_REGULATION_OF_NATURAL_KILLER_CELL_MEDIATED_IMMUNITY		17	-0.938178	-2.06294	0	0.000586005	0.123	1756	tags=76%, list=3%, signal=79%
GO_POSITIVE_REGULATION_OF_REACTIVE_OXYGEN_SPECIES_BIOSYNTHETIC_PROCESS	GO_POSITIVE_REGULATION_OF_REACTIVE_OXYGEN_SPECIES_BIOSYNTHETIC_PROCESS		58	-0.579553	-2.06231	0	0.000591628	0.125	3741	tags=33%, list=7%, signal=35%
GO_REGULATION_OF_RESPIRATORY_BURST	GO_REGULATION_OF_RESPIRATORY_BURST		17	-0.790667	-2.06058	0.0020284	0.000609219	0.129	5299	tags=53%, list=10%, signal=59%
GO_DENDRITIC_CELL_MIGRATION	GO_DENDRITIC_CELL_MIGRATION		29	-0.787509	-2.06055	0.00197239	0.000607572	0.129	4736	tags=62%, list=9%, signal=68%
GO_REGULATION_OF_RESPONSE_TO_INTERFERON_GAMMA	GO_REGULATION_OF_RESPONSE_TO_INTERFERON_GAMMA		25	-0.706559	-2.06027	0	0.000608357	0.129	3090	tags=52%, list=6%, signal=55%
GO_CD8_POSITIVE_ALPHA_BETA_T_CELL_ACTIVATION	GO_CD8_POSITIVE_ALPHA_BETA_T_CELL_ACTIVATION		27	-0.775535	-2.05987	0	0.000608908	0.129	920	tags=41%, list=2%, signal=41%
GO_REGULATION_OF_NITRIC_OXIDE_BIOSYNTHETIC_PROCESS	GO_REGULATION_OF_NITRIC_OXIDE_BIOSYNTHETIC_PROCESS		66	-0.577842	-2.05906	0	0.00060946	0.129	3953	tags=36%, list=7%, signal=39%
GO_REGULATION_OF_CYSTEINE_TYPE_ENDOPEPTIDASE_ACTIVITY	GO_REGULATION_OF_CYSTEINE_TYPE_ENDOPEPTIDASE_ACTIVITY		236	-0.510855	-2.05902	0	0.000610754	0.129	5469	tags=32%, list=10%, signal=35%
GO_T_CELL_DIFFERENTIATION_IN_THYMUS	GO_T_CELL_DIFFERENTIATION_IN_THYMUS		76	-0.581184	-2.05832	0	0.000613913	0.129	3626	tags=32%, list=7%, signal=34%
GO_REGULATION_OF_TOLERANCE_INDUCTION	GO_REGULATION_OF_TOLERANCE_INDUCTION		17	-0.83245	-2.05813	0	0.000619359	0.13	2071	tags=59%, list=4%, signal=61%
GO_REGULATION_OF_LIPID_KINASE_ACTIVITY	GO_REGULATION_OF_LIPID_KINASE_ACTIVITY		67	-0.576198	-2.05558	0	0.000652028	0.133	4736	tags=42%, list=9%, signal=46%
GO_MYELOID_DENDRITIC_CELL_ACTIVATION	GO_MYELOID_DENDRITIC_CELL_ACTIVATION		29	-0.790301	-2.05529	0	0.000655033	0.135	5101	tags=69%, list=9%, signal=76%
GO_I_KAPPAB_PHOSPHORYLATION	GO_I_KAPPAB_PHOSPHORYLATION		20	-0.707632	-2.05243	0	0.000683751	0.14	3274	tags=55%, list=6%, signal=58%
GO_INTERLEUKIN_13_PRODUCTION	GO_INTERLEUKIN_13_PRODUCTION		21	-0.742619	-2.05228	0	0.000681951	0.14	3378	tags=38%, list=6%, signal=41%
GO_NEGATIVE_REGULATION_OF_LEUKOCYTE_MEDIATED_CYTOTOXICITY	GO_NEGATIVE_REGULATION_OF_LEUKOCYTE_MEDIATED_CYTOTOXICITY		20	-0.901052	-2.05115	0	0.000699	0.143	1756	tags=70%, list=3%, signal=72%
GO_POSITIVE_REGULATION_OF_INTERFERON_BETA_PRODUCTION	GO_POSITIVE_REGULATION_OF_INTERFERON_BETA_PRODUCTION		30	-0.707913	-2.04982	0	0.000715293	0.146	3128	tags=47%, list=6%, signal=49%
GO_PROTEASOMAL_UBIQUITIN_INDEPENDENT_PROTEIN_CATABOLIC_PROCESS	GO_PROTEASOMAL_UBIQUITIN_INDEPENDENT_PROTEIN_CATABOLIC_PROCESS		22	-0.850883	-2.04836	0	0.000734309	0.147	3925	tags=68%, list=7%, signal=73%
GO_T_HELPER_2_CELL_DIFFERENTIATION	GO_T_HELPER_2_CELL_DIFFERENTIATION		15	-0.804341	-2.04764	0	0.00073958	0.148	3378	tags=53%, list=6%, signal=57%
GO_NEGATIVE_REGULATION_OF_VIRAL_ENTRY_INTO_HOST_CELL	GO_NEGATIVE_REGULATION_OF_VIRAL_ENTRY_INTO_HOST_CELL		18	-0.755567	-2.04608	0	0.000756872	0.151	6486	tags=72%, list=12%, signal=82%
GO_REACTIVE_OXYGEN_SPECIES_BIOSYNTHETIC_PROCESS	GO_REACTIVE_OXYGEN_SPECIES_BIOSYNTHETIC_PROCESS		123	-0.516337	-2.04567	0	0.000760021	0.151	3953	tags=30%, list=7%, signal=32%
GO_REGULATION_OF_T_HELPER_1_TYPE_IMMUNE_RESPONSE	GO_REGULATION_OF_T_HELPER_1_TYPE_IMMUNE_RESPONSE		27	-0.797081	-2.04455	0	0.000770533	0.152	6137	tags=67%, list=11%, signal=75%
GO_NEGATIVE_REGULATION_OF_INTERLEUKIN_8_PRODUCTION	GO_NEGATIVE_REGULATION_OF_INTERLEUKIN_8_PRODUCTION		35	-0.617581	-2.04423	0	0.000778069	0.154	5117	tags=34%, list=9%, signal=38%
GO_PLATELET_ACTIVATION	GO_PLATELET_ACTIVATION		158	-0.528438	-2.04365	0	0.000780147	0.155	3421	tags=28%, list=6%, signal=30%
GO_BASE_CONVERSION_OR_SUBSTITUTION_EDITING	GO_BASE_CONVERSION_OR_SUBSTITUTION_EDITING		21	-0.755742	-2.04301	0	0.000781244	0.155	5752	tags=57%, list=10%, signal=64%
GO_REGULATION_OF_LEUKOCYTE_ADHESION_TO_VASCULAR_ENDOTHELIAL_CELL	GO_REGULATION_OF_LEUKOCYTE_ADHESION_TO_VASCULAR_ENDOTHELIAL_CELL		33	-0.676784	-2.04062	0	0.000809642	0.157	3614	tags=42%, list=7%, signal=45%
GO_REGULATION_OF_LYMPHOCYTE_CHEMOTAXIS	GO_REGULATION_OF_LYMPHOCYTE_CHEMOTAXIS		27	-0.763792	-2.03964	0	0.000826061	0.157	2502	tags=52%, list=5%, signal=54%
GO_NEGATIVE_REGULATION_OF_VIRAL_LIFE_CYCLE	GO_NEGATIVE_REGULATION_OF_VIRAL_LIFE_CYCLE		86	-0.608155	-2.03915	0.00419287	0.000837048	0.159	6486	tags=55%, list=12%, signal=62%
GO_POSITIVE_REGULATION_OF_T_CELL_RECEPTOR_SIGNALING_PATHWAY	GO_POSITIVE_REGULATION_OF_T_CELL_RECEPTOR_SIGNALING_PATHWAY		15	-0.889041	-2.03893	0	0.000834924	0.159	3538	tags=80%, list=6%, signal=85%
GO_REACTIVE_OXYGEN_SPECIES_METABOLIC_PROCESS	GO_REACTIVE_OXYGEN_SPECIES_METABOLIC_PROCESS		283	-0.489327	-2.03792	0	0.000848123	0.161	4272	tags=28%, list=8%, signal=30%
GO_REGULATION_OF_NIK_NF_KAPPAB_SIGNALING	GO_REGULATION_OF_NIK_NF_KAPPAB_SIGNALING		114	-0.53567	-2.03596	0	0.000866577	0.163	3857	tags=30%, list=7%, signal=32%
GO_DEFENSE_RESPONSE_TO_GRAM_NEGATIVE_BACTERIUM	GO_DEFENSE_RESPONSE_TO_GRAM_NEGATIVE_BACTERIUM		81	-0.589861	-2.03504	0	0.000867242	0.163	6888	tags=33%, list=12%, signal=38%
GO_REGULATION_OF_NEUTROPHIL_MIGRATION	GO_REGULATION_OF_NEUTROPHIL_MIGRATION		41	-0.711449	-2.03503	0.0020202	0.000865063	0.163	6338	tags=56%, list=11%, signal=63%
GO_POSITIVE_REGULATION_OF_MONOCYTE_CHEMOTAXIS	GO_POSITIVE_REGULATION_OF_MONOCYTE_CHEMOTAXIS		19	-0.774608	-2.03287	0	0.000904537	0.169	4986	tags=58%, list=9%, signal=64%
GO_POSITIVE_REGULATION_OF_MAST_CELL_ACTIVATION	GO_POSITIVE_REGULATION_OF_MAST_CELL_ACTIVATION		22	-0.687559	-2.03147	0.00204499	0.000908041	0.17	3591	tags=45%, list=6%, signal=49%
GO_REGULATION_OF_REACTIVE_OXYGEN_SPECIES_BIOSYNTHETIC_PROCESS	GO_REGULATION_OF_REACTIVE_OXYGEN_SPECIES_BIOSYNTHETIC_PROCESS		102	-0.5218	-2.03114	0	0.000910293	0.171	3953	tags=31%, list=7%, signal=34%
GO_RECEPTOR_MEDIATED_ENDOCYTOSIS	GO_RECEPTOR_MEDIATED_ENDOCYTOSIS		325	-0.551111	-2.03052	0	0.000917132	0.172	4786	tags=37%, list=9%, signal=40%
GO_T_CELL_HOMEOSTASIS	GO_T_CELL_HOMEOSTASIS		38	-0.642071	-2.03043	0	0.000920817	0.172	4670	tags=47%, list=8%, signal=52%
GO_PYRIDINE_CONTAINING_COMPOUND_METABOLIC_PROCESS	GO_PYRIDINE_CONTAINING_COMPOUND_METABOLIC_PROCESS		41	-0.580422	-2.03005	0.00207469	0.000925269	0.173	3064	tags=34%, list=6%, signal=36%
GO_MYELOID_LEUKOCYTE_DIFFERENTIATION	GO_MYELOID_LEUKOCYTE_DIFFERENTIATION		209	-0.547385	-2.02695	0	0.000967525	0.179	5903	tags=36%, list=11%, signal=40%
GO_NEGATIVE_REGULATION_OF_CYTOKINE_PRODUCTION_INVOLVED_IN_INFLAMMATORY_RESPONSE	GO_NEGATIVE_REGULATION_OF_CYTOKINE_PRODUCTION_INVOLVED_IN_INFLAMMATORY_RESPONSE		33	-0.631456	-2.02681	0	0.000966647	0.179	8941	tags=42%, list=16%, signal=51%
GO_RESPONSE_TO_TUMOR_CELL	GO_RESPONSE_TO_TUMOR_CELL		26	-0.685885	-2.02655	0	0.000969312	0.179	3277	tags=42%, list=6%, signal=45%
GO_NEGATIVE_REGULATION_OF_VIRAL_PROCESS	GO_NEGATIVE_REGULATION_OF_VIRAL_PROCESS		104	-0.584754	-2.02651	0.00210526	0.000966936	0.179	6486	tags=52%, list=12%, signal=59%
GO_MONONUCLEAR_CELL_DIFFERENTIATION	GO_MONONUCLEAR_CELL_DIFFERENTIATION		38	-0.60346	-2.02492	0	0.000987301	0.18	1190	tags=24%, list=2%, signal=24%
GO_POSITIVE_REGULATION_OF_B_CELL_MEDIATED_IMMUNITY	GO_POSITIVE_REGULATION_OF_B_CELL_MEDIATED_IMMUNITY		40	-0.637662	-2.0238	0	0.00100684	0.184	4142	tags=48%, list=7%, signal=51%
GO_POSITIVE_REGULATION_OF_NIK_NF_KAPPAB_SIGNALING	GO_POSITIVE_REGULATION_OF_NIK_NF_KAPPAB_SIGNALING		80	-0.554807	-2.02326	0	0.00101836	0.186	3857	tags=33%, list=7%, signal=35%
GO_RIBONUCLEOSIDE_CATABOLIC_PROCESS	GO_RIBONUCLEOSIDE_CATABOLIC_PROCESS		22	-0.743328	-2.0221	0	0.00103422	0.186	6803	tags=64%, list=12%, signal=72%
GO_REGULATION_OF_CELL_ADHESION_MEDIATED_BY_INTEGRIN	GO_REGULATION_OF_CELL_ADHESION_MEDIATED_BY_INTEGRIN		48	-0.629268	-2.02199	0	0.00103172	0.186	5470	tags=46%, list=10%, signal=51%
GO_POSITIVE_REGULATION_OF_ANTIGEN_RECEPTOR_MEDIATED_SIGNALING_PATHWAY	GO_POSITIVE_REGULATION_OF_ANTIGEN_RECEPTOR_MEDIATED_SIGNALING_PATHWAY		23	-0.818894	-2.0202	0.00204082	0.00106298	0.187	3973	tags=74%, list=7%, signal=80%
GO_IMMUNOGLOBULIN_PRODUCTION	GO_IMMUNOGLOBULIN_PRODUCTION		209	-0.700821	-2.01825	0	0.00108814	0.19	4862	tags=60%, list=9%, signal=65%
GO_POSITIVE_REGULATION_OF_LEUKOCYTE_ADHESION_TO_VASCULAR_ENDOTHELIAL_CELL	GO_POSITIVE_REGULATION_OF_LEUKOCYTE_ADHESION_TO_VASCULAR_ENDOTHELIAL_CELL		20	-0.761614	-2.01761	0	0.00109851	0.192	3614	tags=60%, list=7%, signal=64%
GO_REGULATION_OF_MYELOID_LEUKOCYTE_DIFFERENTIATION	GO_REGULATION_OF_MYELOID_LEUKOCYTE_DIFFERENTIATION		122	-0.558807	-2.01631	0	0.00111455	0.196	5674	tags=34%, list=10%, signal=38%
GO_REGULATION_OF_B_CELL_APOPTOTIC_PROCESS	GO_REGULATION_OF_B_CELL_APOPTOTIC_PROCESS		20	-0.703522	-2.01409	0	0.00115635	0.206	4706	tags=50%, list=8%, signal=55%
GO_MACROPHAGE_CHEMOTAXIS	GO_MACROPHAGE_CHEMOTAXIS		42	-0.62167	-2.01132	0	0.00119559	0.213	5093	tags=40%, list=9%, signal=45%
GO_NEGATIVE_REGULATION_OF_LEUKOCYTE_MIGRATION	GO_NEGATIVE_REGULATION_OF_LEUKOCYTE_MIGRATION		46	-0.583811	-2.00987	0.00207039	0.00121528	0.217	5195	tags=37%, list=9%, signal=41%
GO_POSITIVE_REGULATION_OF_INTERLEUKIN_17_PRODUCTION	GO_POSITIVE_REGULATION_OF_INTERLEUKIN_17_PRODUCTION		18	-0.875715	-2.00976	0	0.00121239	0.217	4562	tags=72%, list=8%, signal=79%
GO_DENDRITIC_CELL_CHEMOTAXIS	GO_DENDRITIC_CELL_CHEMOTAXIS		24	-0.78058	-2.0092	0.0039604	0.00122317	0.22	2336	tags=54%, list=4%, signal=57%
GO_INFLAMMATORY_CELL_APOPTOTIC_PROCESS	GO_INFLAMMATORY_CELL_APOPTOTIC_PROCESS		22	-0.725391	-2.00753	0	0.00124413	0.223	3147	tags=55%, list=6%, signal=58%
GO_HUMORAL_IMMUNE_RESPONSE_MEDIATED_BY_CIRCULATING_IMMUNOGLOBULIN	GO_HUMORAL_IMMUNE_RESPONSE_MEDIATED_BY_CIRCULATING_IMMUNOGLOBULIN		144	-0.842093	-2.00691	0	0.00126313	0.227	4729	tags=78%, list=9%, signal=85%
GO_REGULATION_OF_PHOSPHOLIPASE_C_ACTIVITY	GO_REGULATION_OF_PHOSPHOLIPASE_C_ACTIVITY		48	-0.570557	-2.00608	0	0.00129186	0.231	1078	tags=23%, list=2%, signal=23%
GO_REGULATION_OF_PEPTIDASE_ACTIVITY	GO_REGULATION_OF_PEPTIDASE_ACTIVITY		449	-0.474163	-2.006	0	0.00128883	0.231	6630	tags=31%, list=12%, signal=34%
GO_POSITIVE_REGULATION_OF_ACUTE_INFLAMMATORY_RESPONSE	GO_POSITIVE_REGULATION_OF_ACUTE_INFLAMMATORY_RESPONSE		29	-0.723918	-2.00584	0	0.00128581	0.231	6338	tags=59%, list=11%, signal=66%
GO_POSITIVE_REGULATION_OF_LYMPHOCYTE_CHEMOTAXIS	GO_POSITIVE_REGULATION_OF_LYMPHOCYTE_CHEMOTAXIS		21	-0.778543	-2.00518	0	0.00129027	0.232	2502	tags=57%, list=5%, signal=60%
GO_TOLL_LIKE_RECEPTOR_9_SIGNALING_PATHWAY	GO_TOLL_LIKE_RECEPTOR_9_SIGNALING_PATHWAY		25	-0.726744	-2.00481	0	0.00129221	0.232	3850	tags=52%, list=7%, signal=56%
GO_PEPTIDYL_TYROSINE_MODIFICATION	GO_PEPTIDYL_TYROSINE_MODIFICATION		373	-0.472859	-2.00403	0	0.00131209	0.234	6117	tags=32%, list=11%, signal=36%
GO_NEGATIVE_REGULATION_OF_RESPONSE_TO_CYTOKINE_STIMULUS	GO_NEGATIVE_REGULATION_OF_RESPONSE_TO_CYTOKINE_STIMULUS		81	-0.508055	-2.004	0	0.00130904	0.234	6877	tags=30%, list=12%, signal=34%
GO_NEGATIVE_REGULATION_OF_CYTOKINE_PRODUCTION_INVOLVED_IN_IMMUNE_RESPONSE	GO_NEGATIVE_REGULATION_OF_CYTOKINE_PRODUCTION_INVOLVED_IN_IMMUNE_RESPONSE		24	-0.739649	-2.00386	0	0.00130957	0.234	5750	tags=58%, list=10%, signal=65%
GO_EOSINOPHIL_MIGRATION	GO_EOSINOPHIL_MIGRATION		22	-0.780155	-2.00303	0	0.00132399	0.236	6393	tags=73%, list=12%, signal=82%
GO_POSITIVE_REGULATION_OF_HUMORAL_IMMUNE_RESPONSE	GO_POSITIVE_REGULATION_OF_HUMORAL_IMMUNE_RESPONSE		19	-0.813812	-2.00051	0	0.00137743	0.247	3406	tags=42%, list=6%, signal=45%
GO_REGULATION_OF_ACTIN_CYTOSKELETON_REORGANIZATION	GO_REGULATION_OF_ACTIN_CYTOSKELETON_REORGANIZATION		39	-0.617043	-2.00009	0.00199601	0.00137824	0.247	5873	tags=41%, list=11%, signal=46%
GO_HOMEOSTASIS_OF_NUMBER_OF_CELLS_WITHIN_A_TISSUE	GO_HOMEOSTASIS_OF_NUMBER_OF_CELLS_WITHIN_A_TISSUE		29	-0.616492	-1.99858	0.00200803	0.0014024	0.25	2752	tags=38%, list=5%, signal=40%
GO_NEGATIVE_REGULATION_OF_MACROPHAGE_ACTIVATION	GO_NEGATIVE_REGULATION_OF_MACROPHAGE_ACTIVATION		18	-0.726046	-1.99609	0	0.00147506	0.26	5138	tags=61%, list=9%, signal=67%
GO_REGULATION_OF_T_CELL_APOPTOTIC_PROCESS	GO_REGULATION_OF_T_CELL_APOPTOTIC_PROCESS		34	-0.723104	-1.996	0	0.00147306	0.26	7003	tags=62%, list=13%, signal=71%
GO_B_CELL_RECEPTOR_SIGNALING_PATHWAY	GO_B_CELL_RECEPTOR_SIGNALING_PATHWAY		121	-0.834645	-1.99554	0	0.00147707	0.261	5202	tags=83%, list=9%, signal=91%
GO_POSITIVE_REGULATION_OF_NEUROINFLAMMATORY_RESPONSE	GO_POSITIVE_REGULATION_OF_NEUROINFLAMMATORY_RESPONSE		17	-0.766975	-1.99423	0	0.00150439	0.265	3482	tags=47%, list=6%, signal=50%
GO_REGULATION_OF_SUPEROXIDE_ANION_GENERATION	GO_REGULATION_OF_SUPEROXIDE_ANION_GENERATION		22	-0.771276	-1.99408	0	0.00150537	0.265	4142	tags=50%, list=7%, signal=54%
GO_LEUKOTRIENE_METABOLIC_PROCESS	GO_LEUKOTRIENE_METABOLIC_PROCESS		35	-0.643294	-1.99135	0	0.0015693	0.271	3255	tags=31%, list=6%, signal=33%
GO_REGULATION_OF_NEUTROPHIL_CHEMOTAXIS	GO_REGULATION_OF_NEUTROPHIL_CHEMOTAXIS		32	-0.685715	-1.99007	0	0.00160797	0.276	6025	tags=53%, list=11%, signal=60%
GO_NEGATIVE_REGULATION_OF_LEUKOCYTE_CHEMOTAXIS	GO_NEGATIVE_REGULATION_OF_LEUKOCYTE_CHEMOTAXIS		19	-0.70236	-1.98852	0	0.00163354	0.28	5195	tags=42%, list=9%, signal=46%
GO_NEGATIVE_REGULATION_OF_INTERLEUKIN_10_PRODUCTION	GO_NEGATIVE_REGULATION_OF_INTERLEUKIN_10_PRODUCTION		21	-0.711014	-1.98709	0	0.00167042	0.285	1785	tags=43%, list=3%, signal=44%
GO_REGULATION_OF_GLIAL_CELL_MIGRATION	GO_REGULATION_OF_GLIAL_CELL_MIGRATION		19	-0.733415	-1.98694	0	0.00167207	0.287	3274	tags=47%, list=6%, signal=50%
GO_POSITIVE_REGULATION_OF_MACROPHAGE_ACTIVATION	GO_POSITIVE_REGULATION_OF_MACROPHAGE_ACTIVATION		28	-0.681669	-1.98655	0	0.00167997	0.287	6286	tags=57%, list=11%, signal=64%
GO_POSITIVE_REGULATION_OF_MACROPHAGE_MIGRATION	GO_POSITIVE_REGULATION_OF_MACROPHAGE_MIGRATION		26	-0.721694	-1.98632	0	0.00167974	0.288	3274	tags=50%, list=6%, signal=53%
GO_REGULATION_OF_ACUTE_INFLAMMATORY_RESPONSE_TO_ANTIGENIC_STIMULUS	GO_REGULATION_OF_ACUTE_INFLAMMATORY_RESPONSE_TO_ANTIGENIC_STIMULUS		15	-0.87941	-1.98498	0	0.00171429	0.292	3186	tags=73%, list=6%, signal=78%
GO_POSITIVE_REGULATION_OF_T_HELPER_1_TYPE_IMMUNE_RESPONSE	GO_POSITIVE_REGULATION_OF_T_HELPER_1_TYPE_IMMUNE_RESPONSE		20	-0.789986	-1.98387	0	0.00174212	0.297	6137	tags=65%, list=11%, signal=73%
GO_B_CELL_DIFFERENTIATION	GO_B_CELL_DIFFERENTIATION		137	-0.554516	-1.98384	0	0.00174169	0.297	6621	tags=41%, list=12%, signal=46%
GO_REGULATION_OF_ANTIGEN_PROCESSING_AND_PRESENTATION	GO_REGULATION_OF_ANTIGEN_PROCESSING_AND_PRESENTATION		20	-0.85851	-1.9838	0	0.00173783	0.297	6640	tags=90%, list=12%, signal=102%
GO_POSITIVE_REGULATION_OF_MACROPHAGE_DERIVED_FOAM_CELL_DIFFERENTIATION	GO_POSITIVE_REGULATION_OF_MACROPHAGE_DERIVED_FOAM_CELL_DIFFERENTIATION		19	-0.719623	-1.98329	0	0.00174421	0.299	5101	tags=42%, list=9%, signal=46%
GO_SEQUESTERING_OF_CALCIUM_ION	GO_SEQUESTERING_OF_CALCIUM_ION		121	-0.529169	-1.98282	0	0.00174672	0.3	3591	tags=28%, list=6%, signal=30%
GO_NEGATIVE_REGULATION_OF_B_CELL_ACTIVATION	GO_NEGATIVE_REGULATION_OF_B_CELL_ACTIVATION		32	-0.672799	-1.97879	0	0.00184872	0.311	5685	tags=53%, list=10%, signal=59%
GO_REGULATION_OF_CELLULAR_EXTRAVASATION	GO_REGULATION_OF_CELLULAR_EXTRAVASATION		33	-0.668594	-1.97869	0	0.00184956	0.312	7108	tags=52%, list=13%, signal=59%
GO_POSITIVE_REGULATION_OF_ALPHA_BETA_T_CELL_PROLIFERATION	GO_POSITIVE_REGULATION_OF_ALPHA_BETA_T_CELL_PROLIFERATION		21	-0.911047	-1.97711	0	0.00188876	0.315	3128	tags=86%, list=6%, signal=91%
GO_REGULATION_OF_PATTERN_RECOGNITION_RECEPTOR_SIGNALING_PATHWAY	GO_REGULATION_OF_PATTERN_RECOGNITION_RECEPTOR_SIGNALING_PATHWAY		96	-0.541083	-1.97678	0	0.00189658	0.318	6413	tags=42%, list=12%, signal=47%
GO_POSITIVE_REGULATION_OF_CELL_ADHESION_MEDIATED_BY_INTEGRIN	GO_POSITIVE_REGULATION_OF_CELL_ADHESION_MEDIATED_BY_INTEGRIN		21	-0.724552	-1.9754	0	0.00194224	0.323	2942	tags=52%, list=5%, signal=55%
GO_ENTRY_INTO_HOST	GO_ENTRY_INTO_HOST		147	-0.533886	-1.97525	0	0.00194608	0.324	4520	tags=35%, list=8%, signal=38%
GO_REGULATION_OF_T_HELPER_17_TYPE_IMMUNE_RESPONSE	GO_REGULATION_OF_T_HELPER_17_TYPE_IMMUNE_RESPONSE		21	-0.740203	-1.97244	0	0.0020101	0.328	5322	tags=52%, list=10%, signal=58%
GO_REGULATION_OF_MICROGLIAL_CELL_ACTIVATION	GO_REGULATION_OF_MICROGLIAL_CELL_ACTIVATION		20	-0.711336	-1.97192	0	0.0020298	0.33	4334	tags=45%, list=8%, signal=49%
GO_REGULATION_OF_CELL_SHAPE	GO_REGULATION_OF_CELL_SHAPE		155	-0.498174	-1.97184	0.00208768	0.00202542	0.33	3603	tags=31%, list=6%, signal=33%
GO_LEUKOCYTE_TETHERING_OR_ROLLING	GO_LEUKOCYTE_TETHERING_OR_ROLLING		29	-0.68166	-1.96738	0.00199601	0.00212139	0.337	5487	tags=55%, list=10%, signal=61%
GO_B_CELL_APOPTOTIC_PROCESS	GO_B_CELL_APOPTOTIC_PROCESS		26	-0.645833	-1.96732	0.00408998	0.0021214	0.337	4706	tags=42%, list=8%, signal=46%
GO_POSITIVE_REGULATION_OF_T_CELL_CYTOKINE_PRODUCTION	GO_POSITIVE_REGULATION_OF_T_CELL_CYTOKINE_PRODUCTION		20	-0.747184	-1.96406	0	0.0022199	0.343	2955	tags=50%, list=5%, signal=53%
GO_NEGATIVE_REGULATION_OF_INFLAMMATORY_RESPONSE_TO_ANTIGENIC_STIMULUS	GO_NEGATIVE_REGULATION_OF_INFLAMMATORY_RESPONSE_TO_ANTIGENIC_STIMULUS		15	-0.813292	-1.96388	0.00191939	0.00222103	0.343	6169	tags=60%, list=11%, signal=67%
GO_NEGATIVE_REGULATION_OF_LIPID_STORAGE	GO_NEGATIVE_REGULATION_OF_LIPID_STORAGE		21	-0.682181	-1.9619	0.00204499	0.0022911	0.346	4542	tags=43%, list=8%, signal=47%
GO_MYELOID_CELL_APOPTOTIC_PROCESS	GO_MYELOID_CELL_APOPTOTIC_PROCESS		33	-0.618866	-1.95843	0	0.0024353	0.361	3147	tags=39%, list=6%, signal=42%
GO_POSITIVE_REGULATION_OF_TYPE_I_INTERFERON_PRODUCTION	GO_POSITIVE_REGULATION_OF_TYPE_I_INTERFERON_PRODUCTION		74	-0.576213	-1.95613	0	0.00253023	0.363	5655	tags=46%, list=10%, signal=51%
GO_REGULATION_OF_VIRAL_LIFE_CYCLE	GO_REGULATION_OF_VIRAL_LIFE_CYCLE		157	-0.521609	-1.95547	0	0.00253849	0.363	4577	tags=36%, list=8%, signal=39%
GO_HYDROGEN_PEROXIDE_BIOSYNTHETIC_PROCESS	GO_HYDROGEN_PEROXIDE_BIOSYNTHETIC_PROCESS		17	-0.734546	-1.95492	0.00383877	0.00255696	0.364	3262	tags=41%, list=6%, signal=44%
GO_ANTIGEN_PROCESSING_AND_PRESENTATION_OF_PEPTIDE_OR_POLYSACCHARIDE_ANTIGEN_VIA_MHC_CLASS_II	GO_ANTIGEN_PROCESSING_AND_PRESENTATION_OF_PEPTIDE_OR_POLYSACCHARIDE_ANTIGEN_VIA_MHC_CLASS_II		102	-0.581651	-1.95384	0.00389864	0.00258477	0.366	3918	tags=33%, list=7%, signal=36%
GO_CELL_ADHESION_MEDIATED_BY_INTEGRIN	GO_CELL_ADHESION_MEDIATED_BY_INTEGRIN		71	-0.581493	-1.95346	0	0.00259398	0.367	5470	tags=37%, list=10%, signal=41%
GO_IMMUNE_RESPONSE_TO_TUMOR_CELL	GO_IMMUNE_RESPONSE_TO_TUMOR_CELL		20	-0.728394	-1.95304	0	0.00259856	0.367	3277	tags=45%, list=6%, signal=48%
GO_POSITIVE_REGULATION_OF_GRANULOCYTE_CHEMOTAXIS	GO_POSITIVE_REGULATION_OF_GRANULOCYTE_CHEMOTAXIS		29	-0.676853	-1.95296	0.00410678	0.0025931	0.367	6025	tags=52%, list=11%, signal=58%
GO_TOLL_LIKE_RECEPTOR_4_SIGNALING_PATHWAY	GO_TOLL_LIKE_RECEPTOR_4_SIGNALING_PATHWAY		39	-0.652067	-1.9514	0	0.00266214	0.372	7129	tags=56%, list=13%, signal=65%
GO_NEGATIVE_REGULATION_OF_VIRAL_GENOME_REPLICATION	GO_NEGATIVE_REGULATION_OF_VIRAL_GENOME_REPLICATION		61	-0.629555	-1.95092	0.00411523	0.00266436	0.372	5971	tags=56%, list=11%, signal=62%
GO_POSITIVE_REGULATION_OF_ACTIVATED_T_CELL_PROLIFERATION	GO_POSITIVE_REGULATION_OF_ACTIVATED_T_CELL_PROLIFERATION		25	-0.670846	-1.94961	0.00391389	0.00270854	0.375	4670	tags=44%, list=8%, signal=48%
GO_B_CELL_ACTIVATION_INVOLVED_IN_IMMUNE_RESPONSE	GO_B_CELL_ACTIVATION_INVOLVED_IN_IMMUNE_RESPONSE		80	-0.566473	-1.94916	0	0.00272241	0.376	4706	tags=41%, list=8%, signal=45%
GO_REGULATION_OF_T_CELL_CHEMOTAXIS	GO_REGULATION_OF_T_CELL_CHEMOTAXIS		17	-0.76302	-1.94895	0	0.00271857	0.376	2502	tags=59%, list=5%, signal=62%
GO_ACTIN_POLYMERIZATION_OR_DEPOLYMERIZATION	GO_ACTIN_POLYMERIZATION_OR_DEPOLYMERIZATION		220	-0.46029	-1.94793	0	0.0027445	0.379	5896	tags=35%, list=11%, signal=40%
[truncated: 1,659 more rows]

## Sheet: hallmark_report_for_High_risk
NAME	GS<br> follow link to MSigDB	GS DETAILS	SIZE	ES	NES	NOM p-val	FDR q-val	FWER p-val	RANK AT MAX	LEADING EDGE
[truncated: 18 more rows]

## Sheet: hallmark_report_for_Low_risk
NAME	GS<br> follow link to MSigDB	GS DETAILS	SIZE	ES	NES	NOM p-val	FDR q-val	FWER p-val	RANK AT MAX	LEADING EDGE
[truncated: 32 more rows]

[truncated: 5 more sheets: KEGG_report_for_High_risk, KEGG_report_for_Low_risk_score, Reactome_report_for_High_risk, Reactome_report_for_Low_risk, MSI_scores]
