# Supplementary material for: Development of a Novel Immune Infiltration-Related ceRNA Network and Prognostic Model for Sarcoma
Source: Front Cell Dev Biol. 2021 Jul 1;9:652300. doi: 10.3389/fcell.2021.652300 (PMC8281254; doi:10.3389/fcell.2021.652300)
Supplement: Supplementary file 14 [file Table_8.XLSX]

## Sheet: Sheet1
Mixture	B cells naive	B cells memory	Plasma cells	T cells CD8	T cells CD4 naive	T cells CD4 memory resting	T cells CD4 memory activated	T cells follicular helper	T cells regulatory (Tregs)	T cells gamma delta	NK cells resting	NK cells activated	Monocytes	Macrophages M0	Macrophages M1	Macrophages M2	Dendritic cells resting	Dendritic cells activated	Mast cells resting	Mast cells activated	Eosinophils	Neutrophils	P-value	Correlation	RMSE
TCGA-X6-A8C5	0.0129815	0	0	0.198552	0	0.103011	0	0	0.037299	0	0	0.0519108	0.0973609	0	0.0623341	0.304112	0.00285478	0	0.129585	0	0	0	0	0.328101	0.950216
TCGA-DX-A1KU	0.0430009	0	0	0.123389	0	0.152059	0.0313514	0	0	0.00705324	0.00113478	0	0.0592572	0.000754303	0.141814	0.40176	0	0	0.0384262	0	0	0	0	0.272001	0.983794
TCGA-DX-A8BS	0.0088065	0	0	0	0	0.110513	0.00106628	0.00911466	0.0160062	0.0236655	0	0.00258108	0.0275855	0.286494	0.0350458	0.465659	0	0	0.0134635	0	0	0	0	0.457574	0.900181
TCGA-DX-A8BR	0.0137238	0	0	0.0269446	0	0.0627793	0.00795606	0	0.021059	0	0	0.018047	0.0185555	0	0.0467168	0.657501	0.00821237	0	0.113289	0	0	0.00521595	0	0.379921	0.940934
TCGA-DX-A8BX	0	0	0	0.010451	0	0.0614532	0	0	0.00666511	0	0	0.0187872	0.184105	0	0.0571279	0.62678	0	0	0.0346304	0	0	0	0	0.393223	0.9386
TCGA-IE-A4EH	0.0221677	0	0	0.0537499	0	0.18848	0	0.00672003	9.7621e-05	0.00774114	0	0.0508325	0.0163037	0.0510127	0.0386276	0.399271	0	0.047714	0.117282	0	0	0	0.18	0.0696356	1.0676
TCGA-HS-A5N7	0.0196348	0	0	0.0963859	0	0.153481	0	0.00215081	0.0165764	0	0.00402762	0.0142808	0.0506064	0.0189036	0.0328271	0.489637	0.0561598	0.0160338	0.0292956	0	0	0	0.01	0.184883	1.0267
TCGA-DX-A8BQ	0	0	0.00140879	0.303483	0	0	0.0106538	0.0268879	0.056063	0.138943	0	0.0324209	0.0101695	0.00913088	0.0812469	0.279174	0.00490649	0	0.0455114	0	0	0	0	0.566076	0.825366
TCGA-DX-A3LU	0	0.00565519	0.0736412	0.135239	0	0	0	0.0182893	0.12244	0.0532724	0	0.0298696	0.0328981	0.0355455	0.117294	0.35803	0	0	0.017827	0	0	0	0	0.313189	0.960125
TCGA-IE-A4EK	0.0229473	0	0.0025855	0.0280026	0	0.292491	0	0	0.0412904	0	0	0.0983297	0.0823149	0.127744	0.0961956	0.0719718	0	0	0.13257	0	0.00355738	0	0.48	0.0243682	1.0848
TCGA-FX-A3RE	0.0552874	0	0.00235958	0.00863357	0	0.0284525	0	0.054975	0	0.0161374	0	0.0508428	0	0.412581	0.0287091	0.335095	0	0	0.00692748	0	0	0	0	0.24357	1.03943
TCGA-DX-A3LW	0.0666161	0	0.00412799	0	0	0.10082	0	0	0.00804699	0.000323083	0	0.0540331	0.0142414	0	0.0955306	0.451317	0	0	0.204713	0	0	0.000231101	0.01	0.199517	1.01894
TCGA-DX-A6YV	0.0194025	0	0.00358789	0	0	0.283972	0	0	0.0341933	0	0	0.0911818	0.0278444	0.335204	0.00540559	0.180934	0	0.00521552	0.013059	0	0	0	0.05	0.103635	1.08041
TCGA-DX-A8BT	0.0211834	0	0	0.0349233	0	0.132606	0	0	0.0238439	0.0318124	0	0.0150984	0.00968472	0.152792	0.0550316	0.477822	0	0.00327554	0.0419262	0	0	0	0	0.459338	0.889831
TCGA-IW-A3M5	0.00556997	0	0.0020773	0.00899765	0	0.0180683	0.000825887	0.00508293	0.0525421	0	0.0172482	0	0	0.606392	0.00634012	0.266172	0	0	0.0106835	0	0	0	0	0.751346	0.660274
TCGA-DX-A3U7	0.0501522	0	0.00122156	0.0222464	0	0.152899	0	0.0269969	0.0252745	0	0.029886	0.0429985	0	0.107583	0.0778867	0.324914	0	0	0.137942	0	0	0	0.02	0.163247	1.02516
TCGA-Z4-A9VC	0.0602563	0	0.106996	0.0190496	0	0.0646908	0	0	0	0	0.0365721	0.0145071	0.0459247	0.0163077	0.0442616	0.513508	0	0	0.0779265	0	0	0	0.02	0.130999	1.04595
TCGA-K1-A3PO	0.0300614	0	0.0365899	0.133468	0	0.152714	0	0	0.0348406	0.0114296	0	0.103775	0.00900131	0	0.0315908	0.243121	0.057659	0	0.155749	0	0	0	0.01	0.23191	0.99233
TCGA-DX-A23U	0	0	0	0	0	0.102681	0.00210455	0.00214241	0.00572816	0.0185273	0	0.0073611	0	0.415528	0.0731272	0.36154	0	0	0.0112605	0	0	0	0	0.692053	0.722675
TCGA-DX-AB2X	0.0303074	0	0	0.00869145	0	0.0760665	0	0	0.0356385	0	0	0.0224264	0.0165797	0.422918	0.00861571	0.347916	0	0	0.0308404	0	0	0	0	0.328392	0.992067
TCGA-DX-A8BV	0.116908	0	0.00896031	0	0	0.0575736	0	0.0089504	0.024248	0.0100645	0.00877081	0.0282094	0.0528527	0.162975	0.0378549	0.429919	0	0.00654949	0.0461646	0	0	0	0	0.421853	0.909675
TCGA-DX-AB35	0.0449072	0	0.00103528	0.028071	0	0.0998881	0	0.00775187	0.0446347	0.0165498	0	0.0991607	0.0451143	0.105443	0.139421	0.342939	0	0	0	0.0250838	0	0	0.01	0.184004	1.03561
TCGA-MJ-A850	0.0075198	0	0	0.0391076	0	0.122031	0	0	0.0597934	0	0	0.0893514	0.0555541	0.18839	0.0132002	0.206131	0	0.00860038	0	0.201932	0.00403904	0.00435012	0.47	0.0257789	1.11867
TCGA-QQ-A8VH	0.19219	0	0.00879093	0.0806891	0	0.0656989	0.00403613	0	0.0515495	0.0447238	0	0	0	0.217464	0.00682403	0.30864	0	0	0.019393	0	0	0	0.03	0.118413	1.05559
TCGA-DX-A8BL	0.0105293	0	0.16121	0.14364	0	0.128561	0	0.0298159	0.0651883	0.0788759	0	0.0653611	0.024842	0.0421002	0.0950082	0.100106	0.000521176	0	0.0542406	0	0	0	0	0.446144	0.894102
TCGA-PC-A5DL	0.0352556	0	0	0	0	0.324135	0	0	0.00387224	0.0492319	0	0.0304709	0.08562	0.0664453	0.108828	0.119956	0	0	0.176185	0	0	0	0.01	0.199458	1.00711
TCGA-Z4-AAPF	0.00417972	0	0.00560248	0.0170676	0	0.0841491	0.00521007	0.0398829	0.0461255	0	0	0.0210093	0	0.533044	0.0338414	0.201249	0	0	0.000742914	0	0.00789572	0	0	0.651016	0.758873
TCGA-DX-A6Z2	0.0117118	0	0	0.145798	0	0.206642	0	0	0.028386	0.0511917	0	0.07114	0.0685397	0.0355463	0.0981642	0.141263	0.0219502	0	0.119668	0	0	0	0	0.411714	0.911795
TCGA-PC-A5DM	0	0	0.000938601	0.0150182	0	0.270723	0.0173026	0	0	0	0.0459493	0	0.0634846	0.21271	0.00301305	0.357594	0	0	0.0132673	0	0	0	0	0.256178	0.998806
TCGA-DX-A7EL	0.0313846	0	0.0320401	0.329015	0	0.0271622	0	0.0428138	0.0150965	0.0498681	0	0.0364221	0.0024698	0.017417	0.13808	0.140601	0	0	0.13763	0	0	0	0	0.473032	0.88067
TCGA-DX-AB2L	0.00782583	0	0.0029048	0.0342835	0	0.0583651	0.00618503	0	0.0205286	0.00363744	0.0282053	0	0	0.146779	0.023419	0.598486	0	0	0.0693811	0	0	0	0	0.389547	0.939776
TCGA-X6-A7WC	0	0	0	0.172951	0	0	0.184682	0.021011	0.00436452	0.00808504	0	0.0941011	0	0.153017	0.0726183	0.237558	0.00183295	0	0	0.0497794	0	0	0	0.481364	0.875754
TCGA-K1-A6RV	0	0.00545933	0.00232376	0.00348746	0	0.00732273	0.00213886	0.00399526	0.0115206	0.0101435	0	0.0106934	0	0.599833	0.00620938	0.336657	0	0	0.000216467	0	0	0	0	0.724848	0.691489
TCGA-FX-A2QS	0.00653288	0	0	0.0803896	0	0.241427	0	0.0448392	0.0256187	0	0.00184218	0.00989468	0.067513	0	0.168258	0.275864	0.0211177	0	0.0472039	0	0	0.00949897	0.04	0.109717	1.05974
TCGA-X6-A7WA	0	0	0	0.0301919	0	0.179844	0	0	0.0182464	0	0	0.0616584	0.183492	0.0242726	0.03493	0.197571	0.155199	0.0219832	0.0926112	0	0	0	0.02	0.13453	1.03071
TCGA-DX-A6BH	0.0543316	0	0.000390931	0.0261483	0	0.212548	0.00366014	0.00960374	0.0326769	0.0286996	0	0.00754025	0	0.200455	0.0840151	0.269261	0	0	0.0706686	0	0	0	0	0.311437	0.961886
TCGA-DX-A3UB	0.00605459	0	0	0.0467822	0	0.265614	0	0	0.0312864	0	0	0.0583044	0.0670334	0	0.0295426	0.346544	0	0	0.148839	0	0	0	0.13	0.0822049	1.05766
TCGA-X6-A7W8	0.0110976	0	0	0.0218172	0	0.0477913	0.0129885	0	0.0233308	0	0.0133986	0	0	0.134327	0.0311245	0.619552	0	0	0.0583893	0.0210514	0	0.00513206	0	0.56003	0.828563
TCGA-RN-AAAQ	0	0.00274309	0	0.00573905	0	0.127515	0	0	0.0106696	0	0.0255195	0.0153211	0.266935	0.0504998	0	0.472668	0	0.0208177	0.00157264	0	0	0	0	0.362975	0.948393
TCGA-DX-AB3B	0.110729	0	0.145887	0.0315228	0	0.121264	0	0.0427706	0.00663093	0.0285626	0	0.0941458	0	0.150224	0.00985319	0.103802	0	0	0.154608	0	0	0	0.4	0.039171	1.05994
TCGA-MB-A5YA	0.00471282	0	0.00417315	0.0087119	0	0.200864	0	0	0	0.0286487	0	0.0462689	0.0918219	0	0.0622298	0.325325	0	0.0294503	0.197793	0	0	0	0	0.255974	0.983032
TCGA-HB-A3L4	0.0173978	0	0.00378162	0	0	0.148546	0	0.00403291	0.0189011	0	0.134813	0	0	0.515738	0	0.0909989	0	0	0.0657913	0	0	0	0	0.569094	0.822756
TCGA-DX-A8BP	0	0	0.00871655	0.30699	0	0.00169373	0.0906339	0.0198427	0.00616974	0.0785132	0	0	0	0.0919198	0.126761	0.24531	0.0142435	0	0.00799319	0	0	0.00121217	0	0.557891	0.831298
TCGA-DX-AATS	0	0	0.00426715	0.0134943	0	0.0494297	0.00560421	0.000648853	0.0765915	0	0.0284119	0	0	0.355581	0	0.395835	0.00352003	0	0.060168	0	0	0.00644765	0	0.700293	0.720305
TCGA-DX-A7ET	0	0	0.00142159	0.351581	0	0	0.00700558	0.0411886	0.0837053	0.0137786	0	0.0319121	0.00706256	0.0015599	0.159938	0.249311	0	0	0.0515362	0	0	0	0	0.387341	0.931068
TCGA-IW-A3M4	0.127795	0	0.00520548	0	0	0.210351	0	0.0311954	0	0.0416807	0	0.065768	0.0454411	0.0127485	0.0238283	0.255615	0.0247919	0	0.15558	0	0	0	0.13	0.0806924	1.04866
TCGA-PC-A5DO	0.0643284	0	0.00393158	0.136401	0	0.140911	0	0	0.0886587	0	0.021349	0.0166988	0.0361706	0.0954614	0.0303554	0.272015	0.0568715	0	0.0368476	0	0	0	0.01	0.221531	0.996476
TCGA-IE-A6BZ	0	0	0	0.138737	0	0.174026	0	0.0536036	0.0146423	0	0	0.0489869	0	0.0168403	0.0880928	0.340826	0.00512791	0	0.119117	0	0	0	0.2	0.0639826	1.07055
TCGA-DX-A23Z	0.00670886	0	0.0310605	0.065232	0	0.139856	0	0	0.0522318	0.00713504	0	0.0271951	0.0752967	0	0.0978983	0.347227	0.00172687	0	0.148432	0	0	0	0	0.25093	0.984292
TCGA-QC-A6FX	0.00177872	0	0	0.0486038	0	0.153988	0.00104108	0.00733552	0.025566	0	0	0.0137042	0.014005	0.10531	0.150952	0.384523	0	0	0.0872009	0	0	0.00599092	0	0.390426	0.927023
TCGA-DX-A7EM	0.00519741	0	0.0103938	0.0447787	0	0.180411	0	0	0.00616086	0	0	0.0323096	0.072839	0	0.148916	0.26443	0.0262607	0	0.208303	0	0	0	0	0.265252	0.983072
TCGA-X9-A971	0.00917268	0	0.00482863	0.00934204	0	0.0663645	0	0	0	0	0.00439864	0.00862356	0	0.497748	0.0381837	0.242827	0	0	0.118511	0	0	0	0	0.546635	0.843549
TCGA-DX-A3LS	0.097665	0	0	0.105541	0	0.163836	0	0	0.0410276	0.0400633	0	0.0227206	0.00914368	0.0356718	0.099855	0.341162	0.00262418	0	0.0377383	0	0	0.00295143	0	0.404956	0.914694
TCGA-DX-A1L2	0.0098045	0	0	0.0312028	0	0.144284	0	0.00780645	0.00617088	0.00170836	0	0.076941	0.0104584	0	0.0670062	0.515694	0.00736858	0	0.121554	0	0	9.7144e-07	0.01	0.187058	1.02792
TCGA-SG-A6Z7	0	0	0	0	0	0.249995	0	0	0.0599996	0	0	0.0789382	0	0.414395	0	0.131559	0	0.00872445	0.0563878	0	0	0	0.02	0.171663	1.05624
TCGA-DX-A23R	0.0772012	0	0	0.0187217	0	0.250407	0	0.0447052	0.0283747	0	0	0.0223457	0.0443627	0.0347661	0.115541	0.266423	0	0	0.0971518	0	0	0	0.29	0.0487288	1.06851
TCGA-3B-A9HJ	0.134162	0.0739243	0.0939988	0.117144	0	0.0746236	0.0103932	0.0537656	0.10008	0.0174207	0	0.0228997	0	0.0983146	0.0234225	0.101675	0	0	0.0721757	0	0	0.00600127	0	0.337319	0.942402
TCGA-JV-A5VF	0	0.00617657	0.000120929	0	0	0.00977975	0.0623848	0	0	0	0.00840797	0	0	0.713704	0.0061628	0.177547	0	0	0.0157164	0	0	0	0	0.798488	0.603126
TCGA-DX-A3UA	0.0033897	0	0	0.0138997	0	0	0.000542843	0.0175866	0.034958	0.0203189	0	0	0	0.586486	0.0479227	0.233364	0.00492728	0	0.036604	0	0	0	0	0.738731	0.674134
TCGA-HB-A3YV	0.156294	0	0.000549462	0.173635	0	0.127866	0	0.0534628	0.0736168	0	0	0.0433068	0.0481421	0.0806755	0.0405528	0.201594	0	0	0.000304701	0	0	0	0.49	0.0227227	1.0847
TCGA-WK-A8Y0	0.01072	0	0	0.235261	0	0	0.0770014	0.0236965	0	0.109256	0	0.0913438	0.00318767	0	0.107084	0.257691	0.0330402	0	0.0494721	0	0	0.00224603	0	0.425125	0.908777
TCGA-DX-A2J0	0.0601879	0	0.118484	0.0726419	0	0.185066	0.00103872	0	0.0327513	0.01475	0	0.0386579	0.0387907	0	0.0507509	0.277104	0	0	0.109776	0	0	0	0.02	0.127716	1.02339
TCGA-QQ-A8VF	0.0161174	0	0.0297149	0.285004	0	0.0626139	0.00708109	0.0299497	0.0386229	0.0481017	0	0.0817875	0.00573318	0.12608	0.110697	0.101004	0.0064942	0	0.0509983	0	0	0	0	0.518066	0.854694
TCGA-DX-A6YU	0	0	0	0.26083	0	0	0.0236452	0.025591	0.0284807	0.0644557	0	0.00142541	0.0574833	0	0.110579	0.403974	0.00273076	0	0.0208046	0	0	0	0	0.534738	0.845284
TCGA-DX-AB2V	0.0636758	0	0	0.0855734	0	0.0596556	0	0	0.0138396	0	0.0992712	0.0320961	0.0273784	0	0.0281051	0.442219	0.0475969	0.0292472	0.0713411	0	0	0	0.02	0.161486	1.03079
TCGA-WK-A8XX	0.00372122	0	0	0.00388369	0	0.111561	0	0	0.0142005	0	0	0.0287434	0.0389096	0	0.00540853	0.602294	0.0106624	0.0136569	0.166958	0	0	0	0	0.451548	0.895427
TCGA-IE-A4EJ	0.0556927	0	0.0420066	0.0889608	0	0.147124	0	0.0074707	0.0336284	0.0304834	0	0.0403633	0.019606	0	0.154163	0.319188	0.00588351	0	0.0554299	0	0	0	0	0.405115	0.915309
TCGA-MB-A8JK	0.0220927	0	0	0.127925	0	0.0149837	0	0.0123022	0.0854606	0.00903177	0	0.0601664	0	0.128226	0.0807766	0.170811	0	0	0.288225	0	0	0	0	0.337793	0.94927
TCGA-X6-A8C3	0	0	0	0.122754	0	0.0759249	0	0.0331637	0.0150322	0	0	0.0324184	0.145474	0	0.0762569	0.45923	0.00236517	0	0.037381	0	0	0	0	0.36648	0.937351
TCGA-MB-A5Y9	0	0.0173513	0.00860875	0.21124	0	0.0267402	0.0454647	0.0116734	0.0320311	0	0	0.0313901	0.0177626	0	0.038496	0.495674	0.00176507	0	0.0586926	0	0	0.00311077	0	0.419863	0.908335
TCGA-IS-A3K6	0.023034	0	0.0090031	0.354123	0	0.0372619	0.0594518	0.0486149	0.0914486	0.0233027	0	0.0447622	0	0.115206	0.057022	0.125876	0	0	0.0108936	0	0	0	0.01	0.220866	1.01602
TCGA-QQ-A8VG	0.0101349	0	0	0.0400368	0	0.0584625	0.0107449	0.011423	0.0262304	0.0210421	0	0.0232655	0.141747	0.204471	0.00227245	0.37104	0.00246311	0.01777	0.0530141	0	0	0.0058819	0	0.485289	0.874474
TCGA-FX-A3TO	0	0	0	0.0589437	0	0.130635	0	0.0303032	0.0181984	0.00145926	0	0.0578658	0.0109853	0.0464528	0.059002	0.420063	0	0.0948761	0.0625878	0	0	0.00862786	0.02	0.128998	1.04973
TCGA-DX-A48N	0.0602341	0	0	0	0	0.146822	0	0	0	0.0449348	0	0.024671	0.136653	0	0.0493984	0.433876	0	0.0342254	0.0691858	0	0	0	0.07	0.0978821	1.0593
TCGA-JV-A75J	0.158031	0	0	0	0	0.262957	0	0	0	0	0.0950089	0	0	0.478325	0	0	0	0	0	0.00567871	0	0	0.5	0.0206037	1.13725
TCGA-WK-A8XQ	0.0130413	0	0.0600048	0.143349	0	0.110834	0.0337145	0.0253182	0	0.0330807	0	0.0475237	0.0615399	0	0.0697759	0.352318	0	0.00494307	0.0445578	0	0	0	0.31	0.044647	1.07113
TCGA-DX-AB2H	0.190466	0	0.00192417	0	0	0	0.00290624	0	0	0.102794	0	0.0330361	0	0.437456	0.0585848	0.144138	0	0	0.0286932	0	0	0	0.15	0.0784799	1.11127
TCGA-DX-A6YR	0	0.0250746	0	0.0786812	0	0.146063	0	0	0.0138096	0.0180918	0	0.0536449	0.0525554	0	0.0680542	0.422686	0.00807922	0	0.11326	0	0	0	0	0.2449	0.991373
TCGA-DX-A6B7	0.00199699	0	0.00403624	0.053174	0	0.189555	0	0	0	0	0	0.0586211	0.0351587	0	0.0292571	0.279658	0	0	0.348542	0	0	0	0.03	0.117377	1.05833
TCGA-DX-A6YX	0.00471494	0	0	0	0	0.228137	0.0065247	0	0.057347	0	0.0285491	0.0152326	0.0207125	0.224446	0.00662905	0.379936	0	0.0150442	0.0127271	0	0	0	0	0.338754	0.957392
TCGA-DX-A3UE	0.100255	0	0	0.00966002	0	0.158016	0	0.0234956	0.0136341	0	0.00484367	0	0.0261005	0	0.0491772	0.412936	0.149124	0	0.0527579	0	0	0	0.19	0.0672447	1.06864
TCGA-DX-A2J1	0.000450889	0	0	0.0664647	0	0.105536	0.0195426	0	0.0319811	0	0	0.0288618	0.153002	0	0.0230451	0.452286	0	0	0.118829	0	0	0	0	0.529822	0.84959
TCGA-X6-A8C2	0	0.000175545	0	0	0	0.0100698	0.0291471	0.00443033	0.00572137	0.0123598	0.00622382	0	0	0.548371	0.0165132	0.314778	0.00073258	0	0.0514777	0	0	0	0	0.757289	0.654319
TCGA-DX-A1KY	0.0444378	0	0	0	0	0.213482	0	0.015599	3.17287e-05	0	0	0.0447903	0.0166919	0	0.0273186	0.593504	0	0	0.044145	0	0	0	0.68	0.000527377	1.12354
TCGA-DX-A2IZ	0.281839	0	0	0	0	0.120147	0	0	0.0190845	0.0428871	0	0.0945776	0.0320822	0.247385	0.0347738	0.101661	0	0	0.0255628	0	0	0	0.42	0.0343695	1.09152
TCGA-DX-A3U8	0.0241675	0	0	0.0308795	0	0.152597	0.00611045	0	0.0231002	0.0160567	0	0.0206014	0.099073	0.00218964	0.0853753	0.467692	0.00555002	0	0.0533272	0	0	0.0132796	0	0.26045	0.989589
TCGA-3B-A9HY	0.00850353	0	0.00208546	0.105746	0	0.134744	0.00364051	0.0286539	0.0308742	0.0161668	0	0.0154199	0.00989253	0.14843	0.15843	0.220775	0	0	0.116638	0	0	0	0	0.339453	0.950232
TCGA-DX-A48R	0	0	0	0.00986488	0	0.384145	0	0	0	0	0	0.0553607	0.00454019	0.00696061	0.029387	0.40679	0	0.0464852	0.0564661	0	0	0	0.44	0.0314488	1.08989
TCGA-K1-A42X	0.0142031	0	0.0264026	0.0573772	0	0.214113	0	0.00870206	0	0	0	0.0625314	0.0353909	0	0.0041748	0.174005	0.00548295	0.0306269	0.36699	0	0	0	0.21	0.0617457	1.08207
TCGA-SI-AA8B	0	0.00085973	0	0.00898697	0	0	0	0.0156449	0.00370751	0.00866492	0	0.00581238	0	0.482837	0.0484746	0.341073	0.00107424	0	0.0828644	0	0	0	0	0.736216	0.678215
TCGA-DX-AB32	0.0339132	0	0.0105811	0.12876	0	0.0667379	0.00560402	0.0573181	0.0995152	0.00216872	0	0.0221882	0.011606	0.0647845	0.129468	0.343083	0.000512078	0	0.0237601	0	0	0	0	0.625937	0.794271
TCGA-DX-A8BU	0.13011	0	0.0381147	0.084078	0	0.132531	0	0.0187676	0.0619711	0	0	0.012004	0	0.142698	0.0391732	0.305051	0	0	0.0355015	0	0	0	0.12	0.084839	1.05535
TCGA-KD-A5QT	0.0948746	0	0	0.0608801	0	0.258019	0	0.0222415	0.0202383	0.0464137	0	0.0636614	0.0105332	0.0412768	0.0912353	0.149669	0	0	0.140957	0	0	0	0.05	0.105623	1.04911
TCGA-KD-A5QS	0.00700315	0	0.00427371	0	0	0.0758918	0.00509791	0	0.024599	0.0123048	0.00922552	0.00769395	0.0153277	0.432695	0.0119479	0.259432	0	0	0.134507	0	0	0	0	0.531355	0.850086
TCGA-FX-A8OO	0.0737622	0	0.000625084	0.073632	0	0.141813	0	0	0.0500902	0	0	0.0617249	0.0232812	0.0517451	0.00148483	0.505884	0	0	0.0159577	0	0	0	0.51	0.0203254	1.10671
TCGA-DX-A1KZ	0.0300077	0	0	0.0965402	0	0.0964346	0.000749418	0	0.0096635	0	0.00202669	0.00208176	0.101416	0	0.00405879	0.549669	0	0	0.107352	0	0	0	0	0.289621	0.979951
TCGA-DX-AB2Z	0	0	0	0.449145	0	0	0.0337604	0.0423779	0.012435	0.0597742	0	0.0335432	0	0.138013	0.0407743	0.170534	0.00759458	0	0.0120472	0	0	0	0	0.565434	0.824338
TCGA-PC-A5DP	0.133483	0	0.0548306	0.0662281	0	0.263035	0	0	0.0387804	0.0163905	0	0.0232602	0	0.0861384	0.0387226	0.176402	0	0.0122281	0.0905019	0	0	0	0.19	0.0693341	1.05142
TCGA-K1-A6RT	0.0431081	0.113136	0.00862767	0.23909	0	0.102416	0	0.0495111	0.0763259	0.075408	0	0.0132957	0.0258064	0.054983	0.085086	0.0883069	0	0	0.0248997	0	0	0	0	0.525785	0.851214
TCGA-DX-AB2E	0	0	0.0039342	0.187375	0	0	0.0538116	0.00986321	0.0119332	0.00322355	0.00889771	0	0	0.233976	0.0558639	0.345728	0	0	0	0.0853939	0	0	0	0.564121	0.82574
TCGA-HS-A5NA	0.0536731	0	0.000722061	0.0651552	0	0.0993288	0.0122003	0.047838	0.0283902	0.0717937	0	0.0400777	0.0588787	0.195324	0.0577488	0.193394	0.00567351	0	0.0698011	0	0	0	0.01	0.185462	1.01492
TCGA-DX-A7EF	0	0.00134907	3.23435e-05	0.00981328	0	0.0957076	0.000370188	0.0174022	0.0369038	0	0	0.0226828	0	0.434664	0.0621722	0.264617	0	0	0.0542864	0	0	0	0	0.454561	0.903347
TCGA-DX-A6BE	0.0186074	0	0.000552675	0.137629	0	0.213351	0	0	0.0280951	0	0	0	0.0260799	0.04488	0.150764	0.333236	0.0113277	0	0.0317568	0	0	0.00371941	0	0.509585	0.859843
TCGA-DX-A3UD	0	0	0.00134867	0.0743366	0	0.203928	0.0135887	0.0103628	0.0814456	0.0277303	0	0.00661666	0.0119056	0.0123668	0.093208	0.289628	0.0634093	0	0.110124	0	0	0	0.02	0.129959	1.03517
TCGA-DX-A23Y	0.00724621	0	0.0116079	0.302427	0	0	0.0278233	0.00306505	0.0606026	0.104295	0	0.00431706	0	0.00775934	0.130575	0.323126	0	0	0.0171561	0	0	0	0	0.543958	0.839135
TCGA-QQ-A5VA	0.0440006	0	0.0342307	0.203036	0	0.225665	0.0193199	0.0451042	0.0539023	0.0273576	0	0.0111796	0.036184	0	0.0820054	0.167347	0.016743	0	0.0339242	0	0	0	0	0.506341	0.862671
TCGA-WK-A8XY	0.0013442	0	0.0216635	0	0	0.225522	0	0.0101489	0.00212536	0	0.0908617	0	0.0769937	0.0346212	0.00648464	0.225326	0	0	0.296398	0	0.00273576	0.0057758	0.64	0.00800029	1.09178
TCGA-DX-AB30	0.0929185	0	0	0.0396442	0	0.145893	0	0	0.0807287	0	0	0.0393647	0.00296999	0.297477	0.0390963	0.145702	0	0.00162602	0.114579	0	0	0	0.04	0.111327	1.05448
TCGA-DX-A1L4	0	0	0	0.0175076	0	0.0990934	0	0	0.01332	0	0	0.0191475	0.190715	0.191358	0.0120973	0.325501	0.0459039	0	0.00613603	0.0257221	0	0.0534982	0	0.426956	0.910637
TCGA-HB-A43Z	0.0849186	0	0	0	0	0.264828	0	0	0.0232116	0	0	0.0665788	0.0537834	0.113325	0.0745718	0.152239	0.00992196	0	0.156623	0	0	0	0.16	0.0738321	1.05386
TCGA-X9-A973	0.00326909	0.00059394	0	0	0	0.162942	0	0	0.0518165	0	0.0702732	0.0172446	0.179224	0.0528327	0.0121952	0.429914	0	0	0.0149041	0	0	0.00479025	0.01	0.225253	1.00928
TCGA-DX-A3UF	0.0183876	0	0	0.0845587	0	0.10403	0	0	0.0379854	0	0	0.0634919	0.0169006	0	0.327013	0.168642	0.0250406	0	0.153951	0	0	0	0	0.468237	0.900585
TCGA-IW-A3M6	0.0048482	0	0.00126727	0.116075	0	0.142307	0	0.0265019	0.103012	0	0	0.0170696	0.0402507	0.119672	0.0468765	0.381212	0	0	0.000908426	0	0	0	0.2	0.0641875	1.08125
TCGA-DX-A3LT	0.0170081	0	0	0.068313	0	0.0677412	0	0.00751255	0.0259455	0.0142314	0	0.0134392	0	0.112043	0.043416	0.375442	0	0	0.254908	0	0	0	0	0.508534	0.860751
TCGA-KD-A5QU	0	0	0	0.117362	0	0.0243996	0	0.0332174	0.0238583	0.012207	0	0.0306116	0	0.245979	0.0878853	0.229343	0.03048	0	0.164657	0	0	0	0.01	0.199159	1.02104
TCGA-SI-A71P	0.00461003	0.00614719	0	0.0116416	0	0.180013	0.00694764	2.76718e-05	0.0123521	0	0	0.0205863	0.303722	0	0.0503863	0.374091	0	0.00951725	0.0192478	0	0.0007103	0	0	0.372721	0.9357
TCGA-MJ-A68J	0.00345507	0	0	0.0232482	0	0.102937	0	0.0163122	0.0258419	0	0	0.0409766	0.00621729	0	0.0319506	0.25987	0.169566	0.0056887	0.313936	0	0	0	0	0.374726	0.931076
TCGA-WK-A8XS	0.0628286	0	0.00300389	0.033359	0	0.180103	0	0.0926343	0.00198007	0	0	0.0579381	0.0626907	0.0187928	0.0704553	0.251785	0	0.0925315	0.0718978	0	0	0	0.41	0.0378424	1.06969
TCGA-3B-A9HT	0.00385729	0	0.0460517	0.248394	0	0.0360618	0.0496965	0.0436721	0.0320524	0.0180418	0	0.0228229	0.020168	0.118268	0.08135	0.262046	0.012593	0	0.00409004	0	0	0.000835441	0	0.559752	0.834188
TCGA-DX-A1L1	0.00929968	0	0.031662	0.165413	0	0.0842508	0.0269702	0.00501876	0.0411356	0.0400033	0	0	0.0270822	0	0.156047	0.338527	0	0.000504201	0.0737345	0	0	0.000352293	0	0.414151	0.911149
TCGA-DX-A6B8	0.0032841	0	0.00162721	0	0	0.216401	0	0.0107057	0	0	0.0127746	0.0779152	0.0127251	0.374678	0	0.228177	0	0	0.0617114	0	0	0	0.04	0.109695	1.08828
TCGA-DX-A7EN	0	0	0	0	0	0.209108	0	0	0.0169416	0.0121727	0	0.0672913	0.0139387	0	0.0286187	0.3423	0	0.103808	0.205821	0	0	0	0.66	0.00477387	1.09271
TCGA-3B-A9HO	0.00165004	0	0.00150618	0.250319	0	0.0320531	0	0.0431775	0.0653031	0	0	0.0381428	0.0474816	0	0.0982181	0.396059	0	0	0.0260897	0	0	0	0	0.477181	0.877992
TCGA-DX-AB3C	0	0.0127685	0	0	0	0.431052	0	0	0.135946	0	0.0682246	0	0.0309955	0.180971	0	0	0	0	0.140043	0	0	0	0.66	0.0028571	1.10883
TCGA-RN-A68Q	0.0435	0	0	0.0626535	0	0.117269	0	0.0332342	0.00211273	0.0033586	0	0.0409062	0.356991	0	0.0648855	0.263359	0	0.00085214	0	0.0100529	0.000825545	0	0	0.281916	0.980989
TCGA-IF-A3RQ	0	0	0	0.0128589	0	0.186551	0	0	0.0124147	0	0	0.0532054	0.150676	0	0.0115447	0.528494	0	0	0.0442554	0	0	0	0.02	0.144908	1.05426
TCGA-IE-A3OV	0.00768181	0	0.0452408	0.131136	0	0.155338	0.00071185	0.00685582	0.0834104	0	0	0.0260102	0.0378524	0.113899	0.107757	0.212742	0.0142346	0	0.0571309	0	0	0	0	0.256823	0.982127
TCGA-DX-A48K	0	0	0	0.0729878	0	0.107037	0	0.0345761	0.0229066	0	0	0.0195785	0.065634	0.0558576	0.0337256	0.483659	0	0	0.104038	0	0	0	0.02	0.139528	1.04782
TCGA-HB-A2OT	0	0	0	0	0	0	0.015691	0	0	0.00307435	0.00200258	0	0	0.69287	0	0.213771	0	0	0	0.0725908	0	0	0	0.791149	0.61305
TCGA-N1-A6IA	0	0	0.0018677	0	0	0.0826023	0.00143541	0.032592	0.00874818	0	0.0309144	0	0	0.560607	0.0273997	0.156521	0.0034199	0	0.0938923	0	0	0	0	0.738573	0.679
TCGA-3B-A9HL	0.0751889	0	0	0.0328813	0	0.176677	0	0	0	0	0	0.0467679	0.0438455	0	0.0249465	0.531808	0	0.00781285	0.0297399	0	0.0303324	0	0.01	0.220943	1.01041
TCGA-VT-A80J	0	0	0.0168729	0.181428	0	0	0.0483727	0.0277525	0.0118206	0.0206951	0	0.03048	0.022142	0.152317	0.077628	0.321319	0.0474742	0	0.0415204	0	0	0.000177243	0	0.680961	0.760968
TCGA-QQ-A5VB	0	0	0	0.194534	0	0.112586	0.0126872	0.065169	0.0280114	0.00320159	0	0.048411	0	0.0472707	0.112651	0.335905	0.0201022	0	0	0.0130308	0	0.00643949	0	0.439506	0.89872
TCGA-WK-A8XZ	0.0304557	0	0	0.0453536	0	0.218364	0	0	0.00412345	0	0	0.0630257	0.0939821	0	0.105207	0.226234	0.0112295	0	0.202025	0	0	0	0.13	0.080843	1.05758
TCGA-DX-AB2Q	0.0118031	0	0.00990677	0.0163199	0	0.277583	0	0	0.0230652	0	0.0142451	0.00714237	0	0.272269	0.112811	0.238456	0	0	0	0.0126031	0	0.00379593	0	0.264202	0.997184
TCGA-K1-A42W	0.00505106	0	0	0.0131889	0	0.200701	0	0	0.00660952	0.0235785	0	0.0273982	0.0542432	0	0.0610077	0.407619	0.0155758	0	0.185028	0	0	0	0	0.272714	0.978269
TCGA-DX-A6B9	0.00838056	0	0	0	0	0.366187	0	0	0.0795436	0	0	0.0909747	0.0488075	0.0129578	0.00164709	0.103803	0.000466894	0	0.287232	0	0	0	0.05	0.104505	1.06462
TCGA-DX-A3LY	0.0109115	0	0.00713922	0.0150178	0	0.127101	0.0155685	0	0.0133543	0.00379302	0.0174537	0	0.0105415	0	0.00762536	0.704739	0	0.00292716	0.0371366	0	0	0.0266917	0	0.507212	0.863906
TCGA-DX-A3UC	0	0	0	0.104625	0	0.25999	0	0.00635531	0.0176597	0	0	0.0335049	0.061615	0.01856	0.0515632	0.223699	0.0914668	0.00458894	0.126372	0	0	0	0.02	0.14476	1.02596
TCGA-FX-A3NJ	0.000402711	0	0	0.041469	0	0.16066	0	0	0.0385705	0.0173242	0	0.0995389	0.0483528	0	0.0729137	0.187736	0	0	0.333031	0	0	0	0.02	0.126538	1.05492
TCGA-MO-A47P	0	0	0	0.266784	0	0.189492	0	0.00190331	0.022713	0.0162554	0.0172711	0.025846	0.0489449	0	0.0567914	0.210239	0.135004	0	0.00875655	0	0	0	0.02	0.130526	1.04826
TCGA-DX-A23V	0.00536877	0	0	0.00714275	0	0.183708	0	0	0.0205404	0.0049267	0	0.0170497	0.17249	0	0.0756678	0.481349	7.67595e-07	0	0.031756	0	0	0	0	0.464218	0.885779
TCGA-DX-A8BJ	0	0	0.00335136	0.0127342	0	0.0596608	0.00879545	0.0241491	0.0261913	0.0196313	0	0.0152858	0	0.446915	0.0439864	0.291503	0.00321484	0	0.0445809	0	0	0	0	0.446669	0.912128
TCGA-VT-A80G	0	0	0	0.181888	0	0.0260165	0.0362408	0.0300272	0.0116579	0.0136049	0	0.0374469	0.151577	0	0.0772059	0.34446	0	0	0.0898743	0	0	0	0.02	0.126515	1.042
TCGA-PC-A5DK	0.0535534	0	0.0172713	0.289897	0	0.0872532	0	0.0473681	0.0178531	0.00383688	0	0.049304	0.019716	0	0.0699375	0.13515	0.0242785	0	0.184581	0	0	0	0	0.247269	0.990279
TCGA-WK-A8XT	0.2594	0	0	0.0175725	0	0.0883435	0	0	0.145648	0	0.0273165	0.0174386	0	0.283216	0	0.123904	0	0	0.0371619	0	0	0	0.97	-0.0412429	1.12292
TCGA-DX-A8BK	0	0.0100988	0.00756761	0.134918	0	0	0.0649898	0.0068467	0.0203727	0	0	0.013467	0.0329025	0.0355043	0.0439528	0.575599	0	0	0.0537809	0	0	0	0	0.580803	0.815984
TCGA-DX-A3M2	0	0.00161021	0	0.172594	0	0	0.0152678	0	0.0336146	0	0	0.0144721	0.048931	0	0.0530514	0.577689	0.00119192	0	0.079867	0	0	0.00171101	0	0.280266	0.987211
TCGA-DX-AB3A	0.0343483	0	0	0.108556	0	0.120744	0	0.00192	0.0121397	0	0.0333339	0.0399644	0.0451527	0.037438	0.0772178	0.433561	0	0.00802368	0.0476003	0	0	0	0.02	0.128506	1.04923
TCGA-DX-A8BH	0	0.00752447	0.0213258	0.317361	0	0	0.0252928	0.0253658	0.010557	0.00731471	0	0.0609144	0.0309077	0	0.0981457	0.251714	0.00907593	0.040477	0.0940234	0	0	0	0	0.389111	0.923655
TCGA-DX-A7ES	0.00771133	0.0169234	0.173356	0.133465	0	0.0992844	0	0.0329489	0.00490837	0.014472	0	0.0276066	0.0518263	0	0.0643718	0.320584	0	0	0.0497221	0	0	0.00281965	0	0.483658	0.879521
TCGA-3B-A9I1	0	0	0	0.0214212	0	0.174896	0	0.0179694	0.0172004	0	0	0.0430244	0.02454	0.144176	0.0638465	0.420479	0.00873872	0.0019214	0.0617879	0	0	0	0.01	0.207753	1.01962
TCGA-QC-A7B5	0.00744382	0	0	0.0544895	0	0.060722	0	0.000874954	0.0491364	0	0	0.0564007	0	0.452059	0.0504503	0.172333	0.00100208	0	0.0950887	0	0	0	0	0.723918	0.703401
TCGA-DX-A8BM	0.00150075	0.000652823	0	0	0	0.258591	0	0.00495864	0.00294182	0	0	0.0228422	0.0689678	0	0.120441	0.454275	0	0	0	0.0636034	0	0.0012263	0.02	0.165336	1.04155
TCGA-3B-A9HZ	0.00189603	0	0	0.101793	0	0.229901	0	0.0242698	0.00674966	0.032092	0	0.0486994	0.0361132	0	0.0735366	0.308301	0.00231032	0	0.125013	0	0	0.00932501	0	0.296354	0.965723
TCGA-DX-A6YS	0.0454797	0	0	0.0447048	0	0.158193	0	0.00986874	0.0417451	0	0	0.0641088	0.0409975	0	0.108689	0.302384	0.0336345	0	0.150195	0	0	0	0.06	0.100315	1.04899
TCGA-DX-A1L0	0.132071	0	0	0.0116487	0	0.186586	0	0.0023087	0.00628747	0.0121007	0	0.0771193	0.0328253	0	0.155393	0.321971	0	0	0.061689	0	0	0	0.02	0.147534	1.0411
TCGA-DX-AB2J	0.0415339	0	0.00144101	0.0234038	0	0.268511	0	0	0	0	0	0.0825889	0.0787668	0	0.00557776	0.341688	0.0472892	0	0.1092	0	0	0	0.41	0.0375881	1.07468
TCGA-3B-A9I0	0	0	0	0.119117	0	0.217287	0	0.022156	0.0419232	0	0	0.0332204	0.0508724	0.00230591	0.0941843	0.292309	5.09579e-06	0	0.12662	0	0	0	0	0.373772	0.929168
TCGA-3B-A9HR	0.061686	0	0.0149538	0.0172702	0	0.182783	0	0	0.000240856	0	0.0204438	0.0329834	0.0103512	0.14243	0.0116318	0.291252	0	0	0.213974	0	0	0	0.47	0.0270282	1.08391
TCGA-3B-A9HS	0.0176899	0	0.00536117	0.29939	0	0.0351394	0	0.0520195	0.0585922	0.0265536	0	0.0358257	0.00485151	0.0645503	0.110243	0.270422	0.0165118	0	0.00284976	0	0	0	0	0.531505	0.84708
TCGA-DX-A48P	0	0	0	0.0891856	0	0.161982	0	0.0344991	0.00687701	0.0196628	0	0.0313873	0.0599765	0	0.08844	0.310169	0.028564	0	0.169256	0	0	0	0.02	0.149348	1.02844
TCGA-MJ-A68H	0	0	0	0.00998323	0	0.278077	0	0.0157572	0.019879	0	0	0.0475091	0.0384871	0	0.0870786	0.260121	0.173512	0	0.0695965	0	0	0	0.12	0.0839682	1.05462
TCGA-K1-A3PN	0.028311	0	0	0.0324157	0	0.218358	0	0	0	0	0	0.034054	0.0517475	0	0.0400187	0.281351	0.0454484	0.0988428	0.169452	0	0	0	0.31	0.0450784	1.06605
TCGA-K1-A6RU	0.00565051	0	0	0.0464676	0	0.143434	0	0	0.00569243	0	0	0.0445714	0.0749842	0	0.0769628	0.484834	0	0	0.117403	0	0	0	0	0.320379	0.960315
TCGA-DX-A23T	0.0291711	0	0.0684935	0.10975	0	0.184944	0.00753706	0.000359862	0.0651111	0	0	0.0134658	0.108716	0	0.0394948	0.342576	0.00860642	0	0.00576903	0	0	0.0160054	0.02	0.158374	1.02214
TCGA-DX-AB2F	0.00212123	0	0	0.00940618	0	0.0975885	0	0	0.0112	0.0025266	0	0.0545908	0.134107	0	0.0960985	0.555997	0	0	0.0338553	0	0	0.00250925	0	0.319245	0.973026
TCGA-MB-A8JL	0.0338571	0	0.046672	0.0801087	0	0.0852996	0.0200402	0.0207418	0.039172	0	0.0102943	0	0.00111428	0.221899	0.0498524	0.336782	0	0	0.0541657	0	0	0	0.01	0.21944	1.00868
TCGA-JV-A5VE	0	0	0.000665108	0.287237	0	0	0.00900527	0.0562862	0.0435901	0.0517782	0	0.0161582	0	0	0.169423	0.33865	0	0	0.0272063	0	0	0	0.02	0.121561	1.07092
TCGA-DX-AB2P	0.0245108	0	0	0	0	0.0193752	0.0126755	0.0133771	0.00852739	0.0307281	0.021341	0	0	0.371942	0.00675581	0.410941	0.000180052	0	0.0796462	0	0	0	0	0.713213	0.706388
TCGA-IE-A4EI	0.00369817	0	0.00961729	0	0	0.180361	0	0	0.0438093	0	0	0.0561167	0.0119082	0.151656	0	0.279248	0.00099185	0	0.262593	0	0	0	0.03	0.11552	1.05511
TCGA-SG-A6Z4	0.0153975	0	0.00535127	0	0	0.00299493	0.00470107	0.0143934	0.0371322	0.00933292	0.0146889	0	0	0.39365	0.00953931	0.430498	0	0	0.0589491	0	0	0.00337164	0	0.702309	0.713478
TCGA-DX-A48U	0.00690328	0	0	0.0562387	0	0.272277	0	0	0.0128151	0.00672993	0	0.0158083	0	0	0.0252603	0.327979	0	0	0.275988	0	0	0	0.2	0.0642286	1.0737
TCGA-DX-A48J	0.0429344	0	0.0044408	0.0434676	0	0.199109	0	0.00841613	0	0.0350064	0	0.0634859	0.0127544	0	0.0673091	0.139021	0.0213585	0	0.362697	0	0	0	0.01	0.200422	1.02043
TCGA-DX-A8BO	0	0.0101035	0	0.0370327	0	0.0633747	0.00182434	0.02754	0.0607653	0	0	0.0286464	0.00824582	0	0.0540155	0.543203	0.00293523	0.0714156	0.0879524	0	0	0.0029451	0	0.326115	0.960219
TCGA-DX-A2J4	0.0083806	0.00608188	0.00465535	0.0360649	0	0.0857131	0	0	0.0168958	0.0145427	0	0.0258964	0	0	0.0336828	0.161844	0	0	0.606242	0	0	0	0	0.606503	0.796538
TCGA-DX-A1KW	0.0164097	0	0.00122468	0	0	0.161929	0	0	0.0154632	0	0	0.0547679	0.0740966	0	0.0438266	0.472284	0.00432527	0	0.139423	0	0	0.0162502	0.03	0.120081	1.05266
TCGA-LI-A9QH	0.00238434	0.00217245	0	0	0	0.261198	0	0.00264306	0.0470232	0	0.0219699	0.0522119	0.0422291	0.0774507	0.0307736	0.237762	0.000872732	0	0.221309	0	0	0	0.06	0.101898	1.04867
TCGA-DX-A6YT	0.0672588	0	0	0.00338603	0	0.139729	0	0	0.0277215	0	0	0.0960236	0.0334986	0	0.0607839	0.432144	0.0110708	0	0.128384	0	0	0	0.02	0.122844	1.04705
TCGA-DX-AB2T	0	0	0	0.219237	0	0.0947173	2.35992e-05	0.0399939	0.0319513	0.0358441	0	0.0317342	0.0362198	0	0.0998932	0.241672	0.0763078	0	0.0924061	0	0	0	0	0.54197	0.844723
TCGA-IS-A3KA	0	0	0.0148809	0.527042	0	0	0.129812	0.0575564	0.0426211	0.0174442	0	0.0289029	0	0.12844	0.0252902	0.00791395	0.013398	0	0.00513106	0	0.00156767	0	0.04	0.11097	1.09842
TCGA-IS-A3K8	0.0495529	0	0	0.0383133	0	0.101724	0	0.0211691	0.0209936	0.0149933	0	0.0539995	0	0.208249	0.039819	0.259361	0	0	0.191824	0	0	0	0.02	0.174178	1.02625
TCGA-HB-A5W3	0.0198395	0	0.000436184	0.0160271	0	0.226479	0	0	0	0.0199947	0	0.0522949	0.028522	0	0.0749243	0.356655	0.0112408	0	0.193586	0	0	0	0.01	0.189573	1.01387
TCGA-X2-A95T	0.0231901	0	0.00101224	0.0650765	0	0.14514	0	0.0457158	0.0169306	0.0063592	0.00602787	0.0167948	0	0.234864	0.113958	0.271162	0	0	0.053769	0	0	0	0.02	0.124789	1.0593
TCGA-DX-A48O	0.0064887	0	0.000288676	0.137931	0	0.209118	0	0.00503124	0.0117023	0.0418337	0	0.0285508	0.004969	0	0.129542	0.116295	0.0707421	0	0.237508	0	0	0	0.01	0.195914	1.01748
TCGA-QQ-A8VD	0.192398	0	0.00511568	0.0298297	0	0.150425	0	0.0209042	0.0105106	0	0.00584213	0.0588482	0.0132841	0.261834	0.00954418	0.137636	0	0.00355115	0.100278	0	0	0	0.02	0.143552	1.03556
TCGA-IF-A4AJ	0.01973	0	0	0.311659	0	0.0300386	0.00832945	0.0387656	0.0599759	0	0.00516211	0	0.0776975	0	0.151274	0.241474	0.0354378	0	0.0204557	0	0	0	0	0.265766	0.988139
TCGA-DX-A48L	0	0	0	0.0236059	0	0.175097	0	0	0.0120908	0	0	0.037429	0.0261081	0	0.157038	0.361465	0.108111	0	0.0990551	0	0	0	0.24	0.0551482	1.08635
TCGA-DX-A8BZ	0	0.0043875	0	0	0	0.00415511	0.00129906	0.0027512	0.00135159	0	0.00353676	0.00821355	0	0.306369	0.000847569	0.630911	0	0	0.0361779	0	0	0	0	0.730581	0.683088
TCGA-WK-A8XO	0	0	0	0.0767576	0	0.116526	0.0169979	0.00663091	0.0126859	0	0	0.0138441	0.0227044	0.115129	0.0391162	0.315877	0	0	0.230915	0	0.0328154	0	0	0.488519	0.87253
TCGA-DX-A3U9	0.039638	0	0	0	0	0.227166	0	0	0.0177197	0	0	0.100429	0.0106973	0.200322	0.0287302	0.193	0.000884129	0	0.181413	0	0	0	0.44	0.0309215	1.08613
TCGA-UE-A6QU	0.0142817	0	0.00556621	0.378063	0	0	0	0.0531702	0.073424	0	0	0.0361215	0	0.121946	0.129682	0.171927	0.0045158	0	0.0113022	0	0	0	0	0.575333	0.819289
TCGA-FX-A48G	0.020747	0	0.0364182	0.229538	0	0.0307739	0	0	0.102924	0	0	0.130947	0.0285361	0.00972978	0.0332183	0.236059	0.00521304	0	0.135895	0	0	0	0.05	0.106399	1.05624
TCGA-DX-A6BF	0.0153962	0	0	0.0478593	0	0.20421	0.0109861	0	0.0167219	0.0509429	0	0.0196903	0.0208299	0	0.0576088	0.522349	0	0.0077788	0.0212158	0	0	0.00441101	0.02	0.13965	1.05132
TCGA-SI-A71Q	0.135244	0	0	0.000244586	0	0.208072	0	0.00127337	0.0768485	0	0	0.0889456	0.0138197	0.214849	0.0234343	0.194023	0	0	0.0432464	0	0	0	0.05	0.103648	1.05432
TCGA-KF-A41W	0.0221686	0	0.0488897	0.0356753	0	0.287485	0.0179006	0	0.00159369	0	0.00333582	0.00995713	0.089549	0.148941	0.103353	0.177826	0.0125643	0	0.0407621	0	0	0	0	0.250785	0.984235
TCGA-X6-A8C6	0	0	0	0.0881733	0	0.101423	0	0	0.00580211	0	0	0.0433019	0.111259	0	0.0752352	0.461795	0	0	0.11301	0	0	0	0	0.256668	0.991133
TCGA-3B-A9HX	0	0	0	0	0	0.177646	5.72211e-06	0.000552554	0.0376407	0	0.00872607	0.0172339	0.000552802	0.279642	0.0204841	0.140352	0	0.110214	0	0.15906	0.00302613	0.0448634	0	0.289835	0.98592
TCGA-Z4-AAPG	0	0.00423665	0	0	0	0.137666	0.0336803	0	0.00459552	0	0.033243	0.0202493	0.0576887	0.128151	0	0.522976	0	0.00612439	0.0513888	0	0	0	0.01	0.211595	1.02861
TCGA-DX-A1KX	0.0120019	0	0.0183486	0.0166617	0	0.123791	0.00152674	0.00343537	0.0391199	0	0	0.0351064	0.0133524	0.131206	0.15099	0.386629	0	0	0.0678306	0	0	0	0	0.415873	0.913865
TCGA-QC-AA9N	0.00112193	0	0.00187036	0	0	0.172904	0.00206445	0.00295559	0.0142335	0	0.0681006	0	0.0413147	0.474514	0.00319977	0.185432	0	0	0	0.0287564	0	0.00353272	0	0.261733	1.02651
TCGA-DX-A7EQ	0.0288719	0	0	0.112301	0	0	0	0	0.0118304	0	0.0156189	0.0320569	0	0.404344	0.00787623	0.34112	0	0	0.0459802	0	0	0	0.22	0.0612223	1.1403
TCGA-MB-A5Y8	0.0153268	0	0	0.00569957	0	0.0507776	0.0177108	0.0131302	0.0115204	0.0202497	0.0365002	0	0	0.465243	0.00940603	0.32944	0.00512935	0	0.0179646	0	0	0.00190229	0	0.747596	0.670286
TCGA-UE-A6QT	0.021091	0	0.0305019	0.269419	0	0.00506664	0.0486112	0.0544577	0.072188	0	0	0.0249229	0.0304725	0.123961	0.0961049	0.150154	0	0	0.0730486	0	0	0	0	0.47927	0.877691
TCGA-HS-A5N9	0.00631893	0	0.00207177	0	0	0.316999	0	0.00976737	0.0907142	0	0.0434618	0	0	0.36665	0	0.115914	0	0	0.0354702	0	0.0126331	0	0.01	0.215249	1.02404
TCGA-X6-A7WB	0.00782982	0	0	0.0220222	0	0.380951	0	0.0309499	0.0480916	0	0	0.0756623	0.0419177	0.149549	0.0311155	0.190847	0	0	0.0104242	0	0.0106392	0	0.3	0.0464505	1.0869
TCGA-SG-A849	0	0	0.00855193	0.314315	0	0	0.0249823	0.0419369	0.0642936	0.0355802	0	0.0174452	0.0216332	0	0.12353	0.28708	0.0129771	0	0.0476739	0	0	0	0	0.567942	0.826643
TCGA-X6-A8C4	0	0.00361953	0	0	0	0.327272	0	0.00556157	0.0567409	0	0.0228088	0.0782835	0.0385246	0.0653483	0	0.345019	0	0	0	0.0526576	0.00416472	0	0.18	0.0710835	1.07731
TCGA-PC-A5DN	0.0549945	0	0	0.0151084	0	0.0985271	0	0.0105878	0.0118245	0.0614737	0	0	0.0251902	0.33273	0.0826338	0.261563	0.0295916	0	0	0.0157754	0	0	0.03	0.115438	1.0835
TCGA-QQ-A5V9	0	0	0.0433618	0.164072	0	0	0.00385904	9.84515e-05	0.0374289	0.00255676	0	0.0202938	0.0149951	0.125691	0.0161628	0.557374	0	0	0.0101988	0	0.00390744	0	0	0.424473	0.912812
TCGA-DX-A7EU	0	0	0	0.0722229	0	0.0913268	0	0.0101721	0.0123141	0.00274838	0	0.0221122	0.0786572	0	0.080379	0.558541	0	0	0.0715268	0	0	0	0	0.34537	0.953273
TCGA-DX-A8BN	0.00380806	0	0.00260406	0.0170112	0.0169239	0.0229916	0	0	0.00915773	0	0.00421931	0.0421784	0.152729	0	0.00152136	0.630812	0	0	0.0960429	0	0	0	0.01	0.221014	1.03523
TCGA-QQ-A5VD	0	0.00227439	0	0.0301951	0	0.0821452	0	0	0.0236574	0.00705381	0	0.0347314	0	0.525153	0.0343783	0.118847	0.03984	0	0.101724	0	0	0	0	0.664675	0.747992
TCGA-3B-A9HQ	0.030142	0	0	0.0754392	0	0.202617	0	0.00682948	0.0394154	0.0210163	0	0.0323113	0.027131	0.0188374	0.0841395	0.220915	0.01534	0	0.225866	0	0	0	0	0.394951	0.918648
TCGA-Z4-A8JB	0.0522584	0	0.0432951	0.0804345	0	0.134509	0	0.0348675	0.000682207	0	0	0.0285581	0	0.0922665	0.0629929	0.227161	0.0201477	0	0.222826	0	0	0	0.02	0.146618	1.02473
TCGA-QQ-A5V2	0.0167799	0	0.00500205	0.0880077	0	0.00269574	0.0069294	0.0225828	0.00834084	0.00342585	0	0.00747801	0.0272038	0.436775	0.002475	0.331046	0	0	0.0412582	0	0	0	0	0.726936	0.692777
TCGA-3B-A9HV	0.0239062	0	0.0181491	0	0	0.233275	0	0.00282223	0.00208932	0.00218463	0.0232385	0	0.0334603	0.222125	0.0070159	0.187458	0	0.0169458	0.22733	0	0	0	0.54	0.0166857	1.0925
TCGA-DX-A7EI	0.0629126	0	0.0640816	0.196608	0	0.178285	0	0.0818053	0.0588223	0	0	0.0445233	0.00524084	0.0746182	0.0692965	0.117762	0	0	0.0460438	0	0	0	0.56	0.0123432	1.09028
TCGA-FX-A76Y	0.0351514	0	0	0.0407251	0	0.179479	0	0.0399386	0.0527516	0.0325138	0	0.068478	0	0.113409	0.0441437	0.194011	0	0.00792511	0.191474	0	0	0	0	0.244931	0.986977
TCGA-DX-A8BG	0.00972179	0	0.0161453	0.386115	0	0	0.0305091	0.0115811	0.0367551	0.0890693	0	0.00100645	0.0539846	0.0419346	0.136888	0.172524	0	0	0.013765	0	0	0	0	0.427202	0.908685
TCGA-DX-A6YQ	0	0	0.00128972	0.226345	0	0.0837004	0.0317856	0.00971631	0.00795474	0.000178912	0.00239436	0	0.00884761	0.0438257	0.227727	0.286871	0	0.02713	0.0422338	0	0	0	0	0.471946	0.885129
TCGA-HS-A5N8	0.0678063	0	0.00037655	0.0507872	0	0.142204	0.0648885	0	0	0.0120631	0	0.0138765	0.0639525	0.0215334	0.0197851	0.472478	0	0.0114394	0.0588088	0	0	0	0.12	0.0831496	1.06392
TCGA-3B-A9HP	0.00493839	0	0.000684205	0.0700545	0	0.0997851	0	0	0.0493785	0	0.024248	0.0719	0.0438032	0.0614165	0.112291	0.401245	0	0	0.0602557	0	0	0	0	0.321856	0.96068
TCGA-DX-A3M1	0.0157836	0	0	0.0409108	0	0.0611588	0	0	0.0314659	0.0118744	0	0.0324615	0	0.365712	0.0793136	0.298959	0	0	0.0623605	0	0	0	0	0.572922	0.81891
TCGA-LI-A67I	0	0	0	0.00779367	0	0.0352024	0.0412865	0	0.00438378	0.00903198	0	0.0119939	0	0.266844	0.0521486	0.51933	0.00454829	0	0.0474364	0	0	0	0	0.588381	0.8087
TCGA-3B-A9I3	0.0215531	0	0.0513689	0.191878	0	0.29373	0	0	0	0	0	0.0650944	0.0285318	0.0515429	0.0335006	0.125613	0.0253737	0	0.101057	0	0	0.0107572	0.02	0.176325	1.02093
TCGA-DX-AB2W	0	0.0364572	0	0.0485157	0	0.131327	0.0131923	0	0.0392062	0	0.0296537	0	0.0321087	0.0487921	0.0246531	0.573407	0.00374197	0	0	0.0155074	0	0.00343789	0	0.418026	0.913957
TCGA-3R-A8YX	0.00286064	0	0	0.0592686	0	0.236832	0	0	0.0356289	0.0045674	0	0.0326316	0.00427368	0	0.0664358	0.525247	0	0.00813726	0.0193119	0	0	0.00480512	0.02	0.170334	1.03873
TCGA-3B-A9HU	0.01803	0	0.00609326	0.164707	0	0.208868	0	0.00114653	0.0295312	0.0439162	0	0.0458764	0.0683093	0.0335786	0.135103	0.175971	0	0	0.0688699	0	0	0	0	0.502792	0.864011
TCGA-DX-AB2S	0.0234649	0.013583	0.016812	0.0920037	0	0.183302	0.0239041	0.0269002	0.111012	0.0612167	0	0	0.00474942	0.14285	0.105596	0.15617	0.00986238	0	0.0285741	0	0	0	0	0.621894	0.800296
TCGA-DX-A3U5	0.000818081	0	0	0.0306138	0	0.0938689	0	0	0.0126813	0	0	0.0449361	0.198001	0	0.0361681	0.522762	0	0	0.0596239	0	0	0.000525899	0	0.350541	0.951668
TCGA-DX-AB36	0.0073257	0	0	0.0384494	0.00503697	0.232016	0	0	0.00183862	0	0	0.0476441	0.000243177	0.280959	0.0192022	0.367285	0	0	0	0	0	0	0.02	0.130678	1.07685
TCGA-3B-A9HI	0.0277473	0	0.00029927	0.133213	0	0	0.0476951	0.0296174	0.0402394	0.00561406	0	0.0292362	0.00608615	0.222974	0.0973453	0.301031	0	0	0.0558719	0	0	0.00303	0	0.608805	0.800919
TCGA-DX-A6BA	0.00623148	0	0	0.0266894	0	0.212368	0	0.0126412	0	0	0	0.039846	0.3744	0.0015446	0.00732341	0.201003	0	0	0.117952	0	0	0	0.06	0.101901	1.0617
TCGA-DX-A6BB	0.0640879	0	0	0.0177608	0	0.173616	0	0	0.0127675	0.00292343	0	0.0318745	0.0928981	0	0.146808	0.215107	0.046328	0	0.195829	0	0	0	0.32	0.042877	1.07615
TCGA-FX-A3NK	0.0612459	0	0.0794543	0.0728488	0	0.169677	0.00756474	0	0.0415064	0.0163484	0	0.016009	0.0259865	0	0.0592967	0.37869	0	0	0.0686477	0	0	0.00272501	0.02	0.161344	1.01739
TCGA-DX-A6YZ	0.00168208	0	0	0.0471584	0	0.138806	0	0.0209342	0.00403721	0.00754704	0	0.0304783	0.0297893	0	0.0520788	0.432021	0.0134589	0.0320967	0.189912	0	0	0	0.01	0.220513	1.00363
TCGA-DX-A7ER	0.00432784	0	0.0383999	0.0808655	0	0.280581	0	0	0.115948	0	0.0355979	0.0519011	0.0836759	0	0.0349875	0.0789508	0.0364883	0	0.137577	0	0.0206991	0	0.85	-0.0211805	1.09791
TCGA-X6-A8C7	0.0542443	0	0.00408335	0	0	0.122668	0	0	0.0386959	0	0	0.0541411	0	0.355521	0	0.101411	0	0	0.269235	0	0	0	0.18	0.0717192	1.09401
TCGA-MO-A47R	0.00310278	0	0.0113338	0.0717011	0	0.116327	0	0	0.00217703	0.0820277	0	0.02576	0	0	0.0588188	0.427133	0	0	0.201619	0	0	0	0.53	0.0188464	1.09465
TCGA-IF-A4AK	0.0307703	0	0.0104576	0.0622275	0	0.191409	0.00376852	0.0244174	0.00463644	0.0267327	0	0.0236205	0	0.29009	0.0814181	0.195381	0	0	0.0550705	0	0	0	0.01	0.217288	1.01342
TCGA-DX-A240	0.0882777	0	0.00475216	0	0	0.111869	0	0.00965655	0.0359456	0	0	0.0526539	0	0.399975	0.00247755	0.272313	0	0	0.0220805	0	0	0	0.01	0.187975	1.05563
TCGA-WP-A9GB	0.0850209	0	0	0.00995949	0	0.401235	0	0	0.0144687	0	0	0.102001	0.0222111	0.0603795	0.033464	0.26067	0	0	0.0105903	0	0	0	0.54	0.0170469	1.09732
TCGA-DX-AB2G	0	0	0.0104834	0.041841	0	0.135613	0.00260678	0	0.00582333	0.00826227	0	0.0225338	0.132675	0	0.066693	0.530447	0	0	0.0430213	0	0	0	0	0.470086	0.882782
TCGA-SI-A71O	0.00322174	0.005046	0	0	0	0.193056	0	0.000138276	0.0430908	0	0.0357632	0	0	0.385231	0.026717	0.170477	0.000212991	0	0.137046	0	0	0	0	0.362145	0.947019
TCGA-DX-AB2O	0.0329375	0	0	0.174684	0	0.133105	0	0.0439004	0.0594595	0	0.00497042	0.0485382	0.0151162	0	0.115587	0.301946	0	0	0.0697563	0	0	0	0.02	0.164209	1.02973
TCGA-PT-A8TR	0.222215	0	0	0.0300014	0	0.115679	0	0	0.0880664	0	0	0.065752	0.0566266	0.0212366	0	0.377737	0	0.0226857	0	0	0	0	0.79	-0.0138733	1.10332
TCGA-DX-A7EO	0.113241	0	0.00906046	0.062398	0	0.184484	0	0.00194624	0.0756352	0	0	0.124306	0	0.292076	0.0017367	0.0679259	0	0	0.0671901	0	0	0	0.92	-0.0294028	1.12504
TCGA-X6-A7WD	0.00127241	0.00664172	0	0	0	0.269408	0	0	0.00424967	0	0.0542385	0	0.0140106	0.325028	0.00867433	0.173232	0.0164826	0	0.0821686	0.0445938	0	0	0	0.454108	0.89231
TCGA-IS-A3K7	0.00584574	0	0	0.160407	0	0.176614	0	0.0298196	0.0522073	0.0166348	0	0.0643454	0	0.0807079	0.0808663	0.262526	0.00304355	0	0.0669818	0	0	0	0	0.253278	0.989766
TCGA-DX-A1L3	0.0180406	0	0	0.0673853	0	0.0799834	0	0.0012859	0.0342109	0	0	0.0463941	0.026763	0	0.121915	0.344042	0.015397	0	0.244583	0	0	0	0	0.369649	0.934098
TCGA-VT-AB3D	0	0	0.033981	0.436742	0	0	0	0.0919101	0.05937	0.0952965	0	0.050957	0	0.0302176	0.066336	0.122845	0.00743221	0	0.000632514	0.0042795	0	0	0	0.548005	0.836432
TCGA-QQ-A5VC	0.0116256	0	0	0.0601025	0	0.152335	0.0165143	0.0324584	0.00555138	0.0320321	0	0.0333851	0.0629788	0.192726	0.039361	0.321068	0	0	0.039861	0	0	0	0.27	0.0527284	1.08537
TCGA-DX-A3U6	0.0512481	0	0.0180914	0.358813	0	0	0.0584755	0.0260741	0.0507558	0.0524354	0	0.0110645	0.0215428	0	0.124004	0.171298	0.00977041	0	0.0464266	0	0	0	0	0.530694	0.847807
TCGA-DX-AB37	0	0	0.0570699	0.157038	0	0.0764744	0.011659	0.000273773	0.063672	0.0150803	0	0.0295078	0.0692326	0	0.0392733	0.438929	0.000754603	0	0.041036	0	0	0	0	0.536827	0.847391
TCGA-QQ-A8VB	0.0246308	0	0	0.0977467	0	0.0966388	0	0.00219029	0.0304179	0	0	0.0584449	0.0054156	0.0160537	0.0590274	0.170726	0.0379569	0	0.400752	0	0	0	0.3	0.0472091	1.09797
TCGA-SI-AA8C	0.024644	0	0	0.0123698	0	0.111609	0	0.0269809	0.0250045	0.0470294	0	0.00937579	0.0182309	0.314923	0.0446916	0.310318	0	0	0.054823	0	0	0	0	0.422057	0.913167
TCGA-DX-A6BG	0.0115447	0	0.00252859	0.275698	0	0	0.0566085	0.0149742	0.0709581	0.00646098	0	0	0.00939819	0.15148	0.0968405	0.289459	0	0	0.0140487	0	0	0	0	0.575985	0.822176
TCGA-DX-A6Z0	0.0184023	0	0	0.0433877	0	0.125939	0.00526993	0.00902514	0.0433731	0	0	0.03751	0.017059	0.067751	0.163686	0.232676	0.0158129	0	0.220108	0	0	0	0	0.411574	0.912868
